# Supplementary material for: The Functional Consequences of Variation in Transcription Factor Binding
Source: PLoS Genet. 2014 Mar 6;10(3):e1004226. doi: 10.1371/journal.pgen.1004226 (PMC3945204; doi:10.1371/journal.pgen.1004226)
Supplement: Table S1 — Summary of factors targeted by siRNAs in our knockdown experiments. This table reports summary information for the 112 factors we targeted by siRNA. The columns are as follows: Column 1: “Gene name” – Name of factor targeted by the siRNA. Column 2: “ensGene” – Ensembl gene ID for the factor targeted. Column 3–4: “qPCR Forward Primer” & “qPCR Reverse Primer” – Sequence of primers used to evaluate the knockdown level by qPCR. Column 5: “Screen Kd %” – Knockdown level achieved at 48 hrs post-transfection for the targeted factor in the screening phase of our experiment. The knockdown level is relative to a control sample transfected in parallel with a pool of non-targeting siRNAs. Column 6: “Final Transfection Kd% (Ave. of Replicates)” – Knockdown level of the samples transfected for our experiment as measured by qPCR on RNA taken from the samples 48 hrs post-transfection. The knockdown level is relative to a control sample transfected in parallel with a pool of non-targeting siRNAs. Column 7: “Experimental Transfection Date” – The date on which the samples were transfected with siRNA. Samples were transfected on one of three different dates. Column 8: “Microarray Hybridization Date” – The date on which the samples were hybridized on Illumina HT-12 arrays. Samples were hybridized on one of three different dates. (XLSX) [file pgen.1004226.s009.xlsx]

## Sheet: Screening Info
Gene name	ensGene	qPCR Forward Primer	qPCR Reverse Primer	Screen Kd %	Final Transfection Kd% (Ave. of Replicates)	Experimental Transfection Date	Microarray Hybridization Date
ARNTL2	ENSG00000029153	CAGTAATTTTACCTGCCTTGTGG	AGATATCCTAAAATCGCTGTTGC	0.63	0.84	2011-03-29	2011-04-11
BATF	ENSG00000156127	CGCCCAGAAGAGCCGACAGAG	TCCTTGCGTAGAGCCGCGTTC	0.600816	0.55	2012-03-26	2012-10-12
BCL11A	ENSG00000119866	GCCGCAAGCAAGGCAAACCC	AACGGGCCGTGGTCTGGTTC	0.43552	N/A	N/A	N/A
BCL3	ENSG00000069399	TGGTCAACCTCTTCCAGCAGGG	TGATCACAGCCAGGTGGAGCG	0.696466	0.61	2012-03-26	2012-10-12
BDP1	ENSG00000145734	AATGCAGAGCGGTAGCAATG	TGCATCATCGACAGTACTTCAC	0.366094	N/A	N/A	N/A
BHLHE40	ENSG00000134107	CCTTGAAGCATGTGAAAGCAC	GTTTCGACATTTCTCCCTGAC	0.254055	N/A	N/A	N/A
BRF2	ENSG00000104221	CTGGATGTGCCATCTCTGTG	CACCAACTGCATTGTTCGAG	0.478836	N/A	N/A	N/A
CEBPG	ENSG00000153879	GGCTAGAGGAGCAGGTA	CAACACAGAACAGGTAGAAATG	0.57	0.79	2011-03-29	2011-04-11
CEBPZ	ENSG00000115816	TTGCTGGCTCATTTCAAG	CGTTCAGCCTCCCATCTAAG	0.74	0.81	2011-03-29	2011-04-11
CLOCK	ENSG00000134852	AGCATGGTCCAGATTCCATC	CACCTGGCCCATAAGCATAG	0.61	0.84	2011-03-29	2011-04-11
CREBBP	ENSG00000005339	AGACGCGCTGGCACTGCAC	TGCTGCCCTCGTCATCCAGG	0.658492	0.76	2012-03-26	2012-10-12
CTCF	ENSG00000102974	GGCAGAACCAACCAGCCCAAAC	TCTGCGGGCTCAGCATCTGG	0.234486	N/A	N/A	N/A
DIP2B	ENSG00000066084	ACGTGAGCTTGAGTTCCCTCCG	ACGTGGCGCACGGACAGATG	0.599587	0.83	2012-03-26	2012-10-12
E2F1	ENSG00000101412	TCAGGACCTTCGTAGCATTG	TCAGGGCACAGGAAAACATC	0.54	0.78	2011-03-29	2011-04-11
E2F3	ENSG00000112242	ACCCTCCAGCAGAGCCGGG	TTCTCCTAGCTCCAGCCTTCGC	0.1	N/A	N/A	N/A
E2F4	ENSG00000205250	GCTGTCCCTGGCAGTGCAGAAG	TCCAGTGTTGTTGGGCCCAGTG	0.61	0.75	2011-03-29	2011-04-11
E2F6	ENSG00000169016	AGATGGAATCGACCTCGTTG	CAAAGCATCTTCCATTGCTG	0.544544	0.64	2012-03-26	2012-10-12
EBF1	ENSG00000164330	GAATGCGGGAAACCCACGTGAC	GTCAAGCCTCCGAGCCCTCC	0.534188	0.02	2011-10-17	N/A
EGR1	ENSG00000120738	GCAGCCCTACGAGCACCTGAC	GCAGTCGAGTGGTTTGGCTGG	0.0322844	N/A	N/A	N/A
EP300	ENSG00000100393	AACATGGGACAGCCGCAACCAG	TGGTTTGGCACACTGCCACG	0.575005	0.69	2012-03-26	2012-10-12
ESRRA	ENSG00000173153	TGCGGCTGGAGCGAGAGGAG	CAGCTGCTCCACAGCCTCGG	0.697475	0.83	2012-03-26	2012-10-12
ETS1	ENSG00000134954	AGCTGGACAGGAGATGGCTGGG	GCGTAGGCCACGGCTCAGTTTC	0.452058	N/A	N/A	N/A
ETS2	ENSG00000157557	ACTCCGCCAACTGTGAATTGCC	TTGCTCACTCCACAGCCAGGG	0.554829	0.04	2011-10-17	N/A
EZH1	ENSG00000108799	ACTGTAAAACCCAACACTTCC	TGAAGCCGTTTAAGTTGTCG	0.15	N/A	N/A	N/A
EZH2	ENSG00000106462	AGTGTGACCCTGACCTCTGT	AGATGGTGCCAGCAATAGAT	0.55	0.69	2011-03-29	2011-04-11
FOS	ENSG00000170345	CCAAATGCCGCAACCGGAGG	GCAGGTTGGCAATCTCGGTCTG	0.544892	0.39	2012-03-26	N/A
FOXA3	ENSG00000170608	CCTCTATTCCCGCTCTTTG	CCACCCAGATGTTAACCAATG	0.65	0.88	2011-03-29	2011-04-11
FOXO1A	ENSG00000150907	AACCAAAGCTTCCCACACAG	CAGTTCCTGCTGTCAGACAATC	0.476931	N/A	N/A	N/A
GABPB1	ENSG00000104064	AACCAGTGGAATTGGTCAGC	GCAATGTCTGTTGCTGGTACTG	0.341703	N/A	N/A	N/A
GATA3	ENSG00000107485	CAATGGGGACCCTGTCTG	TTGGGGAAGTCCTCCAGTG	0.3	N/A	N/A	N/A
GTF2B	ENSG00000137947	ACCGCAGTCGCCGTGAAGATG	ACCCGGTCACCTACAACCAAGC	0.521895	0.54	2011-10-17	2012-10-12
GTF3C2	ENSG00000115207	TGCGCATGCAGGAGGGAGAG	ATTCGAACCAGCCCTGACTGCC	0.561394	0.31	2011-10-17	N/A
HCST	ENSG00000126264	CTCTGGACCACAGTCCTCTGCC	CTCCTGGAGTCGTCTGAGCTGC	0.855543	0.87	2011-10-17	2012-10-12
HEY1	ENSG00000164683	AGCTGGACGAGACCATCG	TGGAACCTAGAGCCGAACTC	0.702063	0.43	2011-10-17	N/A
HNF1B	ENSG00000108753	CCCCTATGAAGACCCAGAAG	GCTGATCCTGACTGCTTTTG	0.46	N/A	N/A	N/A
HOXB7	ENSG00000120087	GATTTGGTTTCAGAACCGGC	TCCCTCACTCTTCCTCTTCC	0.73	0.78	2011-03-29	2011-04-11
IKZF1	ENSG00000185811	GAAATGGCAGAAGACCTGTG	CTGTCGTAGGGCGTGTCG	0.483353	N/A	N/A	N/A
IKZF3	ENSG00000161405	ATGGAAAATGTGGACAGTGG	CATTTCCCATGGGTTCTGAC	0.561712	0.63	2012-03-26	2012-10-12
IRF1	ENSG00000125347	AAGGCCAACTTTCGCTGTGCC	AGCATCTCGGCTGGACTTCGAC	0.0676281	N/A	N/A	N/A
IRF2	ENSG00000168310	CATCTGGACAGCAACATTGAG	GTCGTTTCGCTTTCTGCATAG	0.425095	N/A	N/A	N/A
IRF3	ENSG00000126456	AAGGAAGCGGACGCTCACCAC	TTCTACCAAGGCCCTGAGGCAC	0.710016	0.91	2011-10-17	2012-10-12
IRF4	ENSG00000137265	GACACACAGCAGTTCTTGTCAG	TCTACGTGAGCTGTGATGAGC	0.57	0.86	2011-03-29	2011-04-11
IRF5	ENSG00000128604	TCAAGACCAAGCTTTTCAGC	TTCTTCTCTCGGGGTTTGC	0.52	0.82	2011-10-17	2012-10-12
IRF7	ENSG00000185507	ATCTACCTGGGCTTCGGGCAGG	TCTAGGTGCACTCGGCACAGC	0.580033	0.72	2011-10-17	2012-10-12
IRF8	ENSG00000140968	AGGGTGGTGCTGTGCTTTGGG	AGCCTCTTCTGCCAGTTGCCG	0.75752	0.65	2011-10-17	2012-10-12
IRF9	ENSG00000213928	TGGCTCCAGCCATACTCCACAG	ACAGAATGGCTGCCTGCTGCTC	0.691264	0.74	2011-10-17	2012-10-12
JUND	ENSG00000130522	AGAGTCAGAACACGGAGCTGGC	TTTCTGCTTGAGCTGCGCCAC	N/A	0.76	2012-03-26	2012-10-12
KLF10	ENSG00000155090	CAATGAGCTGCAGTTGGAAG	CAAACAAAATGCTGGGATTG	0.352746	N/A	N/A	N/A
KLF13	ENSG00000169926	GAAGCACAAGTGCCACTACG	GCGAACTTCTTGTTGCAGTC	0.784315	0.83	2012-03-26	2012-10-12
KLF6	ENSG00000067082	AAGCACAAGTGCCACTACGCGG	AGCGCGCGAACTTCTTGTTGC	0.58	0.14	2011-03-29	N/A
LCORL	ENSG00000178177	TCCGGCGGGAACTCGACTCTTG	GGTCTCTTCGTAGCCGTGGTCC	0.59	0.63	2011-03-29	2011-04-11
MEF2A	ENSG00000068305	AGGACAAGCAGCCCTCAGCTC	TGCTGCTGGAAGCCCGATGG	0.44	N/A	N/A	N/A
MNT	ENSG00000070444	ACGTCCAATCTGAGCGTGCTGC	GCTGCTGCGTGGCAATCTTCTC	0.22	N/A	N/A	N/A
MYC	ENSG00000136997	CTCCTTGCAGCTGCTTAGACGC	TGCACCGAGTCGTAGTCGAGG	0.491981	N/A	N/A	N/A
NFE2L1	ENSG00000082641	TCTGGCACGGAACCTGCTAGTG	AGGTGGCTTCCAGCAGCCTAAG	0.734064	0.79	2012-03-26	2012-10-12
NFKB1	ENSG00000109320	GCCACCGTTGGGAATGGTGAGG	AGGGCATTGGCATGCCTCTTTG	0.554313	0.27	2011-10-17	N/A
NFKB2	ENSG00000077150	ACCGACAGACAACCTCACCCAG	TCAGCAGCCTCACTCCCTCCTC	0.778169	0.84	2011-10-17	2012-10-12
NFKBID	ENSG00000167604	CCGGCGTCTTGACATTCGTGAG	ATGGTCAGCGGCATTGGGCTC	0.477158	N/A	N/A	N/A
NFKBIE	ENSG00000146232	ACTTGGCCTGTGCCCGCTG	GGGTGGCAATGTGGAGACAAGC	0.510328	-0.07	2011-10-17	N/A
NFX1	ENSG00000086102	CCAAGAGAAATGCACTGTACG	CGAACCAATTCACAGCACAC	0.62	0.75	2011-03-29	2011-04-11
NFYA	ENSG00000001167	AGGAGGCAAGCCCGAGCTAAAC	ACCTTCACCACGCTTCCGTGC	0.316916	N/A	N/A	N/A
NFYB	ENSG00000120837	CAATAGCAAACGTGGCTAGG	CTCTTGATGGCACCTTTCAC	0.34	N/A	N/A	N/A
NFYC	ENSG00000066136	AGGCAATGGGCACAGCCTTCC	TGCACCAGTGTCCTAGCCTGC	0.475059	0.58	2012-03-26	2012-10-12
NR1D1	ENSG00000126368	AAGGCAAGGCACCTGCCAACAG	TTCGCCCACTGCGTCCATGC	0.42	N/A	N/A	N/A
NR1D2	ENSG00000174738	ACACCGCAGTGCACCGGAC	TCACTGTGACAAGAGGCAGGGC	0.69	0.81	2011-03-29	2011-04-11
NR2F6	ENSG00000160113	TCATCTCCCAGCTGTTCTTC	TAGGGCCAGTTGAAGGTACTC	0.66	0.696667	2011-03-29	2011-04-11
NR3C1	ENSG00000113580	GGACTCTGAACTTCCCTGGTC	TCCTGTTGTTGCTGTTGAGG	0.756329	0.66	2011-10-17	2012-10-12
NRF1	ENSG00000106459	AAGCCCATCTGGTGGCCTGAAG	GGTCCGTAGTGCCTGGGTCC	0.363401	N/A	N/A	N/A
PAPD7	ENSG00000112941	AGCCGTCCACCACATGTCTTCC	TGTGGCCGTGAGAGCCCTTC	0.545228	-0.72	2011-10-17	N/A
PAX5	ENSG00000196092	ACAATGACACCGTGCCTAGC	GTGCTCACCGAGGACACC	0.518218	0.74	2012-03-26	2012-10-12
PBX3	ENSG00000167081	ACGGGAGGCTACAGTGATGGC	AGTTGTTGCGTCCTGCCAGCC	0.620162	0.46	2011-10-17	N/A
PKNOX1	ENSG00000160199	GCTGCAGCAGGGAAACGTAGC	TGTGTGACCACTTGGCCTTGGG	0.473694	N/A	N/A	N/A
POU2F1	ENSG00000143190	ACTTCCACAGAGCCAGTCAAC	AGCCCAACATCACCCTGAG	0.634375	0.79	2012-03-26	2012-10-12
POU2F2	ENSG00000028277	AGACGCAAGAAGAGGACCAG	GGATCACTTCCTTCTCCATGTG	0.63	0.81	2011-03-29	2011-04-11
RAD21	ENSG00000164754	TCGGCCAGGTGTGGTTGACCT	AGCTGAACTGCTGGGCCACAT	N/A	0.89	2012-03-26	2012-10-12
RDBP	ENSG00000204356	CCCATGCTGGATGCCGCTACTG	TTGTCCCGGTGGCAACCCTTAG	0.780923	0.77	2011-10-17	2012-10-12
REL	ENSG00000162924	CTCGGTTCAATTGGAGAAGG	CCCTGTAGGCATTTCTCTCAC	0.152517	N/A	N/A	N/A
RELA	ENSG00000173039	TTCCCGCAGCTCAGCTTCTGTC	CCTGGCTGATCTGCCCAGAAGG	0.727966	0.7	2011-10-17	2012-10-12
RELB	ENSG00000104856	TGAGGCTGCCATTGAGCGGAAG	ATCCATCCGGCGCATCTGTCC	0.855492	0.81	2011-10-17	2012-10-12
REST	ENSG00000084093	GAACGCCCATATAAATGTGAAC	TTGCATGGCGGGTTACTTC	0.603198	0.37	2011-10-17	N/A
RFX1	ENSG00000132005	ATCCAAGGCGGCTACATGCTGG	TGGCAGACTCACGCCCTCAG	0.487516	N/A	N/A	N/A
RXRA	ENSG00000186350	TCCTTGGAGGCCTACTGCAAGC	TCCAGGCATTTGAGCCCGATGG	0.848163	0.84	2011-10-17	2012-10-12
SIN3A	ENSG00000169375	GAGGACCGCCCTGCTCCG	TGAGCCACTTGCTGGTCTCTGC	0.356401	N/A	N/A	N/A
SKIL	ENSG00000136603	GCAGAATGAACATGCTCAAAG	CAGTTCTGCCAACTGTCCTG	0.53	0.55	2011-03-29	2011-04-11
SMAD3	ENSG00000166949	TGCACCATCCGCATGAGCTTCG	TGTCAAGCCACTGCAAAGGCCC	0.380195	N/A	N/A	N/A
SOX4	ENSG00000124766	GCAAGATCATGGAGCAGTCG	TAGTCAGCCATGTGCTTGAGG	0.44	N/A	N/A	N/A
SP1	ENSG00000185591	ACACGTTCGGATGAGCTACAG	GCCTCCCTTCTTATTCTGGTG	0.54	0.76	2012-03-26	2012-10-12
SP3	ENSG00000172845	AGGAGAGAATGCTGACAGTCC	CCCTTCTTCATCTACCACCTG	0.534752	0.61	2012-03-26	2012-10-12
SP4	ENSG00000105866	TCTCCTCCCGCCTCGCCC	CGCTGCCGCCTCCTCCTC	0.43	N/A	N/A	N/A
SPI1	ENSG00000066336	ATACCAACGCCAAACGCACGAG	AACTCGCTGTGCACGTGGTGG	0.667467	0.44	2011-10-17	N/A
SPIB	ENSG00000142539	ACTTACCGTTGGACAGCCCTGC	TGGTACAGGCGCAGCTTCTTGC	0.32	N/A	N/A	N/A
SREBF1	ENSG00000072310	AGTGACTCGGAGCCTGACAGC	AAGACGAGCGTGCACAGGGC	0.611639	0.3	2011-10-17	N/A
SREBF2	ENSG00000198911	AGTGATCCGGCCACACTCGC	GCCAGGCAGGTTTGTAGGTTGC	0.81258	0.83	2011-10-17	2012-10-12
SRF	ENSG00000112658	ATCGACAACAAGCTGCGGCG	ACCAGCAACAGCACCTGTGTCC	0.506008	0.34	2011-10-17	N/A
STAF	ENSG00000166478	GCAGGTACTGGAATGATTGG	CATCGAAATGCCTTCTCTCC	0.25304	N/A	N/A	N/A
STAT1	ENSG00000115415	ACCTTCCTGCTGCGGTTCAGTG	CGTGTAGGGTTCAACCGCATGG	0.724054	0.25	2011-10-17	N/A
STAT2	ENSG00000170581	AGTGCCAGAGCCAGATTTGCCC	TGGCCAGCCAACAGTGGGTC	0.643947	0.71	2011-10-17	2012-10-12
STAT6	ENSG00000166888	TATGGAGGCCTTCCAGCACCG	ACAGCGTTTGGTGAGGTCCAGG	0.54748	0.75	2012-03-26	2012-10-12
TAF1	ENSG00000147133	GGCCAGCAGTGTCCCTTGTTTG	CCATTCGTATCCTCCGTGGCCG	0.767158	0.69	2011-10-17	2012-10-12
TCF12	ENSG00000140262	CATCAAGCCGTGGCAGTCATCC	TTCCTGGCAGTGTGGTTGGCG	0.865903	0.86	2012-03-26	2012-10-12
TFDP1	ENSG00000198176	ACTCACTTTGCCTCTCAGAACC	AAGTGGTCCCTTTCCTCTGC	0.82	0.92	2011-03-29	2011-04-11
TFDP2	ENSG00000114126	GTGCCAAAGGCTTTAGAAGG	GGCACCAGTGGTCAGGTC	0.7	0.81	2011-03-29	2011-04-11
TFE3	ENSG00000068323	TCTCTGAGACCGAGGCAAAG	TTGTTCCAGCGCATCTCC	0.59	0.82	2011-03-29	2011-04-11
TFII-I	ENSG00000077809	TTCCCTTCAAGCCACGAGGGAG	AACGCGAACGGCACCTTCACAG	0.608046	0.31	2011-10-17	N/A
TRERF1	ENSG00000124496	ACACACAAGGCCACACTGG	ACCTTTGGCCTCAAACAGAG	0.254502	N/A	N/A	N/A
USF1	ENSG00000158773	TGCAGCTGGACAATGACGTGC	AATCCGTGGTGCCGCAACTG	0.624663	0.78	2012-03-26	2012-10-12
WHSC1	ENSG00000109685	CAGGCACCCACGAAAGCTGAG	TTCCGCTCCTCCACTGACATGC	0.51641	0.74	2012-03-26	2012-10-12
YY1	ENSG00000100811	AGGAATACCTGGCATTGACC	CAGCCTTTATGAGGGCAAG	0.667377	0.65	2012-03-26	2012-10-12
ZBTB38	ENSG00000177311	ACCACAGAGCCTTTTCAGAC	ATGCTTTTGGGTCTGCTTGC	0.544484	0.63	2012-03-26	2012-10-12
ZHX2	ENSG00000178764	AGGCCTAGACAGGGAAGTCTG	TAGTTCCACTTGGAGTCACTGG	0.16	0.52	2011-10-17	2012-10-12
ZNF202	ENSG00000166261	TTGGGTCCCAGATATCCAAG	CCTCCAAACTCAGATCTTCCTG	0.29	N/A	N/A	N/A
ZNF350	ENSG00000171032	CAAACCGGATGCACTCTTC	TGTTCACCAGGCTTTCACTC	0.09	N/A	N/A	N/A
