# Supplementary material for: The Functional Consequences of Variation in Transcription Factor Binding
Source: PLoS Genet. 2014 Mar 6;10(3):e1004226. doi: 10.1371/journal.pgen.1004226 (PMC3945204; doi:10.1371/journal.pgen.1004226)
Supplement: Table S2 — Significance of correlations between principal components and several confounding variables. This table reports the significance of associations between different principal components and several potential confounding variables. The row labeled ‘PCImportance’ reports the fraction of variance captured by each component. (TXT) [file pgen.1004226.s010.txt]

Covariate	PC1	PC2	PC3	PC4	PC5
PCImportance	4.43%	4.15%	3.42%	2.86%	2.55%
MicroarrayNumber	3.51E-06	3.18E-03	1.69E-04	5.72E-12	5.28E-35
MicroarrayPosition	0.865	0.614	0.894	0.729	0.350
TransfectionPlate	0.064	0.410	1.30E-03	4.34E-05	0.388
TransfectionRow	0.411	2.55E-02	2.79E-05	0.106	0.771
TransfectionColumn	1.04E-02	0.454	0.616	2.00E-02	0.254
ReplicateName	0.622	0.724	0.153	0.101	0.647
KDLevel	0.277	0.390	0.447	0.235	0.776
RIN	0.765	0.722	0.078	0.369	0.966
TransfectionDate	0.953	0.956	0.824	0.557	0.930
