# Supplementary material for: The Functional Consequences of Variation in Transcription Factor Binding
Source: PLoS Genet. 2014 Mar 6;10(3):e1004226. doi: 10.1371/journal.pgen.1004226 (PMC3945204; doi:10.1371/journal.pgen.1004226)
Supplement: Table S3 — Summary of results. This table reports the summary of our differential expression and binding data analysis for all of the genes expressed in the experiments. Below is a key for the columns included in the file: Column 1: “ProbeID” – Illumina probe identifier for each gene included in our analysis. Column 2: “ENSGID” – Ensembl gene ID for each gene. Column 3: “Symbol” – Gene symbol for each gene. Columns 3–62: “[GeneSymbol]_[ENSGID]_DE_p” – Each of these columns report the P-values from our likelihood-ratio test comparing the knockdown samples to the controls for one of the knockdown experiments. Columns 63–263: “[GeneSymbol]_[ENSGID]_binding” – Each of these columns reports the binding data for the 201 factors for which we had some binding data. For each row, the counts represent the number of binding events within 10 kb of the transcription start site observed for that factor. Only 138 of the 201 factors had a usable probe and were detected as expressed on our arrays, and only 131 were differentially expressed in at least one knockdown experiment. (ZIP) [file pgen.1004226.s011.zip]

Archive with 1 entries (1 files):
- TableS3.txt
