# Supplementary material for: The Functional Consequences of Variation in Transcription Factor Binding
Source: PLoS Genet. 2014 Mar 6;10(3):e1004226. doi: 10.1371/journal.pgen.1004226 (PMC3945204; doi:10.1371/journal.pgen.1004226)
Supplement: Table S3 — Summary of results. This table reports the summary of our differential expression and binding data analysis for all of the genes expressed in the experiments. Below is a key for the columns included in the file: Column 1: “ProbeID” – Illumina probe identifier for each gene included in our analysis. Column 2: “ENSGID” – Ensembl gene ID for each gene. Column 3: “Symbol” – Gene symbol for each gene. Columns 3–62: “[GeneSymbol]_[ENSGID]_DE_p” – Each of these columns report the P-values from our likelihood-ratio test comparing the knockdown samples to the controls for one of the knockdown experiments. Columns 63–263: “[GeneSymbol]_[ENSGID]_binding” – Each of these columns reports the binding data for the 201 factors for which we had some binding data. For each row, the counts represent the number of binding events within 10 kb of the transcription start site observed for that factor. Only 138 of the 201 factors had a usable probe and were detected as expressed on our arrays, and only 131 were differentially expressed in at least one knockdown experiment. (ZIP) [file pgen.1004226.s011.zip › TableS3.txt]

ProbeID	ENSGID	Symbol	ARNTL2_ENSG00000029153_DE_p	BATF_ENSG00000156127_DE_p	BCL3_ENSG00000069399_DE_p	CEBPG_ENSG00000153879_DE_p	CEBPZ_ENSG00000115816_DE_p	CLOCK_ENSG00000134852_DE_p	CREBBP_ENSG00000005339_DE_p	DIP2B_ENSG00000066084_DE_p	E2F1_ENSG00000101412_DE_p	E2F4_ENSG00000205250_DE_p	E2F6_ENSG00000169016_DE_p	EP300_ENSG00000100393_DE_p	ESRRA_ENSG00000173153_DE_p	EZH2_ENSG00000106462_DE_p	FOXA3_ENSG00000170608_DE_p	GTF2B_ENSG00000137947_DE_p	HCST_ENSG00000126264_DE_p	HOXB7_ENSG00000120087_DE_p	IKZF3_ENSG00000264198_DE_p	IRF3_ENSG00000126456_DE_p	IRF4_ENSG00000137265_DE_p	IRF5_ENSG00000128604_DE_p	IRF7_ENSG00000185507_DE_p	IRF8_ENSG00000140968_DE_p	IRF9_ENSG00000213928_DE_p	JUND_ENSG00000130522_DE_p	KLF13_ENSG00000169926_DE_p	LCORL_ENSG00000178177_DE_p	NFE2L1_ENSG00000082641_DE_p	NFKB2_ENSG00000077150_DE_p	NFX1_ENSG00000086102_DE_p	NFYC_ENSG00000066136_DE_p	NR1D2_ENSG00000174738_DE_p	NR2F6_ENSG00000160113_DE_p	NR3C1_ENSG00000113580_DE_p	PAX5_ENSG00000196092_DE_p	POU2F1_ENSG00000143190_DE_p	POU2F2_ENSG00000028277_DE_p	RAD21_ENSG00000164754_DE_p	RDBP_ENSG00000204356_DE_p	RELA_ENSG00000173039_DE_p	RELB_ENSG00000104856_DE_p	RXRA_ENSG00000186350_DE_p	SKIL_ENSG00000136603_DE_p	SP1_ENSG00000185591_DE_p	SP3_ENSG00000172845_DE_p	SREBF2_ENSG00000198911_DE_p
ILMN_1343295	ENSG00000111640	GAPDH	0.952940942653558	0.726267477906638	0.207070658756502	0.600760627984557	0.543136421308712	0.180108576663134	0.262649919148245	0.736366644385909	0.557253099820015	0.216249909267277	0.0980835406219224	0.285605696931595	0.548400006061703	0.536745113337235	0.00646221148427082	0.236396827120199	0.380040698268127	0.949840825195417	0.313450005949793	0.326019670298208	0.106266260105567	0.25334857296365	0.750487414346471	0.18269805547326	0.180887888237738	0.0518076051795772	0.544625147469873	0.232435387283481	0.906143535412643	0.849739036688851	0.532752486210685	0.990849828550259	0.533751909508567	0.128673747464002	0.0243629811396327	0.015429272408869	0.706732297863081	0.992635443674482	0.506293175290085	0.821881071508241	0.0558151832012508	0.110532784770082	0.270001437257259	0.0169488812433908	0.229003564328231	0.742622383847054	0.00184067746188705
ILMN_1651229	ENSG00000117408	IPO13	0.126284793889237	0.0921990814051612	0.402557947974246	0.605685443687457	0.90446037230978	0.00322169127642693	0.115637167365071	0.35179910549362	0.224791002398386	0.331315817849413	0.190616856206187	0.59884574045531	0.808446711155245	0.836424664192563	0.000358062298168746	0.0671978543927672	0.0360472982434003	0.0153529373346976	0.0129302069879168	0.0122038278182227	0.234856761235533	0.713056140621943	0.63714252212308	0.89068571319439	0.12523693850532	0.942258406245176	0.0208749345699831	0.0305137105260008	0.586329035775665	0.786916216776227	0.252481960393757	0.270385148580092	0.470285639973262	0.273858580987714	0.562208476235045	0.989411493591566	0.342640753470183	0.0643308222141507	0.697358096655677	0.18442384577209	0.358153351410292	0.214815389776214	0.44795642568385	0.377215775203444	0.0527831272869631	0.185186838970196	0.613784723614602
ILMN_1651232	ENSG00000164845	FAM86FP	NA	NA	NA	NA	NA	NA	NA	NA	NA	NA	0.0576008876020003	NA	0.00420853949523514	NA	NA	NA	NA	NA	NA	NA	NA	NA	NA	NA	NA	NA	NA	NA	NA	NA	NA	NA	NA	NA	NA	NA	NA	NA	NA	NA	NA	NA	NA	NA	NA	NA	NA
ILMN_1651237	ENSG00000167513	CDT1	0.0324028292920664	0.00638613283167862	0.0340278383404869	0.475273938465694	0.0077293815079355	0.0457450677042568	4.84011370811781e-05	0.237083724241452	0.591139924215512	0.00871426965657654	0.923795474943472	0.00486160386573763	0.210396709184089	0.0189582057171279	0.498666232049451	0.476970902020162	0.428006621342575	0.000260240471530264	0.0137566559700572	0.470081861609741	0.610838574594263	0.175480296172737	0.137838085852474	0.533360502448305	0.155098370609309	0.520025349312472	0.4794687559123	0.681568559825422	0.739598380122774	0.023152491288042	0.671013245578718	0.519843550345686	0.740192620644152	0.00304918985382326	0.654752736873425	0.0245647426063958	0.0137755657673238	0.0042363944029589	0.00097496541795515	0.131327103322769	0.810214093183934	0.505050090945816	0.379230739083219	0.0431610743503239	0.283368936098889	0.713542123014147	0.287420432243192
ILMN_1651254	ENSG00000145012	LPP	NA	NA	0.449048785813945	NA	NA	NA	NA	NA	NA	NA	NA	NA	0.00905080012245602	NA	NA	NA	NA	NA	NA	NA	0.000470488858571066	NA	NA	NA	NA	NA	NA	NA	NA	0.00110699999519889	NA	NA	NA	NA	NA	NA	NA	NA	0.0115076581874646	NA	NA	NA	NA	NA	NA	NA	0.00746744173084164
ILMN_1651262	ENSG00000197451	HNRNPAB	0.758793228402838	0.167110817807234	0.175063384587082	0.716592309257191	0.115039360055559	0.145410846734906	0.246430845483548	0.732492490010287	0.241734474660876	0.00696342232391653	0.388785921016138	0.358017671728792	0.00563075382594398	0.323483804861224	0.356231530664859	0.910155832543716	0.73917827655479	0.148865232044878	0.264476275933407	0.525928402327707	0.00214254448937664	0.316165316714452	0.107253565117012	0.108052646961462	0.438753984715955	0.691242878021766	0.192502769290121	0.00223705120370246	0.117561973074187	0.052322315148104	0.720228123916092	0.243469407750903	0.00490703625553376	0.441122099539266	0.108683486964262	0.979639817614656	0.450756379628842	0.417994094223669	0.0886389058865655	0.0446053648609443	0.263570276990682	0.865033591589545	0.178057880218596	0.338119787534235	0.00292257560399462	0.00405900671745558	0.0198821113746718
ILMN_1651278	ENSG00000163877	SNIP1	0.982327674388784	0.0483575022522517	0.601082671398298	0.386751618611503	0.244578099785764	0.44265663066489	0.180406792350494	0.0766202853341912	0.440452412601402	0.156563733922177	0.442173917479241	0.969948971374879	0.570789083609482	0.0284456626784168	0.255390803903124	0.419068267098145	0.913513953477599	0.920621394915066	0.00201037659106234	0.401423854779249	0.683332524803749	0.131712892442426	0.546533373763327	0.292824929212092	0.708154593999075	0.347062364577161	0.270682506916728	0.91353438534883	0.471051592788852	0.632390896251294	0.00194959692116168	0.0546324321835046	0.769532418636241	0.094888599001225	0.498017457757882	0.0911960754101599	0.0786193241555461	0.0968928685646115	0.137509520312474	0.988995331487743	0.840852672110185	0.215653034745641	0.686541790365908	0.788282101503813	0.0948871675830036	0.0250824337633218	0.0736042725444752
ILMN_1651315	ENSG00000064961	HMG20B	0.92550477223252	0.208115413376167	0.675788237201711	0.0538941598731306	0.00410857917657858	0.850989905897115	0.054461667114481	0.00745278850339055	0.758563999581946	0.010421186712136	0.0568390990848132	0.0757578910989775	0.116596981743395	0.0289258832511848	0.000368985566636499	0.0256742859155347	0.286793191804385	0.000302693317943008	0.500630792354921	4.79580676930664e-05	0.0148131389964129	0.255123056144041	0.896246933738575	0.676538561638683	0.187476035752461	0.266513063568417	0.952635183622456	0.223337232302726	0.0109402928028561	0.437188358060057	0.726695703901107	0.055238784363229	0.702728184780974	0.568057163388394	0.478685198783281	0.967434769146641	0.0859790408424704	0.242109036148117	0.363149241195449	0.0237303569090263	0.00384958111934695	0.117215436825567	0.067075019219209	0.429932037996197	0.787637952046501	0.878112167776053	0.00716076734930452
ILMN_1651336	ENSG00000103150	MLYCD	NA	0.173385517803825	0.064651788970668	0.0896981998464451	NA	NA	0.440119894005133	0.447510304547011	NA	NA	0.773835874503849	0.00153622079978634	0.325419385627271	NA	NA	0.821535338245659	0.0453294413815734	NA	0.0760158737521476	0.312495962314385	0.0045800633833362	NA	0.00461724766639018	0.283297539963485	0.0224877908011037	NA	0.2094340747101	NA	0.953966083077357	0.602749240935198	NA	0.36653065950869	NA	NA	0.17162784793434	0.558058563971996	0.212132811766965	NA	0.806601161359813	0.0278118831197857	0.588578598888907	0.0222349389677527	0.11973549020148	NA	0.415603898276972	0.000282257570087585	0.939629342187626
ILMN_1651343	ENSG00000137809	ITGA11	NA	NA	NA	NA	NA	NA	NA	NA	NA	NA	NA	NA	NA	NA	NA	NA	NA	NA	NA	NA	NA	NA	NA	NA	NA	NA	NA	NA	0.0630811366454536	NA	NA	NA	NA	NA	NA	NA	NA	NA	0.543801485652672	0.0187927243813791	NA	NA	NA	NA	NA	NA	NA
ILMN_1651347	ENSG00000179833	SERTAD2	0.15956983795076	4.88339654507938e-05	0.000397417570424118	0.067413112241629	0.358012781126469	0.00303366668076973	0.00049672065070612	0.548348499002364	0.993032645860299	0.635979210202505	7.47946807211864e-05	0.491669111985597	0.126820382850227	0.00115717759029299	0.918360853760144	0.427110447901125	0.455973462930834	0.00218054626218094	5.34475387607633e-05	0.4374910585709	0.00724019299440934	0.562177424961092	0.215617356265447	0.896442510269812	0.753257262337948	0.128040117702499	0.0146649475608593	0.678251686866286	0.105811812736814	0.068063053142786	0.556848977676465	0.256644654514381	0.450315313202883	0.924084075688392	5.22257979214138e-06	5.48733851964816e-05	0.0154952237714083	0.112269742246916	0.86914940436177	0.478853437705715	0.00136114560966218	0.25110318615374	0.57731585992586	0.580013738048615	0.0862233834222968	0.162189052565743	0.104559344658154
ILMN_1651385	ENSG00000116688	MFN2	0.852382190151352	0.397140531847614	0.15696211231724	0.675602382826444	0.087518406590202	0.894211548823427	0.945883165250032	0.424382755954851	0.943203539263832	0.313533898626241	0.23301932800965	0.226754032926903	0.0759351092441616	0.0521971198711169	0.076881873929515	0.50241878960912	0.720898028883393	0.11230076533807	0.548082565033197	0.173075643927997	0.126242614748977	0.0986433337879989	0.132649029034811	0.277947470614355	0.295567984964689	0.965001121212098	0.192786106472553	0.775464398896187	0.793051418947486	0.53540847897078	0.982451605054735	0.403048497037268	0.885050801904664	0.405203268931356	0.878627259292292	0.341861062146017	0.497395705177582	0.135875364593632	0.380460414728139	0.750327837503214	0.108344248216657	0.324629566507541	0.47598031468727	0.333379359580482	0.0121202538955749	0.534645570851085	0.467745265804796
ILMN_1651405	ENSG00000028310	BRD9	0.869401496773362	0.0108941346870294	0.0790071698021566	0.400394531300101	0.00990984727144958	0.339781469417169	0.0275891580688889	0.127049731146392	0.190649188126055	0.010831164839045	0.235980732558893	0.999628208102936	0.136805046497186	0.0466755000685852	0.0682113562967147	0.00186574312858035	0.0025604751375744	0.871712771480046	0.00156982802772507	0.322793851905186	0.000148508281215855	0.175026846777505	0.192172408745006	0.300687962987922	0.350133113042874	0.379218531698799	0.121409388922706	0.0182533803937968	0.00250624342038751	0.440310003441262	0.10460165098478	0.0855436046428518	0.976730734473121	0.12396566194853	0.936872634036031	0.0670644776714221	0.0165617319960436	0.00931646348085662	0.294917200891863	0.175299743527808	0.995331166842613	0.216978748053126	0.892910815636262	0.838623209901131	0.040677513983391	0.12387860333388	0.405809661318393
ILMN_1651415	ENSG00000099958	DERL3	NA	NA	NA	NA	NA	NA	NA	NA	NA	NA	NA	NA	NA	NA	NA	0.0380998688482737	NA	NA	NA	NA	NA	NA	NA	0.234719586857071	NA	NA	NA	NA	NA	NA	NA	0.00419826976999523	NA	NA	NA	NA	NA	NA	NA	NA	NA	NA	NA	NA	NA	NA	NA
ILMN_1651429	ENSG00000198832	RP3-412A9.11	0.131707160483293	0.143786624773439	0.0831163734676941	0.0840886047230697	0.626025526892602	0.0829297694618203	0.0262412970792868	0.896462365705307	0.0182796542987829	0.0691329630494493	0.322787094186864	0.33279445290404	0.916194618095869	0.489864448441097	0.00285370941813975	0.154665525100397	0.94286602783371	0.102928013006529	0.580033383722257	0.9169753306286	0.0123887723471071	0.297046518582535	0.247898532557181	0.332659318616071	0.969954582438927	0.587408010266871	0.0719380701783126	0.483725967733527	0.00992936012179213	0.249350107171635	0.801972364024855	0.182858507847719	0.114489445822597	0.879990754751921	0.618683740731549	0.221897479542849	0.76126349044063	0.155879131464414	0.807877709231821	0.461927519166782	0.847274221928298	0.600210196027158	0.20002397226438	0.761527815306041	0.988129862458841	0.0868897201891697	0.285964790660555
ILMN_1651438	ENSG00000179588	ZFPM1	0.267641968456646	0.0812085017197507	0.028022118661376	0.127073722906278	0.175919274929529	0.0134038369498636	0.000304621107296967	0.0044031593991671	0.158058858588497	0.242159406219493	0.131355733062625	0.0137019191913031	0.746025101095423	0.411034018533232	0.270713441408881	0.0783421492597263	0.147337517979203	0.127872218585715	0.018222129639743	0.0695040483322665	0.83493667781037	0.0417146392419828	0.26998787274665	0.0503476957606416	0.205251207682044	0.525553589263701	0.400433708763634	0.774313150509489	0.697262581429632	0.0668147230947723	0.314151343590228	0.333545934178812	0.667431981516189	0.374709057404723	0.177097122051252	0.638337893283425	0.297049907468051	0.136899825659145	0.0265865098504136	0.714295677845883	0.251660385481092	0.895012702898851	0.0365553295075845	0.444704629232078	0.838559086377865	0.849587564649667	0.265663328240725
ILMN_1651496	ENSG00000158373	HIST1H2BD	0.00704429707818597	0.000318942605665295	0.0237766650012512	0.143319306614879	0.0147479273319809	0.00432642432973302	0.127680236009625	0.737148330921054	0.0179658233227803	0.0178957531777266	0.544181671823908	0.793807600307886	0.628379557196613	0.13520483288926	0.579506733350268	0.0166660239226569	0.518040483591864	0.108414065577106	0.0594091229670283	0.973933127899655	0.35525641527477	0.247302171092961	0.977892943663076	0.194952759486249	0.0343310774740855	0.371987639301791	0.0845211939945506	0.550081379044048	7.60880311371747e-05	0.00931574541133435	0.000967455656207887	0.235373795125239	0.310647747155145	0.0130099263796244	0.56364428159896	2.10014376249391e-05	0.873372134293093	0.0892716000175238	0.115207063684361	0.00139714854759029	0.737909685709283	0.000633678242225902	0.000619778468240443	0.0409739635578174	0.00118928725224632	0.0918156403322832	0.0397263785934161
ILMN_1651504	ENSG00000125386	FAM193A	0.781774937669749	0.195273655820323	0.222133844764835	0.00400241246104191	0.0475530304134621	0.108821123906483	0.486952915832341	0.21508766709491	0.270702614484504	0.957521499037246	0.278530454987862	0.132114921102099	0.514022309132282	0.206369690928858	0.184676483346514	0.47760593513866	0.316759483139521	0.00623045028180059	0.78229478763163	0.3216528754455	0.0183501494571714	0.0336694684678671	0.0115470581824917	0.0429074406992542	0.264360912756991	0.248789769637673	0.873356665938841	0.687550790135661	0.394652353490475	0.161517007262585	0.865272174666978	0.0198731827526257	0.502975845798675	0.232895084635206	0.166226767151937	0.0938439254683486	0.0911635476269295	0.384641764684425	0.602591325228069	0.0494015575475971	0.140940889611447	0.401956388015716	0.671317592766482	0.663784525715591	0.00016425392694281	0.224081405138269	0.700271571463051
ILMN_1651506	ENSG00000137574	TGS1	0.0613116987601619	0.393644276167964	0.770813912951002	0.813539812493841	0.12637645114677	0.0983950128565082	0.00654658306465652	0.000450921404491383	0.574709803415428	0.08769513691138	0.242541353722109	0.177074582732945	0.232146924799386	0.224918336288233	0.78716403725793	0.00342936500561991	0.787839412445893	0.0842658540275299	0.391946955345306	0.0152316477496892	0.464163871915825	0.00148112009499243	0.181560844377153	0.251955731434974	0.00645746579531102	0.551488066882295	0.400152599091185	0.722373163673607	0.076842306183857	0.100823970033061	0.675426107282098	0.682100001504245	0.943657035757277	0.35629289764406	0.14256593554347	0.471729820537225	0.796591213889249	0.0433479514483773	0.0312695048672571	0.050204343098556	0.347136354058454	0.0350569993981291	0.0330880212888932	0.2620379953889	0.0038335660011441	0.00722876502842347	0.10722588232128
ILMN_1651544	ENSG00000147099	HDAC8	NA	0.902336201693462	0.685679672228931	0.147906550356128	NA	0.466015017051158	0.0199924968988545	0.0193508140906568	NA	NA	0.327327145193875	0.0486215416462909	0.146150524424624	0.214340898858415	NA	0.178283560792914	0.510917049406918	NA	0.716936451765284	0.0579054719819088	0.143847480373319	NA	0.998712888087396	0.954176646266022	0.395102788363464	0.393685207703163	0.00622486411116441	0.72514842470136	0.490283039213085	0.0182942603458924	0.00407972810870371	0.0394257094685403	NA	NA	0.123358102261921	0.544767966969497	0.0485268305429361	NA	0.0157246922542693	0.524751349531121	0.15913390997391	0.289997965107008	0.268959518237593	NA	0.948743539421228	0.305949666635133	0.737862034923611
ILMN_1651557	ENSG00000178202	KDELC2	0.613199982334104	0.199081490363352	0.000561059137636726	0.157008503499466	0.185012699759116	0.288392135130854	0.000109438874028727	0.518885018717817	0.000537079727918759	0.301517351522806	0.0264404767617549	0.00836126322270632	0.00107300535591922	0.171423835725066	0.00197716780248631	0.372038746155149	0.0968609948012419	0.0104137139561445	0.574481850053766	0.122496141846591	0.954983392752811	0.575768791854213	0.119056879845712	0.667580285730027	0.690208705951201	0.819915397913894	0.109318890475478	0.000212757524593142	0.427526466858549	0.262810579790738	0.806023677223459	0.150744912222612	0.0176606247531302	0.000320938369733605	0.0982298976865647	0.397847795006948	0.00230901692092148	0.0181462061032651	0.000328788685927557	0.739936480310339	0.19156777179295	0.0102551537984627	0.000132641157504392	0.896578230465015	0.00433865127495059	2.7308007502376e-05	0.000506048205040673
ILMN_1651568	ENSG00000173702	MUC13	0.885412562211344	0.602729375801548	0.125732649964115	0.421752644637814	0.243764838812217	0.292975169873363	0.0132787125862614	0.179243800222084	0.319703922073019	0.620960135975281	0.117989008595364	0.847763153705053	0.0479547813638613	0.00436696548243749	0.55696021295855	0.30363746382402	0.405207004643647	0.267897416915036	0.00385398471636404	0.0431700219709815	0.979815581548394	0.0404510839408169	0.142123880353435	0.00882061337173773	0.0996303770899375	0.133080074942181	0.645121992769444	0.0166990166589767	0.983567263215327	0.00911485025228183	0.134890392413203	0.0520928834434026	0.0197966122566455	0.0215228807157255	0.229129473495202	0.0875255050546127	0.00407394078871849	0.0569462542894823	0.978036577115028	0.103207316326112	0.25349006426253	0.0305255730823207	0.405334094721997	0.401554408607767	0.0019695049633563	0.850613291284973	0.000567748760619259
ILMN_1651628	ENSG00000138190	EXOC6	0.287996753521162	0.338223206646805	0.0424518283923528	0.577688498434344	0.881517243595589	0.0504900985776679	0.234014762596469	0.904360198462925	0.383533741889425	0.059582649850622	0.0548164287514202	0.0334436972354601	0.0206040838882688	0.0143072942752292	0.136068219498016	0.139632260813041	0.179541857663757	0.834237396064297	0.137940534048144	0.754712018583753	0.0828445522910923	0.178917786187285	0.11087569773656	0.854368468298298	0.0528793903496226	0.58309916632729	0.622617087016343	0.000838752624554965	0.7419894228198	0.66039755169175	0.840367432038543	0.64104270937931	0.622863913156022	0.419804222424354	0.441783148194852	0.0158808625985178	0.789304271783858	0.733022005410079	0.0334393724297124	0.11038680739113	0.79325416989726	0.791948095793623	0.792125689667862	0.345733440650644	0.864193619765483	0.0101360120547369	0.565384646523686
ILMN_1651642	ENSG00000213420	GPC2	0.805195821778752	NA	NA	NA	NA	NA	NA	NA	NA	0.78429041294887	NA	NA	NA	NA	NA	0.0475941723167367	NA	NA	NA	NA	NA	NA	NA	NA	NA	NA	NA	0.453677009010133	NA	NA	NA	NA	NA	0.347164807080457	NA	NA	NA	0.0143082800979286	NA	NA	NA	NA	NA	0.141492353752748	NA	NA	NA
ILMN_1651684	ENSG00000100578	KIAA0586	0.10774494646104	0.887235925222099	0.677983381448501	0.547419293657338	0.16142918449669	0.133687353891073	0.0332480193781782	0.492630642739692	0.000168881656115652	0.210651052681146	0.133091004435562	0.942648722799083	0.689478601163071	0.0701775001745975	0.00536085078463294	4.72299643885249e-05	0.122533925004824	0.00391099913863914	0.821511866380528	0.282826124862824	0.00624678887438663	0.0394646160496011	0.848225781232513	0.264774082361334	0.460878547952795	0.822910609808076	0.458015043849335	0.0261198352501381	0.156169223277071	7.06362133942707e-06	0.207305606424899	0.000213027365273278	0.406393764701861	0.670605673974376	0.328904618927525	0.0322722150913844	0.114671863634369	0.0193432287077475	0.0458418908151	0.000388847375522298	0.896519044583294	0.669332294304786	0.0309824637117769	0.0963399056226239	0.398779016923633	0.67771866143156	0.141411376289987
ILMN_1651692	ENSG00000072786	STK10	0.257672470268738	0.00110956939673531	0.0304717781166621	0.00124592247401097	0.00678905855998434	0.000140986464344838	0.635051315256259	0.552158972035522	0.43911663698029	0.812171287784831	0.272638244498376	0.117306992640071	0.967161782908341	0.0782974322022704	0.0842012578843075	0.502549904197048	0.245072724190977	0.24129770727971	0.00171425158400857	0.271247405602479	0.030141504367849	0.0535162298480055	0.397823316437767	0.268522628884538	0.323587079864425	0.00395594222847824	0.161928145466714	0.0498130844764715	0.00346786188768423	0.737136152192784	0.410583969101993	0.93003430699908	0.216846825606447	0.209280313204487	0.000570226894856282	0.0628419229188982	0.532376873689226	0.154161208295711	0.958277668390697	0.0461484279180328	0.248750844437342	0.934222356870173	0.00861647930227085	0.116269144846402	0.0016302431435607	0.343275955918393	0.0110583155949805
ILMN_1651699	ENSG00000151491	EPS8	0.157395911580798	0.383433309247331	0.69520888132015	0.51021567874294	0.188332421047612	0.768143615570604	0.513059941448335	0.461574147132199	0.214747342609771	0.567381619560749	0.194185790209079	0.075790720291949	0.30118268352241	0.250725294406086	0.434279001863567	0.941641961492447	0.423758797880502	0.0436002399552107	0.515173373092845	0.919847484445737	0.110493003994943	0.0880890142207812	0.498170364831681	0.629700526442416	0.391396000684265	0.805409640752882	0.760434053791696	0.234055006596525	0.922087547312021	0.565320206154958	0.0347236552507399	0.544863672264493	0.705965947121047	0.581017831011637	0.474651007482699	0.283597036960106	0.0275939810406097	0.353705333420312	0.438726106352989	0.571416745826293	0.667632154604117	0.214003814136456	0.387430632317747	0.661020933731092	0.0778567249441203	0.145917633474512	0.183134905645813
ILMN_1651719	ENSG00000140943	MBTPS1	0.0562434077747459	0.526213775169593	0.00932806626667939	0.000723415248405194	0.792838088808107	0.000744489471710745	5.51504719812214e-05	0.0038310876961526	0.00159821456556235	0.0280421128584259	0.272444944957986	0.00445349759534648	0.791498789679844	0.0106749161477996	0.239820554008488	0.472326392499305	0.317494932777878	0.0411253257048048	0.216551942712168	0.0121809377004963	0.000390059599976896	0.188834248342114	0.00292726620643645	0.400359532579187	0.580639798840581	0.135191811512029	0.000190676220529144	0.0317805033380897	0.976155395009173	0.131502076449997	0.0315114044300856	0.341643971966317	0.247354060642767	0.712881727166265	0.191301360382796	0.442361243044113	0.0710453184900618	0.969171585797874	0.00942164186398742	0.489120092984945	0.0725259878003977	0.213406048123911	0.513529722732471	0.123443027665141	0.183865081787446	0.919575201655852	0.113544539293756
ILMN_1651735	ENSG00000152291	TGOLN2	0.00457060188675612	0.00188745112739965	0.400907692700424	0.0392083201511658	0.292678799337061	0.273424597473865	0.308919832794739	0.197919292996431	0.571766235983349	0.819825519594624	0.444770294044538	0.703921860009479	0.195393535019714	0.471626814254541	0.304451479904417	0.105922059270823	0.00144137378144038	0.58044218634934	0.0566370654583357	0.273633924849519	0.199164012644842	0.0968420493567975	0.267453961555787	0.396861387253654	0.694641488400125	0.00600370419436305	0.549656868198555	0.415984469261012	0.658569828716892	0.0944465229557329	0.010684724479991	0.106561488788626	0.140632811758955	0.817555439794559	0.154026892720493	0.137942447933379	0.0176716289531759	0.904864535678497	0.660066714001362	0.545524068177247	0.145626292758026	0.321065758750727	0.612700195615529	0.00728627577445226	5.14964515907368e-06	0.817665727351264	0.316356173308736
ILMN_1651767	ENSG00000196588	MKL1	0.743514448331253	0.0164870883365231	0.389519204141926	0.999864689746038	0.389214987558129	0.193324132644949	0.0556710695099529	0.0331804302520003	0.661730750649381	0.464848783518872	0.702280901889425	0.425994965722495	0.240711684981906	0.00577353468762379	0.832144659111665	0.430363197137322	0.0576273541264736	0.932906024385567	0.199913317417076	0.263568609279314	0.0412591508783883	0.0209632697954409	0.686785585018951	0.000752441683718372	0.319279257316131	0.455995149176059	0.846572541086065	0.299815213658192	0.253261573667721	0.00195694160614318	0.640568214476352	0.0903274400001617	0.232620439865599	0.107916069576238	0.0501430479879256	0.00189380773951998	0.302807110099713	0.43901261104776	0.492052429457148	0.224453680115971	0.00091527351327861	0.010658901709508	0.0384845331709353	0.529911171156404	0.0100970532603108	0.659801268508686	0.00315973818383013
ILMN_1651776	ENSG00000135723	FHOD1	0.000317623673751298	0.212945494069424	0.000454213524597901	0.775507012150216	0.552152705627116	0.452177952081622	0.000351108547943224	0.226825049996025	0.00524164626696124	0.674453214858729	0.91579679822131	0.917382182810688	0.00731583260633973	0.0388711174025933	0.419794629633957	0.736452051204426	0.0261312318251318	0.711882492299702	0.023454920267509	0.107767333353168	0.254407052974638	0.121455296900178	0.149099911549868	0.217249515936393	0.763811048671145	0.636584178364144	0.711982015584827	0.0139708757665706	0.886749478391479	0.144366518405163	0.404808072837058	0.435664578498135	0.000797390362345239	0.107664372113971	0.885576331541432	0.648027313140278	0.882560486008981	0.0168294828794442	0.00525791818812025	0.318886802725611	0.0224331870102449	4.34083856604473e-05	0.854337280028798	0.0188924864918774	1.5773599863442e-05	0.486158058749763	0.315647910925931
ILMN_1651788	ENSG00000173327	MAP3K11	0.300436704369252	0.0263507260125565	0.0132060677672905	0.00754475137872574	0.0518165164602428	0.00173875288255241	0.475317732059437	0.196621962620845	0.70312704252474	0.280828835900718	0.0294805824731393	0.0859710447033267	0.00512937444678646	0.0635289879829942	0.744390764752707	0.191988455928086	0.0820669806808288	0.178152545645211	0.0441895929025634	0.117107649006609	0.00119192017694241	0.0466878122176329	0.348994569437014	0.705156522253597	0.899618329766301	0.176180166411559	0.193531303232985	0.00292323956193414	0.779196247930401	0.00589383077018105	0.611090311146199	0.0470482369089438	0.0465166698897392	0.0124835361109324	0.229935534004118	0.0376477757057692	0.00815357730353085	0.637087162859659	0.519526077085451	0.0583685491641284	0.0555428124084377	0.020423951142018	0.0507903112599627	0.592464460309736	0.000126174606642596	0.286560940972208	0.162221294027085
ILMN_1651799	ENSG00000134294	SLC38A2	0.929084639410545	0.270175441920195	0.0368058465087995	0.26813250726163	0.0281913817608867	0.836116854827569	0.0830687034801208	0.118053921838318	0.76118880041592	0.149246890253301	0.34213692759355	0.0582409587138069	0.717376276750367	0.819589612536549	0.266303050449888	0.530030253715566	0.00512795812208637	0.0179881696404244	0.00944515596185462	0.558059628583107	0.0622413177799571	0.780743974217747	0.0521968660497628	0.00390224928549306	0.0466818605591142	0.0740038294803426	0.000283831072428465	0.344676629192161	0.322824655497255	0.893580490542904	0.722814448660232	0.911821864065871	0.479496604268706	0.0335609722965691	0.700401578508483	0.437928222754085	0.187945967809102	0.917158896710189	0.16028734371403	0.690804419074085	0.20553543238289	0.236512921168648	0.377620900519902	0.361624361229549	0.177769562594505	0.882004487172954	0.0222125243398611
ILMN_1651819	ENSG00000178234	GALNT11	0.975693540725668	0.074967939311717	0.0424118007435607	0.581539217898712	0.0632785528061223	0.0276533538297481	0.730639941009289	0.082932387809188	0.0410934864910706	0.0298776128477691	0.662086700862399	0.0792303867486359	0.544553905224232	0.101431045003334	0.00547094123402456	0.63373102314863	0.114274554636142	0.00999095755776542	0.564339026076371	0.0378580906462499	0.433696141538705	0.097945358923538	0.945251055676237	0.000298017011722731	0.582027670675904	0.0218040643117539	0.256328152237647	0.00373589017750083	0.00514317143981031	0.0168938548045591	0.00534430245291081	0.293461908269167	0.898432276044653	0.902369504972529	0.786416113227349	0.355597409927853	0.516740321904209	0.678804825949162	0.000981076825167573	0.0459994471663669	0.750649975589539	0.0939587207820475	0.00163631029627239	0.0094676687662146	0.0378952849658045	0.021448953925559	0.950129449925607
ILMN_1651826	ENSG00000176788	BASP1	0.367530081817604	0.177605672149487	0.559458097889767	0.919371820510952	0.00424559722419676	0.0636236577231141	0.00523702137446155	0.00801500804671238	0.437036699331532	0.932672498733007	0.101570372597257	0.0263147480618349	0.00196770636040024	0.1708048102134	0.0205057202260619	0.29464000831383	0.133071779602489	0.556593613306412	0.0761052308002811	0.00523582799143055	0.000596820608778494	0.0124772956898457	0.119756673745768	0.192565580279567	0.0114120469816214	0.721187424520261	0.00858085812387082	0.0416720788278468	0.740413346791475	0.00103076096497347	0.389115966588582	0.187879324242648	0.0615731362954227	0.0106995052526089	0.383847539151397	0.000420666045786225	0.130511744467614	0.977319148562676	0.0414200588145917	0.806374143857295	0.150948222642691	0.13786758912097	0.569501528053017	0.389574536280882	0.0232344751608621	0.0698244689455438	0.468767237046957
ILMN_1651828	ENSG00000163468	CCT3	0.248040750989179	0.360617410834919	0.81607814050478	0.533718276373807	0.542970684994602	0.777068603040254	0.00257695185063621	0.530571833810272	0.0206364088913837	0.515772876218559	0.971882759515628	0.0571800763967385	0.751333124774217	0.0219997385048784	0.429177173107062	0.269371011666563	0.146657543374606	0.274305659728713	0.718413411028384	0.915729675149155	0.116047694211412	0.206407393455114	0.809117291912049	0.635426251191612	0.506534939482066	0.303390782012968	0.350009473982056	0.535471812366203	0.115398345159477	0.32424541188981	0.119058580196438	0.125071614408013	0.0138667348635646	0.00803465373946531	0.0144983312689152	0.0613473270126822	0.794340307874162	0.0178811212853872	0.000926915184441863	0.445196528328701	0.37412007901532	0.168793608506995	0.33048704144294	0.10392071084009	0.0711004719875193	0.343193491640609	0.273021535205298
ILMN_1651832	ENSG00000110047	EHD1	0.434383133362278	0.0194587840000703	0.968176191678842	0.066258880956651	0.363411361587979	0.250853697819204	0.149475572398048	0.604694681507026	0.449472605269807	0.221452095055121	0.159578192240246	0.311534845904599	0.312522305703645	0.444710145272228	0.334549873106469	0.859926165431799	0.0649478387168963	0.148745406133583	0.406103742278204	0.560190216338786	0.000911342673673033	0.265547134357383	0.717917813517586	0.929633740254293	0.00603587514323848	0.864315396282768	0.559622887133735	0.837083104706721	0.639089277230021	0.0888179111590812	0.0032788520821629	0.0820464135989238	0.229919251079692	0.115647751410234	0.239003371470778	0.000390815989352444	0.851510372100855	0.45418175839492	0.000435839236732596	0.782236710869808	0.228366207263173	0.307558443309811	0.853233837584381	0.890247228008716	0.0651295385879124	0.734929898055867	0.564875282006573
ILMN_1651850	ENSG00000105193	RPS16	0.63397471119646	0.733247912993048	0.118983845957219	0.247095322629473	0.1257391602964	0.0166850480723538	0.387299857027965	0.244222087300695	0.111141757346816	0.750322480017702	0.145110466436763	0.0272388933924307	0.0248964878646793	0.185189948093676	0.103651741543581	0.412286712432045	0.135803536220048	0.322127849489101	0.98249291125752	0.687028753701621	0.614905957494878	0.37429893520917	0.0177394135067462	0.167529351107698	0.75704789481933	0.441957539913215	0.989014213269305	0.706832562991725	0.0797045040849738	0.455512786028098	0.0681298336284898	0.0269910684523035	0.0483584043052216	0.381185070232019	0.505298025088731	0.68002931300992	0.979442200726755	0.0325083766414695	0.12276860918845	0.567338208128083	0.617426932742597	0.322671525181678	0.972573621704353	0.531145112699437	0.00733120931548106	0.946681481496274	0.288749277233646
ILMN_1651872	ENSG00000120942	UBIAD1	0.431491336626923	0.377467237242564	0.32989420176928	0.916396565677588	0.819378622384764	0.214362501556458	0.115987946841259	0.788606064753272	0.625058872173354	0.634258216572545	0.0766434365067951	0.774340203953841	0.174370076263794	0.199859298885555	0.0465143418464001	0.0576679741819885	0.199095699437284	0.996545022499964	0.194363252261157	0.631086967511246	0.546302219601801	0.0133205863913611	0.808045162625733	0.180235255600325	0.796771674026126	0.866968966983198	0.942061564136806	0.72670563260074	0.66039135096953	0.131129836132235	0.153496566317976	0.863893623935679	0.402351469262077	0.202979654405435	0.207004938720283	0.606776865855722	0.471777043616895	0.238209638113342	0.972314784439453	0.255543584881715	0.109285917855615	0.169772691991166	0.329142808940015	0.0195333901677769	0.702851385444975	0.0628554187874092	0.175270143111396
ILMN_1651886	ENSG00000095485	CWF19L1	0.0909543380593912	0.126024116847968	0.0497544720272271	0.898628652985858	0.0450149160708654	0.234878148079466	0.230748241762841	0.758525787473206	0.476058367547884	0.670555510267241	0.934190552224209	0.0816911017901599	0.593829844914595	0.675097751398269	0.185590301572954	0.372873421795218	0.492311106303911	0.59516049251452	0.11111242706222	0.617263311366252	0.0796559154950944	0.809714833182589	0.117066267551517	0.168031726761569	0.191580913483657	0.836940043030174	0.210286778179733	0.472465771550524	0.5160456474891	0.737709449715183	0.0445708811833819	0.125189463357584	0.0387256576908199	0.0136427816002472	0.0351084284529511	0.683721571482599	0.903421636562449	0.914641514066206	0.000441688175872892	0.738438334358971	0.298794216149098	0.915130594113011	0.0321241569576424	0.417385462465697	0.160674962976714	0.700389943284294	0.0270606336693794
ILMN_1651899	ENSG00000218227	RP11-889L3.1	0.145874384558967	0.291194188901034	0.419038904527624	0.00324285663326861	0.512615710444156	0.411828193631299	0.0622118260767524	0.0019578994974683	0.0544625992644733	0.0345184804290471	0.0126357395719128	0.682244086062649	0.559178983254363	0.0242578028091983	0.0456224706908828	0.316359281997802	0.549994787734628	0.913977526882472	0.0189984717290977	0.0531759178686072	0.0804881020731616	0.135256169303441	0.315192715579696	0.0326216035103004	0.749249662449445	0.0688824376742649	0.257881025622029	0.538772275540458	0.0997202855616374	0.879368587511522	0.361383863345705	0.842816839717213	0.39927931631651	0.727053634148441	0.301111563963927	0.0238042848845347	0.0729086530707433	0.303074046371764	0.100147192593987	0.87745565037624	0.0338526979110586	0.0531479236716656	0.14152261963915	0.0430102420771572	0.428382819880703	0.0656680015851138	0.637986537810287
ILMN_1651936	ENSG00000183955	SETD8	0.00763994562660715	0.41065179212443	0.0740449542271232	0.659686738811107	0.0958279322845542	0.0222679440808513	0.828377723910895	0.0230143463638359	0.710206961988795	0.023198489954733	0.801420336516604	0.0466061913618663	0.0532575131353827	0.210691890401094	0.865664166659215	0.628494699502898	0.961389240773867	0.00519839837953069	0.373280429227613	0.638487511134669	0.188856900306733	0.0664425958403223	0.544840026125747	0.0071933957343894	0.999035281790532	0.753917053250908	0.502961834220199	0.0994872743377835	0.00417216677031324	0.395354233971033	0.00238451165101741	0.466731277410091	0.271990030909944	0.0850678990850045	0.567714061232259	0.440127404679069	0.024066030188574	0.236775934127424	0.548163086837022	0.449796093164552	0.143809616261988	0.922827252897584	0.181615415153002	0.0688029272264204	0.935975107582838	0.459298840045961	0.350416311993469
ILMN_1651950	ENSG00000169902	TPST1	0.119026220024736	0.177895998804974	0.106980920818412	0.743837957751014	0.0762920133522543	0.0316069567896721	0.137628829140344	0.269373478895184	0.616125081543134	0.292744825224929	0.235786295939539	0.565054477194825	0.281139497155751	0.0913213595124328	0.0696963790194024	0.267341414894065	0.558892228803913	0.286783797469072	0.568229894516438	0.138296345981509	0.438148847430303	0.0513538270004954	0.288289425093348	0.779732877376404	0.496348972988959	0.572878878543616	0.102238277255134	0.995232408151082	0.996896835470373	0.879462927918065	0.0362080775216892	0.894778389550978	0.0330807794344343	0.459390550545921	0.140196028449581	0.0719594183345588	0.00961589079612015	0.728668159809316	4.13240021928431e-05	0.860799568539401	0.0655527212150987	0.945610701133953	0.171882541093628	0.786642666653958	0.134943878727858	0.158799564190635	0.0310751374464763
ILMN_1651987	ENSG00000198937	CCDC167	0.000243483287209185	0.02812931530198	0.357553862875956	0.309968409510742	0.97356320334291	0.889226299481655	1.2034280415925e-05	0.846364720671072	0.518417511164187	0.0300315503537203	0.0762040099423336	0.205990175689322	0.40697124986962	0.00652471923261064	0.0835645937027018	0.10287057213155	0.434707331552176	0.359022552914839	5.92987659518906e-05	0.000802056062932394	0.230156610835745	0.0445724643420274	0.00544037561530985	0.352043725664972	0.00975069708947801	0.0630207535821112	0.00149339877676427	0.0054229549853537	0.605557575769723	0.670138523814605	0.000539898675473583	0.00182168102857688	0.0976724131418546	0.14145036706506	0.000562557630836654	0.0962704744569375	0.529844806482603	0.00536590555139783	9.67959826956229e-05	0.013983942408086	0.0154451786238886	0.201400166267686	0.024110451376653	0.0444170455516152	0.00421320096246742	3.33270131301305e-07	0.00599217118383667
ILMN_1652065	ENSG00000145936	KCNMB1	NA	NA	NA	NA	NA	NA	NA	0.00051937735334954	NA	NA	0.411069347335716	NA	NA	NA	NA	0.273954910535758	0.262212629631035	NA	0.00545960530869741	0.314258000894615	NA	NA	0.301345676817622	4.05223801439308e-06	0.00102825365900044	NA	NA	NA	NA	0.000532864918368872	NA	0.119731831118321	NA	NA	0.465382491818451	NA	NA	NA	0.0108640088838651	0.000307481072134833	0.00871250601611342	0.980516191641274	0.0017988912961373	NA	NA	0.0716020291898772	1.56274944287585e-06
ILMN_1652072	ENSG00000177453	AC114947.1	NA	NA	0.718459841304505	NA	NA	NA	NA	NA	NA	NA	NA	NA	NA	NA	NA	0.00459300330139803	0.0325386274114543	NA	0.110566624567849	NA	NA	NA	0.0249249483693766	NA	0.00108594874484751	NA	NA	NA	NA	0.000400142399174703	NA	0.00789455304797627	NA	NA	0.68949829935314	NA	NA	NA	0.0210581989032647	0.33620385340644	NA	NA	NA	NA	NA	NA	NA
ILMN_1652147	ENSG00000055950	MRPL43	NA	NA	0.141296885276442	NA	NA	NA	NA	NA	NA	NA	NA	NA	0.0922314055629712	NA	NA	NA	NA	NA	NA	NA	NA	NA	NA	NA	NA	NA	NA	NA	NA	0.133943374867074	NA	NA	NA	NA	NA	NA	NA	NA	NA	NA	NA	NA	0.784776995428429	NA	NA	NA	NA
ILMN_1652163	ENSG00000004975	DVL2	0.553303955440263	0.66789892694957	0.31866548496005	0.0953479754809707	0.811735182367912	0.00355693435367718	0.636645879637831	0.719037424796388	0.00618799744699695	0.67199011533783	0.540677424665745	0.880048301680246	0.729517155525837	0.327368696194957	0.00194940443999655	0.80941429940768	0.0518849703889863	0.450719161714176	0.0745664718139232	0.378969241633143	0.933158509386992	0.371592759020337	0.787312689820818	0.502223773965214	0.409406024049099	0.646506746551311	0.646088922430654	0.0968926205677726	0.414198957315958	0.0265139268672701	0.62948315455851	0.572306586187705	0.915312497792187	0.0570524129514964	0.321470533057274	0.952745486893505	0.902532383864248	0.13972317535513	0.811851044189954	0.624016368187712	0.144461329262453	0.63209811120101	0.659660999839381	0.596515244340574	0.50445999844021	0.102851127739781	0.706391778270486
ILMN_1652185	ENSG00000077238	IL4R	0.293234214854818	0.0959178246889836	0.462108626868999	0.00817169093508902	0.00512749303704593	0.921735400352706	0.000996340053710183	0.186761454047068	0.249450169299245	0.990918881901471	0.313009177978636	0.194524749433294	0.310126734062693	0.942615898331386	0.903647211391128	0.268685600700054	0.641671950410837	0.411974803889493	0.024954936690196	0.623781745382131	2.21897040659926e-06	0.824082629411259	0.0285876142354814	0.440691962486442	0.186234685275748	0.898887836433379	0.781890988213808	0.726638473314115	0.738533166458326	0.568036404709468	0.00320351563862592	0.0573277219076486	0.0355176160918735	0.0366070347809019	0.41066668544819	9.96787459511967e-05	0.23313679843722	0.0404498994355003	0.0635741549404693	0.177755858615293	0.512232262777417	0.520583806807572	0.477528969493572	0.266662134421668	0.000197924892584472	0.00771061838163763	0.2154345522878
ILMN_1652207	ENSG00000131143	COX4I1	0.0003595411529313	0.217451548118943	0.38094128060113	0.506459161871701	0.108661170307981	0.245388768612886	0.295416638339351	0.321332718157572	0.000265346916583404	0.0709588269777186	0.433708192742076	8.82752941520261e-05	0.000403445596955264	0.00116075692603345	0.194766877920004	0.730193213778734	0.0271302299481636	2.25452570991864e-05	0.0329582881063372	0.661437235353217	0.000254207614593945	0.0993079643213119	0.0383696840695963	0.00604893152611185	0.709881650716531	0.833700965007665	0.083901969476555	0.000119955253100696	0.566032141135548	0.926638052313112	0.136454041728853	0.221448378688302	0.435007796164689	0.960387141172505	0.32667274011502	0.0256319018242151	0.00807811747914227	0.349250271444247	0.00811091525582737	0.106808735480979	0.27661796402641	0.171891823674365	0.00384262562818145	0.747050803392656	0.0205069348467703	0.680368080014179	0.118939844936243
ILMN_1652215	ENSG00000237528	RP11-234P3.4	0.687235234782765	0.665571049357219	0.341535729745949	0.248926788703597	0.814058972974811	0.924219325248576	0.000402640188846667	0.785794800038638	0.123488060632908	0.933053137278406	0.0339931789318188	0.000162877333060902	0.0130127881498337	0.0419762167299945	0.577103368267408	0.327579637019295	0.684475105169121	0.229355590950207	0.0437496311767975	0.141902369229181	0.451399300046795	0.00909358905790467	0.986102583672592	0.0673201231161572	0.199128080703346	0.0142637198882318	0.628348633690041	0.0197809829616214	0.457355036219423	0.905168092969842	0.17416261846329	0.0102972373178002	0.0433594952238053	0.272168603433775	0.692216994082458	0.00201253601268689	0.888359906965935	0.612606354318989	0.00132905916632696	0.00201086766132023	0.273767048981943	0.0360830093572716	0.00968572313436506	0.743829115134462	0.859812960309297	0.262467481503415	0.466470929400513
ILMN_1652223	ENSG00000105875	WDR91	0.533233785008506	0.00109154656140809	0.171613538480502	0.747861384214587	0.122589615549865	0.615908823806273	3.48145891671519e-06	0.0706145692543704	0.00921218512985413	0.443402321010643	0.0759322533558133	0.154369204832012	0.0318197144133965	0.491668563516356	0.00126972898628788	0.00381622304541492	0.708755172902676	0.0221946404031735	0.456967959103781	0.132607028133606	0.9740128747677	0.358615665242013	0.41510501533558	0.478942409391246	0.190224664115316	0.572468407403992	0.206994649521564	0.0724312058702696	0.00311559526441918	0.922282251798962	0.152572657220013	0.495727734825301	0.000464314573008747	0.786868959330037	0.732765519189493	0.000943161375844843	0.964759279172278	0.894515353936306	1.37133733421774e-05	0.00702223983416057	4.36702844838224e-05	0.146229494087017	0.0187894261105254	0.0894158165964387	0.0261003556301699	0.313935211057526	0.0029369545589003
ILMN_1652237	ENSG00000159231	CBR3	NA	NA	NA	NA	NA	NA	NA	NA	NA	NA	NA	NA	NA	NA	NA	NA	NA	NA	NA	NA	NA	NA	NA	NA	NA	NA	NA	NA	NA	NA	NA	NA	NA	NA	NA	NA	NA	NA	NA	NA	NA	NA	NA	NA	NA	NA	0.000466559617423792
ILMN_1652333	ENSG00000141560	FN3KRP	2.07108964485173e-05	0.0723397611952482	0.541556681850722	0.00337520006110685	0.00071529479223521	0.182866588701721	0.177555833115211	0.0519029499767252	0.329964343952081	0.0784253278299906	0.00578973342029089	0.00166913882657212	0.42791863069117	0.0481551531989602	0.130387025691466	0.963163430342387	0.488138942390893	0.962850164481429	0.00628415212755684	0.0186632765065651	0.0321457896472249	0.381929406857832	0.710813949325234	0.0130084973263703	0.594822780340166	0.622389606459163	0.446158152641871	0.672359393975307	0.0401279903970792	0.267002580280248	0.332765466247654	0.737583362754465	0.448300274933997	0.09157873258567	0.302288138132132	0.781282645699796	0.63961386357659	0.484180488989638	0.000288241752090329	0.99496007214627	0.0114905379727303	0.00414323637143237	0.697014385135692	0.152761242503154	0.000528044032451201	0.158908579255694	0.0705030196556606
ILMN_1652357	ENSG00000110435	PDHX	0.883776805745858	0.511811724989757	0.72137481854204	0.538211728141928	0.0250210270906671	0.258513140938737	0.0642617570694118	0.231403939315574	0.0329149413318813	0.216233574938742	0.832693180653531	0.160093194044768	0.00495448494558471	0.159998162784515	0.422188737524705	0.145388991095157	0.452742799217501	0.324337024928524	0.595307713807318	0.419173741037212	0.673911307650368	0.131871378428823	0.583312415050365	0.945030348314996	0.0145078746030646	0.645035967225243	0.949750028087465	0.949055395639265	0.0686202704742984	0.36524692055734	0.42242487391947	0.181520046694851	0.409199152902318	0.0723411288272391	0.711969737679818	0.948767166932664	0.234447419704956	0.377880678667151	0.00117421086273847	0.0664237057381392	0.795722301967668	0.003204302937018	0.325527792932791	0.349379037618988	0.00100085939947621	0.9512207286084	0.817913172613053
ILMN_1652366	ENSG00000167634	NLRP7	0.821541919724888	0.0535020183077419	0.560257643848463	0.829925698862745	0.256464471618072	NA	NA	0.0700416225708972	0.128973889060746	0.0423890388288169	0.368014702699451	NA	0.102303240646258	0.127889022968879	0.213826471458964	0.0514370573895233	0.0303508269660252	NA	0.0742169730319684	0.905234770643499	0.00618367732481309	0.0229983656870541	0.0141226355425948	0.961495393999333	0.75336552322568	NA	NA	0.681518923128464	NA	0.266204956495807	0.352583277699892	0.581510581847404	0.469063549990729	0.00119362658407183	0.563109427620625	0.820331190720466	NA	NA	0.209646427683146	0.809800505505689	0.42633671676339	0.0115409515470413	0.0902435019715744	0.401374783019537	0.839880990170733	0.244973602849808	0.00103277092154688
ILMN_1652379	ENSG00000172340	SUCLG2	0.752671304074717	0.445427347090894	0.123299974510504	0.559055270629271	0.654401975474538	0.894295366013492	0.00357675953179339	0.72631576933636	0.867787013629087	0.404189501224308	0.285113166253756	0.0242333158295999	0.147898329832187	0.0722498018428333	0.286187714761096	0.222699634563192	0.345552645210976	0.366749329149953	0.507567700400883	0.0578896639386232	0.805572189828691	0.726802896063454	0.743041394636021	0.437036288882238	0.0586583636290606	0.662105744459377	0.307520945603752	0.474396332529935	0.0159125746958006	0.201295584469792	0.108750010972391	0.0755175983367094	0.0022570250477301	0.00681712559704494	0.612999565749256	0.767540912887338	0.334973264572127	0.194363833392861	0.0314199103027359	0.303506195912049	0.175265385550229	0.421861816638931	0.127728058930825	0.941791283085356	0.278102657814416	0.166988454761854	0.312584677769915
ILMN_1652409	ENSG00000042317	SPATA7	0.00109767999699989	0.000420163861869504	0.0973999870380584	0.00102978316121742	0.518855796446882	0.985726670424313	0.0138469874539891	0.53563966708185	0.0725228433245551	0.265053570281218	0.622968005872918	0.00680730569567657	0.00178059775674377	0.49628059804912	0.173398670123862	0.0644565536205077	0.0105414219628815	0.284293096463561	0.0561219072872231	0.230329963659843	0.169274421171938	0.956399190648885	0.184745383823797	0.0629683823631519	0.537126380166535	0.611039566867362	0.895999504866999	0.00107386919337113	0.00190709699003436	0.00110563670084943	0.364245445944678	0.00379459408255405	0.000298293590740576	0.626882545686826	0.0106753892609815	0.0647715943382195	0.000573264116298538	0.000375200411862258	0.398533259341775	0.587747031032452	0.0174363706879361	0.750602915824855	0.102280190280628	0.362973125768127	6.18402255723452e-05	0.00021631498800905	4.37732378343819e-05
ILMN_1652434	ENSG00000163738	MTHFD2L	0.096731580722231	0.363389162916499	0.0172807843576794	0.646045849103676	0.635064717029225	0.617340036030909	0.531408003154706	0.256980034580639	0.670269972370182	0.111899733165295	0.695825852453048	0.117517451288334	0.603618845667746	0.0269082089231649	0.761946718542781	5.07464504836282e-06	0.00804603752920025	0.000856896989875859	0.405027426066046	0.00031421235891968	6.58798038720516e-05	0.020134974927071	0.0592499336441756	0.00195127414584008	0.000651879901787375	0.506760991750966	2.43613412843518e-05	0.704634481633196	2.56268390253186e-05	0.766432616334777	0.276434053364551	0.376811466401917	0.801794487338873	0.071038426011417	0.00950300681590995	0.357079432652301	0.00334883410010246	1.04058146389319e-05	0.00155862264464538	0.0373423962965868	0.300163328085351	0.0108152669737105	0.334813405364035	0.0523679240009214	3.07373151936677e-08	0.185134595253569	0.052512721634904
ILMN_1652459	ENSG00000160072	ATAD3B	0.00966918881656733	0.679034148204123	0.856380884387361	0.479071754700986	0.513067620897606	0.264995348232509	0.183462326930854	0.0663810640194115	0.00238349320448771	0.103458074523742	0.415053886124878	0.04560880118443	0.0477076268940166	0.691607588106092	0.669356519772545	0.0431332404679028	0.208700957554168	0.0169011491578981	0.322872558909603	0.215072013275474	0.00202625423107617	0.163894657109069	0.108329311912226	0.0446414778848125	0.239202986482712	0.00151011672910581	0.837556967786665	0.194733457744916	0.25169652775184	0.739320598869991	0.485444105830215	0.300496008149001	0.0950053583765127	0.000104521569468292	0.202008822854444	0.00161358616427954	0.0180014040677199	0.0159883123432075	0.0394330391289023	0.307419054666098	0.291514560630968	0.126266888009114	0.158725589239227	0.914709797756911	0.0143963980689	0.0352317265097448	0.936571223881561
ILMN_1652472	ENSG00000157764	BRAF	NA	0.103749479373944	0.412097008402927	NA	NA	NA	0.33422512657235	0.126943027942331	NA	NA	0.979615760415991	0.747976550526382	0.217963380098181	NA	NA	0.415964256733348	0.42121556540485	NA	0.153463020427655	0.817478650611352	NA	NA	0.117634536873578	0.697675994884739	0.197801297686757	0.293606442816061	0.653716924338705	NA	0.0596351610587008	0.446468860547283	NA	0.3642814514373	NA	NA	0.571135732778848	0.0749733953373931	0.768658318249026	NA	0.780067913680113	0.132604585797893	0.36329087209995	0.0987379276466869	0.553265057261372	NA	0.774043012401278	0.840485877533775	0.404808478887734
ILMN_1652486	ENSG00000184436	THAP7	0.328209332487977	0.0222300532240466	0.405688880154039	0.188505366234373	0.870973996140185	0.151311992442939	0.211275648400901	0.00973846872743276	0.216309672438646	0.443847704656547	0.990383587458067	0.420494487445177	0.177419558759585	0.242809528418695	0.471204429994435	0.780692346497089	0.0104080674999481	0.533413910804906	0.393279989620825	0.9909574012713	0.0723210107346139	0.51904581427198	0.482279124058725	0.879489708030681	0.840437054263879	0.251375008777774	0.70196582067436	0.1866371813905	0.826957781137935	0.0490636822939236	0.395786636687352	0.920737744189843	0.153795817338787	0.790881695618992	0.336223901568534	0.593719428292912	0.0507636146470273	0.0298401933127127	0.836906191080066	0.0211115439348409	0.461012435382538	0.0339512139946346	0.00128042819857677	0.00382949219836692	0.001721199500805	0.836973137352498	0.830212224923199
ILMN_1652505	ENSG00000169188	APEX2	0.356517770457575	0.205323610193297	0.374520678305224	0.0032901500280797	0.940709393410063	0.764794820107525	0.395262428413706	0.438703771721491	0.0152114741954958	0.159594835834278	0.452852249382544	0.15720316735963	0.548056727044646	0.144354573923373	0.466944010323081	0.474122445551175	0.855323951485136	0.789343629560875	0.435552985016878	0.289213829825812	0.785379150370633	0.192700547950495	0.213813953785237	0.636592837652247	0.198071486073976	0.330531605079006	0.0140655833321526	0.762999250048643	0.0025980239988371	0.50840479374952	0.644952137362617	0.654025027140269	0.583123678910366	0.0122836505853135	0.110871557171569	0.842880022374734	0.836908469469078	0.0377668699766791	0.0129961759687686	0.493872324236366	0.299271418769053	0.714726993120475	0.82320864475261	0.531555461401239	0.0100983032533625	0.277255014331624	0.116110102685703
ILMN_1652512	ENSG00000157617	C2CD2	0.00394602099001804	0.317342576880149	0.0433896710800073	0.856528456104849	0.665620425536524	0.168759038341296	0.0131572196249195	0.226736105381252	0.514938609478917	0.505452371558843	0.103644297497058	0.00834282371313654	0.0544596407775878	0.679667345392353	0.000578819156857357	0.982143006556408	0.566241278361986	0.428659254330583	0.582164359333309	0.664471112164881	0.655408744068224	0.388416288171018	0.879279652242164	0.412588470523467	0.496901725132234	0.000297553634336001	0.224663203422716	0.20126803109349	0.0292563324710273	0.312834351234539	0.274525882667519	0.564836226542981	0.391322117372568	0.797380292200456	0.0020723971433813	0.993523491005745	0.0509900756959044	0.909056177178661	0.00108820964236374	0.754266776870669	0.88075910337122	0.736371690365722	0.26792999301625	0.718586693452786	0.379566162870211	0.609210153351285	0.140708929246413
ILMN_1652521	ENSG00000104643	MTMR9	0.026002442033849	0.260671928198948	5.35307554490709e-05	0.0045679343714288	0.460519622720255	0.144777112798647	0.628771410326135	0.214985474085708	0.165666853244432	0.127571365371755	0.109652553083171	8.06460919288766e-05	0.00432193485024788	0.913321132856906	0.0655416339074786	0.914066986941583	0.526925355107864	0.000481070606445661	0.954718999756714	0.519615392750554	3.11171152710336e-05	0.0613785147790012	0.434564848222008	0.0487975143713867	0.568743213851507	0.0946947919844	0.315989562217349	0.00274908025306497	0.0499617127410046	0.746714886462366	0.178935579639356	0.0727524248117046	0.264424245873306	0.00431198132441931	0.690895275829065	0.733958662793939	0.13366897104733	0.601612787259945	0.154634895005049	0.666672095669122	0.16647729789195	0.0455871834456483	0.0611230094101703	0.870450307861651	0.00255931756738332	0.0150393927664317	0.876491204759333
ILMN_1652594	ENSG00000101442	ACTR5	0.737872371272697	0.851026695463256	0.922198397925963	0.887013440436157	0.830667301689388	0.0321502891773026	0.31865468255542	0.833496590148394	0.493800149482843	0.619961153992696	0.02641577971107	0.549730850691651	0.698609299390595	0.790585408655039	0.0963300849596177	0.736789207018172	0.627100677755454	0.833633581479376	0.884044652035185	0.0542932436732707	0.0373258638236921	0.0665537720935239	0.114862202644912	0.172176039731967	0.872587934265873	0.329931567708193	0.224070647972029	0.901145628596235	0.126467468971187	0.506460993152054	0.0525765769775559	0.25995793858017	0.170186504858751	0.690432880269798	0.792792495069158	0.766716147609582	0.901399744992046	0.0571386106553456	0.153900842190831	0.98506806110164	0.759974945750198	0.466375340024626	0.431499319667378	0.492208912823806	0.0194317955041048	0.105947688748369	0.986933264492191
ILMN_1652631	ENSG00000122694	GLIPR2	0.129325377182126	0.0422568276575418	0.000753182530239311	0.193966435117408	0.257398738607968	0.611145979445698	0.0511025572341531	0.000322959085551876	0.187616982131921	0.0178186801035818	0.691407670631605	0.520062648757078	0.0693967992942558	0.175653894358357	0.381994567877455	0.153443849862386	0.696309409138547	0.66942044824427	0.0193602501904351	0.165006819206342	0.000841615285354387	0.0599174890811551	0.399586490795526	0.440483999167937	0.388253115034361	0.907292749995227	0.00213340339390076	0.378458989867499	0.0593898381844773	0.142238107028922	0.494390551017043	0.694410894104123	0.230873349191668	0.00413318746592161	0.342530887818211	0.0048658369010876	0.00131437883486495	0.00137704920794931	0.0221838446767625	0.466885848615057	0.930045875763731	0.423362124826961	0.250280705745206	0.897529175667464	0.00385002767340518	0.00027102963698594	0.0691117193295502
ILMN_1652638	ENSG00000163428	LRRC58	0.539290019134973	0.214192005899199	0.341147832505595	0.641797221532126	0.0610217803271406	0.0724342488611628	0.233173683772346	0.529535063236289	0.00370461255602537	0.027670562996074	0.45048156046407	0.0313504634169504	0.617298245546035	0.0829805273933018	0.712481605002216	0.278083376587177	0.80651780028143	0.927788068622691	0.720449369744835	0.353942181497538	0.0500246800202073	0.185407190802292	0.0745341718981746	0.739108966704773	0.740677178063564	0.676872108201048	0.907869990367496	0.704970747303822	0.0264295418467242	0.782006365131932	0.0192062417313252	0.521488386644369	0.156048655932285	0.0462368770593515	0.410251326607445	0.305817525837279	0.237210723067973	0.394077240749282	0.519395338253103	0.856514854199281	0.0925500076633793	0.00268238887900844	0.479677312414063	0.583096379782606	0.2540673153406	0.0409903313234632	0.122710165929359
ILMN_1652722	ENSG00000156411	C14orf2	0.135901271146111	0.852867630448315	0.154929544119503	0.032600135011063	0.643444963481447	0.473274122730848	0.439168527488747	0.308641409178842	0.366373310438571	0.935456318379184	0.319250353880955	0.0274747580200108	0.218368910123726	0.812859685279914	0.722602025282238	0.965764980587558	0.718377560235415	0.812202596685376	0.28245151815619	0.719225538803966	0.260335512365978	0.382315218006817	0.332156586577323	0.921282828001921	0.144854191492086	0.0370283163415852	0.376104440081522	0.260534397682704	0.297917663507919	0.0395554937829837	0.511095460356441	0.547666883030796	0.194977594025277	0.846257318303268	0.608745534904297	0.864427989296127	0.835988194440436	0.109194563483801	0.115603997095418	0.5881858963944	0.27514436058129	0.431244094682683	0.766958252944969	0.911257408113379	0.0194575710109403	0.920403385405571	0.0405485243836945
ILMN_1652735	ENSG00000133111	RFXAP	0.0645220347431745	0.641300221470882	0.00476675178513528	0.69887588254591	0.0223818850744638	0.168561620446923	0.15159107968746	0.278127491500279	0.405401733628659	0.0943953027644737	0.0488902893769009	0.277547891617044	7.49385256283495e-05	0.325029482633751	0.653184423354224	0.405194242443852	0.0319404896547525	0.482489248486728	0.196941162637265	8.56422198386972e-05	0.00132340771473103	0.0193793590005702	0.127746282249296	0.0482233219832698	0.0050236546927732	0.419792283632519	0.791835210178877	0.0418252559587299	0.447864647689862	0.42630687700849	0.975498209220239	0.0804281838011562	0.00273767350280078	0.0200649362294356	0.0073868056047454	0.000949145415329652	0.19251316618295	0.230330635940649	0.866763592333737	0.268499644364537	0.632651677218613	0.167339169071395	0.0361826382996238	0.0278039950016161	0.543630401741871	0.463778662133819	0.869904394941458
ILMN_1652736	ENSG00000177189	RPS6KA3	0.0121652489036932	0.466704189271219	0.804877826835018	0.209440393524933	0.00469725467527953	0.0722241113721191	7.22038657776543e-06	0.952480271972892	0.563475711852748	0.27604164212468	0.270041773416873	0.888181913062542	0.00371262017119486	0.26108720439654	0.828485517302971	0.360797123751182	0.0222075072968947	0.701599593063266	0.561845245274015	0.554204840661542	8.62925919484711e-06	0.0707643189219549	0.106372828614786	0.775344867520042	0.890281261854492	0.504028447774609	0.68944584021686	0.769374411684017	0.0237020711345624	0.0845429294623091	0.0135603544661673	0.997292952969248	0.444248991813867	0.894371886887999	0.416670749703712	0.0684814611201301	0.722596470994723	0.283353017499479	0.705310780830243	0.200099369148127	0.028609336107619	0.0274515708669508	0.1276664561314	0.00513307186585782	0.00165838499828548	0.385825154354242	0.00122746876627501
ILMN_1652749	ENSG00000105722	ERF	0.26524125772287	0.626074893403141	0.166935411447022	0.845028219325033	0.233103965522376	0.187248088616094	0.584709238001136	0.307291084191611	0.42728540480992	0.876464800930795	0.141833008697603	0.378661584519169	0.209527712345579	0.219274025360766	0.964182592815525	0.0750122294065061	0.356580613999969	0.967478553950355	0.609798039356793	0.445396354476506	0.0331518335885056	0.0465880607169971	0.0403270776821775	0.550614898422745	0.793291366840961	0.368454350710361	0.561957087730148	0.0379815245502978	0.854480413864476	0.337575027847759	0.633662256083245	0.0488127418523656	0.416286632569368	0.0951910364419824	0.626631743899532	0.362865734884482	0.987428096368736	0.23807740198864	0.796740624127462	0.489067748878856	0.234296088566958	0.3740597871708	0.339620036627439	0.182861919086437	0.00109893427746732	0.543538133394098	0.378209814390458
ILMN_1652753	ENSG00000175575	PAAF1	0.598856180117943	0.00698254735738584	0.535550294873604	0.00505876591029851	0.2123398494073	0.0818662603173608	0.0395406208473253	0.267542675526373	0.0439949341031248	0.557909268073047	0.50063751005643	0.000977463596314142	0.0153703184165645	0.174736043475808	0.915657124089484	0.57200370728224	0.64418445957277	0.943936187517531	0.388299748676095	0.0798375880609565	0.00163143951172098	0.135496610443839	0.102057991680158	0.784354868931361	0.921487742021135	0.747274120465408	0.661916376696969	0.00863648885713217	0.130657198443087	0.27824479238768	0.414610628174926	0.286498769650722	0.982650721697317	0.848808312859	0.0343584015546707	0.374746040214352	0.025862148295185	0.0299304541347944	0.112448916856641	0.113744085276972	0.393030788076687	0.4517533212713	0.507517911499562	0.800554434887813	0.0307568890421902	0.298798597595934	0.161101992702315
ILMN_1652754	ENSG00000131116	ZNF428	0.902769101998377	0.635035819213885	0.0266191562255916	0.282131135439762	0.124585530332507	0.569736400363835	2.65373708014147e-06	0.459889705839573	0.148696220604711	0.156531283167062	0.392282258438695	0.03816005858681	0.0959778796599362	0.0386050823299847	0.672444422729514	0.25131477922204	0.039974149662703	0.184873914991961	0.497905087809766	0.0661573067739872	0.00752007531413402	0.0282393124740634	0.273110514941084	0.229442020813396	0.260921553428623	0.232202194540278	0.128031960203431	0.0324993107111976	0.30351549820337	0.240519914641528	0.0625993892897312	0.189147107555937	0.0853410422358481	5.01578049927376e-05	0.472987464665784	0.00181252847871674	0.010342407949879	0.431971826069999	0.642486871775841	0.416318850098054	0.195262186423608	0.722003429884725	0.173216945805288	0.0226644971296677	0.00134081812919729	0.0852961363930066	0.0547066493336876
ILMN_1652762	ENSG00000169635	HIC2	0.60959113374479	0.305140037074873	0.00462343426589754	0.123804725131446	0.374479290414301	0.266196119769272	0.316725764169615	0.0227215131395606	0.582110528265459	0.799817913008616	0.880563013415023	0.660944437192181	0.82501904601903	0.713375075465808	0.204545178764207	0.468876693921152	0.208460813101743	0.669030597741877	0.288414807114337	0.410491826842199	0.00966295062512995	0.0806974190827096	0.168797793635219	0.103616807391694	0.170948329252136	0.396904750009858	0.957059180107185	0.000981704451893941	0.114757765120137	0.00569906953550283	0.57188388597933	0.734195043569657	0.981713049116308	0.159422447595099	0.230049714492569	0.00346764152443207	0.00401599981999274	0.0737882839217811	0.00974377916957274	0.0811480604592194	0.00184650890686417	0.989322188559694	0.020603207224546	0.367212823029591	0.0223432498940104	0.49993359728374	0.877553255094418
ILMN_1652763	ENSG00000250317	C4orf52	0.675326738211884	0.341196325865725	0.10542968057283	0.0437083122262331	0.36146007214538	0.738417975446165	0.265759440526972	0.309162408711228	0.295554570725821	0.965890360681267	0.173072686024459	0.117427563067187	0.117031328778188	0.396002506857001	0.343421886860298	0.409040523709534	0.4871811688029	0.423176214737121	0.344472854331066	0.599626368746849	0.883245797532746	0.0742798919260701	0.280689988184585	0.849240506206927	0.0324668493783577	0.372285895563309	0.816334509897706	0.972053168344346	0.919991899856702	0.782662405996848	0.0751406554824489	0.248003063780652	0.919786803990066	0.658573436276508	0.993437725808398	0.024713047468019	0.0714666034163633	0.0265398682283303	0.931844820516976	0.266797962630671	0.290074907260425	0.284553692869742	0.116701682559215	0.237543757058097	0.161165239456627	0.443562376465112	0.270515618033788
ILMN_1652777	ENSG00000149798	CDC42EP2	NA	NA	NA	NA	NA	NA	NA	NA	NA	NA	NA	NA	NA	NA	NA	0.185604735557132	NA	NA	NA	NA	NA	NA	NA	NA	NA	NA	NA	NA	NA	0.00764544989073741	NA	NA	NA	NA	NA	3.8227387746167e-05	NA	NA	NA	NA	NA	NA	NA	NA	NA	NA	0.15500472872661
ILMN_1652787	ENSG00000155629	PIK3AP1	0.222012624627887	0.265738656325641	0.475742793079533	0.921003504099212	0.942080097072043	0.510639848937732	0.173094921826904	0.564615959494433	0.221925555021648	0.058884801181002	0.393546568905079	0.000616998123135044	0.522306264644749	0.533215361801745	0.724188938868498	0.217872226672604	0.851721441409719	0.430631138557318	0.319796677905708	0.439374812504221	0.00028958727497353	0.613694174739595	0.812040322956061	0.278294363016003	0.514716358981286	0.95884044355564	0.0211702302723059	0.695578310056656	0.853040225889755	0.248810321004716	0.000223723062438444	0.26606119784476	0.307309311285266	0.0637888980264299	0.538660901283172	0.0808021788455209	0.0516599580857635	0.131520763015084	0.929472257274119	0.194242610882551	0.0242051594007578	0.407697800232954	0.76602905696249	0.801635980852281	0.157202440453233	0.650210768854492	0.940327559407354
ILMN_1652797	ENSG00000185442	FAM174B	0.618154928416928	0.258322129583948	0.0850724987142218	0.947937423837938	0.15115712130544	0.847413997664189	4.9086234306147e-06	0.0157627626704291	0.00804804907446782	0.467165247312422	0.788824642035956	0.0810627240094545	0.0752533224412801	0.206500187662641	0.00455937087439326	0.173051018390956	0.397925828037494	0.864698461754273	0.421440394042871	0.432412315065267	0.00547068098163288	0.927529363689245	0.0544785410517073	0.479598827938741	0.29645076318438	0.0376447750339934	0.236683780503754	0.725336424180159	0.589437112472283	0.000565606400658598	0.0634253952445213	0.950982583329382	0.0232339591160937	0.0682776428807425	0.228376655787822	0.011306098945889	0.345684742294151	0.068574753752022	0.000747633639219994	0.43700243242425	0.0498386153946507	0.292870054179468	0.0407825856056021	0.694210830245935	0.00030188622624029	0.00548508435170358	0.000856256479501507
ILMN_1652825	ENSG00000110324	IL10RA	0.0918567027461052	0.91122993946755	0.643574171410555	0.638965906656248	0.0461267191056722	0.0188622938303773	0.239341307879516	0.245791315072779	0.253691883413597	0.67559978702615	0.369128573201053	0.000251847967470893	0.432519804026102	0.560190141140769	0.785574082624408	0.344795683885813	0.393188724876638	0.167806237519263	0.07008734157315	0.441957368106879	0.00535222128251947	0.66025340218419	0.371437640150969	0.115077447595767	0.713302770652249	0.561015052947824	0.243192209935197	0.10285752169241	0.853146830956634	0.391924562966969	0.017284519230409	0.880441313552578	0.248346041014332	0.874440263208918	0.454214271196624	0.225598714413918	0.609806785533647	0.00266656335514188	0.967847223612513	0.1718575169028	0.875740723765025	0.229793433640015	0.402389961459074	0.219689408305777	0.219549421052329	0.599166131167534	0.0118612612394702
ILMN_1652846	ENSG00000185813	PCYT2	0.0669789158454752	0.101580337174626	0.0203249713220322	0.104931794662732	0.0663096719988858	0.726973407041955	0.00562740605370188	0.611285198845728	0.636614339265599	0.800218941952801	0.532107403955901	0.139321617095382	0.185527283127369	0.307605606043113	0.972289103653334	0.37509867365686	0.721100370232449	0.0389882799434324	0.987799435365979	0.756126514637973	0.0483417392891529	0.97564799925375	0.799958705492697	0.101684793452526	0.494579621183916	0.295215420445806	0.00103758351042111	0.610644014668648	0.626358866725046	0.0125593573317006	0.866092625042742	0.377025915231611	0.0925204501582226	0.677355234977716	0.698461940907528	0.0160425630954309	0.609370259900099	0.109675435358688	0.00752896858534176	0.13964741676796	0.96809713756896	0.117903734300439	0.930873631404105	0.272911661973847	0.0141588363442529	0.241614676325828	0.00506979377969665
ILMN_1652906	ENSG00000148288	GBGT1	0.674995753374911	0.981992380729441	0.0987339381068645	0.717092984811209	0.137316961923382	0.197986851909199	0.000217464032630822	0.0959312830461738	0.494211509952096	0.433935405333934	0.327783852857785	0.0614148615671759	0.881648965479897	0.640815969511395	0.00989811875209502	0.949800199063547	0.385070133821344	0.0889222856320359	0.194795949368394	0.294005294227846	0.0138925209047754	0.581678867810333	0.331895233633323	0.101125506654762	0.335715537658135	0.568116888420598	0.41187619611312	0.0309179813196056	0.393630886253775	0.716660640249028	0.318566617105164	0.452381692608963	0.103323611161186	0.485728034552459	0.357512448558389	0.0312124497792844	0.0294648733341248	0.183355402447217	0.0533755246332674	0.891865754222648	0.0393074125047864	0.704282009959273	0.105195482037481	0.000592223037061733	9.39736920673755e-05	0.918176681733145	0.0366867603849887
ILMN_1652918	ENSG00000139725	RHOF	0.558125090712033	0.535492541146557	0.0251314614343282	0.68121859240204	0.543130251489425	0.606222771280038	0.00128215155444207	0.388315977229545	0.988922620283528	0.62067280736279	0.294260556394355	0.328682229739134	0.0127007436048836	0.512854789190774	0.353783418808111	0.0488780352210283	0.965438636191014	0.184649287454112	0.25025211268843	0.369770322720723	0.0385049192009809	0.482176933866749	0.136232512976631	0.720704368996714	0.0763912801187298	0.819898026624285	0.0026112021483575	0.0960661125858912	0.0302079137922632	0.0244942619858037	0.766175005274592	0.508253026137027	0.00255180161025533	0.386477015299294	0.0245879885444606	0.000472122364723218	0.00577026438459719	0.148015705612874	1.62945513325598e-05	0.518760589361143	0.294573760435151	0.752028794803931	0.196106142603359	0.0199968286655388	0.143273353448476	0.426204513229193	0.106937343825392
ILMN_1652955	ENSG00000231017	AC013404.1	0.162049964656928	0.646546991551796	0.355915779135242	0.117638232444795	0.170569611924757	0.986115195163609	0.180243919672048	0.90702756052347	0.149210051026332	0.968822620501262	0.587627246780608	0.194866777586993	0.855571617820319	0.849477208486914	0.373751810497453	0.878963618028227	0.466610394453775	0.3818854850199	0.587882391787908	0.832566877278259	0.139894964691755	0.430355416063415	0.484519644920173	0.851244679461142	0.657640000452007	0.214885486240351	0.568581823704482	0.10582747291987	0.163299578053806	0.766691439958562	0.738618324474687	0.838587684907106	0.22122056878249	0.238987423023613	0.567158510093874	0.526769805236665	0.174650224635828	0.0958496034325345	0.652483805393113	0.315700534400639	0.655954763234067	0.931532322733315	0.342110026549515	0.779465655088451	0.227185559921009	0.721570521472377	0.998667726579681
ILMN_1652989	ENSG00000030066	NUP160	0.574352610547801	0.0708425722500064	0.430092953659509	0.0792468272882596	0.102876895173298	0.013565393914446	0.0162037903555084	0.423072703326821	0.0120667032515333	0.253005984379807	0.027701668076377	0.410326144792846	0.863368003324981	0.388186086894374	0.00789989946069602	0.249357377060979	0.5584738865742	0.100074032179852	0.588590767767176	0.665026054606631	0.191948878143266	0.506624003764798	0.671000278401093	0.857127787774111	0.0486682662460496	0.54892547665225	0.844334010713057	0.188791358704087	0.00218827953525569	0.049657972989467	0.525608970175843	0.0102554742150167	0.000533983314489116	0.0489755298595605	0.995004025424672	0.570780860368156	0.497310112937437	0.32725557349101	0.280621309746082	0.696814368009321	0.157300651087019	0.277267836145121	0.721625288829319	0.039500059057049	0.84430056050375	0.0282890025019857	0.570722153386004
ILMN_1653001	ENSG00000134508	CABLES1	0.441460947702587	0.480360789617671	0.023634986381708	0.776870050426571	0.0650159056217623	0.00973615189279625	5.90945621211476e-06	0.205004902623679	0.00960667597298016	0.216462315817913	0.013031739429344	0.00210769393542288	0.00428526154664784	0.028169145161808	0.0795538266123708	0.00569520186800869	0.081677118187066	0.118852920491409	0.00728364079747016	0.546541073648131	0.836142956468111	0.920224773222501	0.374665980909815	0.329767174122329	0.598539127741997	0.410835293128615	0.324894875748754	0.00793381795975372	0.000362232359307579	0.481835760946419	0.96862679286941	0.344738255008808	0.26498017258934	0.278727917149666	0.0621793718607916	3.92336841120613e-07	0.0185965875781886	0.388379394750423	1.25273215585729e-08	0.599034100383037	0.0869165048236205	2.61139902229166e-05	0.711757942563804	0.013756084286344	0.175535252271671	0.0019829116692273	0.740374157303274
ILMN_1653129	ENSG00000101811	CSTF2	0.305824891339485	0.0154114511237598	0.0558084101533126	0.417989479649421	0.238511375971994	0.691552011912124	0.00731119075635135	0.0572646724610828	0.749299481489639	0.0707663838595219	0.182982422683543	0.112972696917613	0.257146781239335	0.374212574741056	0.198361221767063	0.0116287955279141	0.668622464635995	0.587306134543349	0.0264810152595583	0.0499874393172253	0.134508915439016	0.145896889562625	0.174138347835504	0.572193008567071	0.695346898231408	0.553959300077721	0.189106128707613	0.0163581034665393	0.854585049118101	0.00683189343711555	0.880422836644098	0.164919243564595	0.0457765630864199	0.29704863634514	0.422253471005298	0.683485317124989	0.527308874955349	0.0318565210363135	0.357002240429216	0.0146762687408602	0.188011165805334	0.368694123408861	0.0860661805370301	0.823837063650667	0.00799017885004798	0.151909110660778	0.00121132670049748
ILMN_1653165	ENSG00000127837	AAMP	0.182280695092726	0.136143538644379	0.0455968541718767	0.606106769262283	0.00490868422666986	0.0782797898884615	0.0264161178788968	0.386881713281904	0.0834449963849493	0.567726057905254	0.88324713172538	0.807944088147015	0.466121490952913	0.30131577823451	0.351613429232691	0.09746942372521	0.28543152934749	0.214884475358613	0.166479443800417	0.0117935639807721	0.533588248607134	0.00476706639165739	0.804220840842542	0.757970408294475	0.176881869153432	0.0554974541066257	0.117106765766469	0.085119488350686	0.00544057307084244	0.00459654717694121	0.110528541732349	0.27867327012292	0.163739025351606	0.323354626334369	0.347678402910085	0.0865686889024504	0.757115212000069	0.000596093825245493	0.643222486521189	0.494661940095417	0.547738887104121	0.0308799260987598	0.0590070980742996	0.233768964162931	0.00327238072751723	0.00913802061948286	0.445387040811469
ILMN_1653205	ENSG00000176731	C8orf59	0.390619820628248	0.385745898051323	0.253435348238949	0.732907621625023	0.696353673632677	0.408311810350992	0.00779870293642276	0.098759074206996	0.236468572830468	0.388183905018032	0.741187268495692	0.0327464204090969	0.229225704886639	0.373865175676816	0.502316031027846	0.656052215302793	0.106314154061003	0.935139538844714	0.884443306560788	0.0858715904814846	0.011096130059292	0.887927059696925	0.216327970095517	0.91692297779103	0.226470746213469	0.19225408702693	0.0456796566537515	0.924191358027315	0.781565059790023	0.0316450745076862	0.668066767051833	0.304062337263828	0.0984533008966957	0.436407681514917	0.105373913199047	0.356893886217166	0.736781633192401	0.665146461191656	0.490957448888852	0.900387419950461	0.544962038922275	0.455760175466653	0.375206022813835	0.968128741509778	0.490345788152765	0.187547468518661	0.301745322446264
ILMN_1653220	ENSG00000110697	PITPNM1	0.759876260706223	0.0215410022176274	0.0519220987271567	0.442059055050192	0.190654879711891	0.00462689086999629	0.00604426520996709	0.674835451760578	0.749513122869826	0.211932275286135	0.917086373691853	0.0013838429957098	0.148721457565856	0.0806166621843887	0.0783176226467398	0.659196910749005	0.249151292580408	0.134372439524066	0.984172067496532	0.415078915897443	0.00127329313351414	0.372655648055657	0.00513745598952621	0.96158894395957	0.00514136926016493	0.00205923592260001	0.761865553537778	0.941962765198005	0.286075260117148	0.0299417727960085	0.140812275417532	0.00836397675433657	0.246841332615656	0.0142356891536852	0.292993594915855	0.107062203036891	0.117306216137603	0.0126746264138133	0.000262520730867355	0.965494665268581	0.00335746448599757	0.465961408035981	0.095637118386336	0.676063917938969	0.000498557029705323	0.956537359658279	0.0825275994659246
ILMN_1653228	ENSG00000180697	C3orf22	NA	NA	NA	NA	NA	NA	NA	NA	NA	NA	NA	NA	NA	NA	NA	NA	NA	NA	NA	NA	NA	NA	NA	NA	NA	NA	NA	NA	NA	NA	0.449824106816871	NA	NA	NA	NA	NA	NA	NA	NA	NA	NA	NA	NA	NA	NA	NA	NA
ILMN_1653292	ENSG00000114268	PFKFB4	0.0675323903740786	0.867086252897496	0.0645733851341267	0.630353310796053	0.272704527815612	0.232078140057825	0.0416191195486592	0.253446000793847	0.582874662650803	0.201136496002312	0.862064291990483	0.735615752916315	0.967962755842827	0.591003822865676	0.460952158833807	0.00637564580136407	0.0110180884539975	0.80429944452763	0.819950042691332	0.0398390842207062	0.00268779842772996	0.460933319194172	0.0853745625818254	0.0946377721571275	0.00585584293553907	0.273112652826333	0.482909888452328	0.239738753314293	0.0985015661703901	0.09564370222457	0.994598326349075	0.108027770801266	0.416063946197061	0.50018658273584	0.00767972785791284	0.101476457896004	0.360697846551258	0.412795518452873	0.0770529711933373	0.252627500338504	0.00054287057431303	0.0750732472082991	0.0233465115360843	0.0140349673087249	0.467395478662189	0.140975116453842	5.81641687888649e-05
ILMN_1653342	ENSG00000169718	DUS1L	0.0698940416850326	0.918638806223534	0.393415893449687	0.596212224037718	0.195307537235406	0.16429411591205	0.0289247146845615	0.785928565973034	0.0424379446680078	0.416114532530021	0.870620830902017	0.979319144725267	0.769533168623283	0.217459594692413	0.317273328783952	0.38072708734293	0.162440617241582	0.828567681091266	0.482054326485231	0.614839169877917	0.0793803297862681	0.479934603686212	0.205018811285997	0.0450180307208527	0.825080668587751	0.627539715668451	0.783201155154498	0.0489851261067247	0.87654665068033	0.423083943193703	0.547889624614465	0.35055601956878	0.286688963804204	0.342401244487025	0.380339872804548	0.972671077576601	0.267119560797596	0.20971258822029	0.414421105426992	0.518351986080358	0.906938440021932	0.10085364404526	0.654199624779303	0.0262282764587562	0.658147026074431	0.195954940504978	0.718759911813069
ILMN_1653367	ENSG00000120656	TAF12	0.833455454792752	0.159449811942863	0.572355408715737	0.707550557891696	0.756119524104382	0.0149306151221963	0.973279419311045	0.242953417119187	0.411734453144341	0.0313232845517633	0.691917136411943	0.00525057582517807	0.793531369035911	0.0204867712220222	0.0909808070946568	0.935352045166204	0.338920734225426	0.608007728278407	0.418128050509972	0.789946175896732	0.0167881577322162	0.567982282754102	0.0254418017452776	0.0471423725495016	0.169683054042988	0.241527168886971	0.280481864339487	0.121614700271692	0.554527197953602	0.00280355385010843	0.00503010235187156	0.705902971435269	0.350398586347579	0.282580849941249	0.184937896786137	0.0463386690200765	0.370820188293597	0.653453179572727	0.0176927326421924	0.427457794853369	0.579050538312588	0.879147454574541	0.870701029490613	0.64479970001679	0.000823860452291758	0.3855023097504	0.987868827696135
ILMN_1653404	ENSG00000168256	NKIRAS2	0.00145643967575784	0.336306391785641	0.133185120705141	0.0130825719372786	0.252628435359378	0.385913146152147	0.000375721369139043	0.00297190734796096	0.170375485235915	0.121474501229107	0.682224216700712	0.454697937072208	0.121547251557084	0.516753342478412	0.181349433512811	0.253058480962657	0.930471548367178	0.00170493386337911	0.629965296119694	0.444748687032003	0.0838913924484916	0.517592205469631	0.529117235296801	0.516266113702819	0.843931642447623	0.603676461351422	0.181675995648563	0.659555306525134	0.123585908296938	0.563651696671572	0.93847015380936	0.287573805000642	0.173694468655665	0.000177239954576473	0.0363052927920234	0.256821662416775	0.0727599164493803	0.261103715509451	0.759018380525579	0.948307649720233	0.412759439019051	0.260964349727875	0.879964693563352	0.811973617050179	0.00135527685212019	0.370725926381845	0.904310619299614
ILMN_1653429	ENSG00000117620	SLC35A3	0.130286915640139	0.605385002432979	0.00272277954296663	0.0725548950459548	0.0223149890301995	0.561653377069773	0.58277311535593	0.0088480972940701	0.0318879043063449	0.601969729228255	0.0644160636255571	0.000108196569307769	0.467797542300531	0.743171522712511	0.0206229864669176	0.100873688074976	0.184811243897337	0.0553368852535336	0.899962946783975	0.00927241424378553	0.01806734414247	0.223793262732211	0.204880346149933	0.274860651314024	0.0818034000977094	0.040408228706596	0.0617477340911686	0.35856807681498	0.22521349257702	0.0151182367144151	0.884293363911975	0.935370053600826	0.996702845716722	0.00143791428309817	0.456826181092945	0.483005093005298	0.00695870385979924	0.153812112265711	0.161708905465759	0.0964688782284568	0.0070889772452757	0.098764604395512	0.00677080518376716	0.195374674392181	0.00164159210168578	0.297816714301771	0.303022882542229
ILMN_1653466	ENSG00000188290	HES4	0.0498434182520602	0.810919544136829	0.266832012929011	0.266319616303156	0.422666842948239	0.547605999824149	8.63499523288896e-05	0.539464557315752	0.456787962971101	3.88039188839534e-05	0.0028406702081106	0.0468608265311487	0.0107966131937558	0.884406406394568	0.419235717122588	0.221295877454009	0.144845026880251	0.918723554504407	0.0128692603917972	0.0126523145112518	1.69002348811649e-05	0.162743966886354	0.0249684473830323	0.484256959015005	0.0493358700600813	0.000714674098501131	0.142834425793325	0.438367554807141	0.204690801359616	0.0553658921625305	0.0654862165418787	0.810725625860215	0.395698960109483	0.918071489280681	0.0121013925085971	9.12905347012135e-06	0.0155318971154956	0.230682743376542	0.0736058871950876	0.260526983307568	0.542160519921408	0.0148047973117498	0.0253415660205526	0.250329246415022	0.00348698344955624	0.0170967046926213	0.594814763950015
ILMN_1653514	ENSG00000162521	RBBP4	0.734023589340966	0.394501821408741	0.110954279658491	0.367922294562199	0.633514682302809	0.268986848444521	0.0723593093154339	0.544270572020003	0.809033499894103	0.361879362849946	0.595196104474561	0.733410846131626	0.240498189628723	0.187233262841127	0.93915799382465	0.777542322391433	0.16785658959109	0.309140236909422	0.644701491406608	0.0799643962357268	0.152134297148636	0.597101410987089	0.0760488432014256	0.967548680070529	0.0307115176212493	0.526435551283793	0.0231719360167467	0.156746315555106	0.82240455067197	0.793630010407474	0.47109072961712	0.240082870649415	0.394016544415269	0.0204148334341742	0.78517768416082	0.423609942362106	0.347253642069544	0.0721437647677942	0.613687870337312	0.2782032065466	0.698434672830427	0.318907447151199	0.501025677382608	0.0623001032107214	0.0119666854924985	0.97300945846595	0.101387474999172
ILMN_1653524	ENSG00000052723	SIKE1	NA	0.209288015237763	0.00496764521894496	NA	NA	0.268336831724721	0.465755896847874	0.405007556018355	NA	0.894603183243455	0.0649075750947439	NA	0.893278824598136	NA	NA	0.062073477725115	0.769067823791973	0.258741334871025	0.713208266427728	0.0674843112813621	0.649976820697722	NA	0.0956438656393685	0.314562206873843	0.850992760258292	0.608722218109138	0.740948943807707	0.000312534465315958	0.748835091568477	0.815643780019115	0.0390921509975728	0.292867168662298	NA	NA	0.00898409444058449	0.248677760181931	NA	NA	0.177849850972875	0.0205609261930202	0.395092411545478	0.460147946889627	NA	NA	0.00404556803126915	0.67182708111775	0.0402191233137653
ILMN_1653529	ENSG00000136891	TEX10	0.125774427681944	0.000606121157745562	0.873367006439341	0.0391655286426383	0.0331842456521246	0.00750894198166066	1.11245541011247e-06	0.0208455538915121	0.34191041096534	0.500858761501491	0.289076544429744	0.368111231163807	0.433854237828165	0.215259038474466	0.251501099391052	0.208446574197992	0.695985302910756	0.0457978852025625	0.398448200875996	0.471592328741631	0.874253469898596	0.00446779511538876	0.934100080171013	0.0239865040113063	0.109337183329511	9.78492923731973e-07	0.108522785443832	0.240734430997473	0.0002923619310075	0.0097931354498601	0.000474564180350702	0.000750144252248796	0.0167685127987932	0.0403846517473408	0.0716184779306427	2.78830484038042e-06	0.555192245876962	0.753996622691608	0.00120151281944509	0.0399632139538817	0.873526042699448	0.026910297742178	0.308097650502217	0.789807116944011	0.0301637076758465	0.0860039021205762	0.501481327757055
ILMN_1653612	ENSG00000104756	KCTD9	0.673504490056166	0.0626592887075161	0.703138081406212	0.820296312615785	0.00759035932394295	0.0815112647022388	0.0264937345775948	0.931798095711165	0.00239420308801664	0.396360987909973	0.262105515640098	0.105832198974669	0.178527869195721	0.731935774449797	0.329951267266431	0.744737815763448	0.0718674405044594	0.715540974947556	0.690466709380631	0.0312538834914093	0.0124734315331329	0.458302655588801	0.406103225702402	0.0934779043653599	0.0374079550412961	0.0602918069078477	0.0513299870987692	0.0309172122464952	0.446649868588507	0.217117858937307	0.723829706562959	0.00701216467392858	0.000801563930936556	0.163897083953991	0.0258856499261584	0.000104336993176027	0.670408570067074	0.282334696951103	0.134683661447521	0.039148724851869	0.838957735728257	0.497232501826378	0.554783405582934	0.0429130117927046	0.0120068056646037	0.177002422292056	0.500607290415161
ILMN_1653613	ENSG00000165282	PIGO	0.774067969248218	0.463963577548131	0.00567597096402694	0.079418443926589	0.844915036564816	0.515355147709825	0.0341067381973276	0.856956517703837	0.283776125158415	0.0196147210323027	0.251870652637459	0.939248857483959	0.775353690942578	0.512678800826414	0.555236002073847	0.483664014633256	0.758845325177315	0.25498100626019	0.0366548486360186	0.221888873070292	0.495759913616037	0.00734674924814056	0.289287897346917	0.596499753026483	0.702808685187453	0.600078617178295	0.264974646607121	0.236906119485372	0.57955357753175	0.388936383225	0.936747604630203	0.0238831352475726	0.0282195124048416	0.430891232082344	0.12045265010071	0.88339552512671	0.484128790360304	0.158587754203103	0.133176527206047	0.281475822169829	0.696412799762644	0.240856232786959	0.353667928416524	0.198587312122335	0.674251431192264	0.284944771157733	0.64586603010161
ILMN_1653622	ENSG00000226380	AC058791.1	NA	NA	NA	NA	NA	NA	NA	NA	NA	NA	0.750322234074546	NA	NA	NA	NA	NA	0.0453021872958331	NA	NA	NA	NA	NA	NA	NA	NA	NA	NA	NA	NA	NA	NA	NA	NA	NA	0.600015159812491	NA	NA	NA	NA	NA	NA	NA	NA	NA	NA	NA	NA
ILMN_1653648	ENSG00000112218	GPR63	0.525470063434378	0.0833198443767051	0.947527020535534	0.639424275004087	0.764609175614423	0.58296088903942	0.965861380163254	0.704957091743427	0.859376635854485	0.98649903652923	0.753899549219	0.469056923397621	0.630233070568655	0.0399578957071519	0.261570765187879	0.172886974232674	0.354722633294825	0.434215272116326	0.473272508685911	0.765992231530935	0.00511561825559803	NA	0.703484624798782	0.774645581111013	0.042415054599008	0.965622880340657	0.160477721752057	0.717439195449191	0.950743938713592	0.47511635178112	0.664321605807685	0.214367461797027	0.803973494339191	0.289514015112701	0.930398080667172	0.670191897682301	0.91678525895491	NA	0.0510449260730194	0.735084719714896	0.726002150443305	0.424402096418497	0.799435611175904	0.518415286123625	0.0602880585921253	0.233485407154055	0.377182441720357
ILMN_1653708	ENSG00000172725	CORO1B	0.933257863224352	0.348441451311336	0.343590646412115	0.24477066985784	0.0832438362719607	0.000222683323318473	0.000333678616835472	0.38695918542702	0.374820928706407	0.145900002558887	0.0655301572997938	0.00053015130574157	0.155638903121414	0.0314597728575669	0.101569035421636	0.406245772464494	0.715748561666801	0.000749471458801354	1.99393625242263e-09	0.0127530409552725	0.309939450550735	0.0314238667836721	0.539576523926036	0.752003619364992	0.427994151497033	0.0853575751036119	0.150737340061333	0.498046938029137	0.103707937705598	0.0663319187001895	0.118850126580038	0.968903573081842	0.299135601260018	0.146770382440509	0.419844023357517	0.00790325103903972	0.479830588413508	0.309835688802997	0.000197039504012987	0.0112935712702585	0.99736806044038	0.951642949637324	0.00150080371579201	0.629257523796287	7.36781850687176e-06	0.00433996084609868	0.199774066714474
ILMN_1653709	ENSG00000100575	TIMM9	0.0780197710614111	0.448671225743252	0.0541432776342112	0.749494168178863	0.0264470767287908	0.991358267669042	0.071107111646299	0.067853987793319	0.28015860529528	0.0048783436052132	0.571038967390801	0.0669499821670312	0.00410013121112949	0.28191144276792	0.0199704491110129	0.881337644210038	0.793060120286845	0.0226098596791586	0.255215121455671	0.844051622511287	0.626254311828699	0.241393510772459	0.309505935546099	0.684075376304688	0.649558166709203	0.746800495036227	0.790701233093516	0.423738686944708	0.369677331336342	0.303239123223334	0.234564597182639	0.0926632413756276	0.0890279428595422	0.50748104421493	0.00287968479614686	0.210738830114097	0.387941941769193	0.516806893880015	0.0166787553496751	0.00807679527731202	0.493086420779457	0.716806230102087	0.411699012580032	0.0030128528161156	0.71637332660981	0.552630273228803	0.0679203313323473
ILMN_1653712	ENSG00000197355	UAP1L1	0.181866820478608	0.744458671130489	0.831555416836035	0.459401386841513	0.015961560402117	0.0245083859996988	1.92278130019635e-05	0.597281130709371	0.489732936969834	0.0160363478339285	0.811202135711323	0.886211789183298	0.81381303165253	0.591334894100931	0.160675124571744	0.889785032978081	0.0907853422668854	0.771584506768469	0.351914834726965	0.415389574250838	0.032946539478705	0.295591432267572	0.0386539498558897	0.252935694018348	0.10975745146389	0.657278847511353	0.135746384746541	0.444461720964455	0.870085677903823	0.0706443279653618	0.0142623203786257	0.555213308532809	0.0302929061398387	0.000792458371963349	0.0614651635782858	0.114029349237371	0.137349097199134	0.438781504603538	0.179569512688055	0.00612861187618752	0.60452217096473	0.287104038625479	0.0193033563103556	0.674631017939758	0.0252764766200301	0.0609683489039188	9.77599116936555e-06
ILMN_1653718	ENSG00000158552	ZFAND2B	0.0743966672659477	0.298415568657098	0.860767225723201	0.254237951751244	0.0461900503307928	0.383485778487579	0.0631923874762153	0.320464104892065	0.339045453304323	0.0575175800983375	0.662832869288084	0.556440403267148	0.153779535417633	0.161646866943035	0.444796050346712	0.237981053015772	0.814523982293267	0.28353799848296	0.603041686285104	0.00466834828784073	0.366126923813171	0.432167894179492	0.479774783972402	0.586340001892916	0.563298801773809	0.334548342570631	0.130648616298826	0.0132176825961624	0.0692921347347644	0.795900732455925	0.638951231256859	0.640680408501923	0.588142582181004	0.975797199830681	0.774488146028848	0.883288016528135	0.433938568314428	0.227947465759821	0.340739797976958	0.648639988802552	0.287132306395245	0.545555923471469	0.147401826032311	0.522252224653436	0.0092437421385836	0.163923517832873	0.547540632017912
ILMN_1653797	ENSG00000112308	C6orf62	0.0429632296267915	0.319124662045585	0.372529072477938	0.00313201425841612	0.00843932861159868	0.57196112983029	0.417484103747831	0.248497500608692	0.366310541624862	0.946342141545422	0.272070268868406	0.0314914037189199	0.707613134358732	0.0164725520808243	0.688637571934025	0.354494675183954	0.0165407166993564	0.966698467416311	0.414403224235537	0.350946199115398	0.138550474729091	0.0969894732997947	0.0288812690113316	0.399700723329332	0.627501701262811	0.369079390648606	0.414488903251374	0.645162730343806	0.692834586427188	0.202611937585568	0.0445879286317868	0.0359052381493677	0.08274312924762	0.0756110750181965	0.25380568925034	0.743074903010336	0.514162241755123	0.403504149757047	0.739099761966118	0.163851486455409	0.0905850038205213	0.190763226999603	0.914741827402658	0.852252840684421	0.0248508147730546	0.843427058603475	0.00542012608291048
ILMN_1653828	ENSG00000072609	CHFR	0.663517445956348	0.887214563539831	0.41543114066748	0.205245137771228	0.0117654507791805	0.59718130531863	0.265316197020084	0.680092925081061	0.0437749804663011	0.260617550051784	0.979646060959353	0.00158490120872314	0.0916600445342882	0.917948636187235	0.698246646891063	0.425700538688756	0.67412576368679	0.498404279045655	0.415950126084361	0.0619084634709247	0.0336461356095241	0.777406025385138	0.0457424806515879	0.0734271228187023	0.92950180199581	0.970548943422902	0.100153170385899	0.439128594541321	0.0374987678630977	0.000834100525643629	0.188611683231715	0.977097802779103	0.279389268871635	0.0325712012947264	0.355364842991908	0.474816745630068	0.0440106486227078	0.592033671491742	0.00114069847734901	0.299740402905908	0.0813303999958228	0.0610687951567728	0.24517131135609	0.213573262046469	0.00836164875756388	0.571606285133581	0.149771962063123
ILMN_1653856	ENSG00000154127	UBASH3B	NA	NA	0.00028146887782073	NA	NA	NA	NA	NA	NA	NA	NA	NA	NA	NA	NA	NA	NA	NA	NA	NA	2.21762471571018e-07	NA	NA	NA	NA	NA	NA	NA	NA	NA	NA	NA	NA	NA	NA	NA	NA	NA	NA	NA	NA	NA	NA	NA	NA	NA	NA
ILMN_1653861	ENSG00000010803	SCMH1	0.732681688052191	0.16892846702904	0.298859563149606	0.470399407485914	0.0161376355386442	0.3496931528339	0.10885143845704	0.155913658527623	0.104021375861137	0.984541041450448	0.103159149770263	0.415684620429105	0.0292142782824292	0.0697464872708377	0.0926359835728433	0.707082916188689	0.498937035707741	0.742518367006037	0.725590045046384	0.495561597563902	0.00018752958841448	0.16205615766698	0.312911274438123	0.954679380585421	0.0359159339175401	0.269928184560786	0.00102426537516819	0.164260856069774	9.82972090820591e-05	0.0147147314372893	0.176794070434036	0.655655774161252	0.376153205131165	0.00703559608845598	0.95059288424149	0.0366574900417274	0.00959458577307914	0.00526956155587046	0.214145801442831	0.064880437434131	0.172240378801236	0.0766716092632536	0.669045583488215	0.425025407782731	0.508446424353443	0.0825079346267192	0.605024797326281
ILMN_1654016	ENSG00000118680	MYL12B	0.238814231262205	0.678097235308917	0.400149037059273	0.327760229243918	0.353602830673332	0.433662058274813	0.997774691332149	1.3546984834333e-05	0.967909593935433	0.642863401717691	2.79432561713261e-05	0.584771542019545	0.878167410075605	0.352757052637135	0.0863217971413616	0.203985237764195	0.00135492036631805	0.470322790464298	0.0118895578372825	0.145878948151257	2.17100225066445e-05	0.544194573219009	0.681623848865106	0.306737286973826	0.345761522281489	0.259414270326061	0.68771819509181	0.494319383984969	0.823676799587689	0.00130983115305895	0.0392507829735382	0.0585760333244859	0.167315833437716	0.508395645035031	0.0399442023280143	0.586738797001418	0.706184547857044	0.0442481307970907	0.0111790790153037	0.000198457549752078	0.0459486408683374	0.695484695374844	0.00297500593169791	0.310572225278835	0.0334836560359889	0.800289749748722	0.000224165258800839
ILMN_1654099	ENSG00000198799	LRIG2	0.125557991729324	0.255691541476668	0.0731672488535128	0.0330821324004463	NA	NA	0.466714428875172	0.285806835109962	NA	NA	0.283274374053527	0.0547712300662224	0.227951920955464	0.545719277403527	NA	0.774458756152473	0.650698552234849	NA	0.718202893711544	0.562755505083119	0.11404980590453	NA	0.823931181100047	0.854290672584651	0.909473569605583	0.460997165426117	0.809773219962494	NA	0.042159062550233	0.841341139300023	0.958772890584938	NA	0.0139189798233593	0.115873511707474	0.954925118411707	0.797580360289211	0.799167613730891	0.00338120367682354	0.209544666751096	0.0784935732518775	0.0371080165435092	0.168795805099828	0.0160201526882245	NA	0.0851425335119131	NA	0.139375426884198
ILMN_1654112	ENSG00000102981	PARD6A	0.0804261883265099	0.0602218044326702	0.711745485583476	0.226031923353135	0.0760249463509818	0.808165929334455	0.0770475832615285	0.0711218148022964	0.294406408307949	0.187416205120704	0.488505059637538	0.394968111295875	0.0446764294592199	0.732087918974791	0.623270418671669	0.961549460036683	0.339247141777686	0.0193090693065377	0.599364947286852	0.0234365772915324	0.664073533764107	0.15519084245956	0.752298088538739	0.175388118479359	0.401670054077663	0.0263065078281468	0.0103055441920002	0.0223723560849127	0.0114836959466973	0.874732728752317	0.271212830867453	0.216186712192564	0.0340887327912384	0.833792103845891	0.587797130841493	0.0109279264778329	0.133107728814808	0.207906836741523	0.141432241401769	0.763825202304982	0.310423734201315	0.975819033243394	0.371364673885406	0.00197183460637682	0.0494419807012928	0.0778737582226268	0.264082202887293
ILMN_1654118	ENSG00000171552	BCL2L1	0.0650459753463118	0.544103004527593	0.376222557329631	0.945907597457129	0.00934236412203763	0.00772347088300677	0.521558428235715	0.388124764145238	0.634625775558048	0.705167019064851	0.00274124257818117	0.681291213155893	0.172709529967087	0.483672211254896	0.0129574410821374	0.327161400690248	0.012930687582948	0.588186199331327	0.0674382354301996	0.664435198819168	4.0702138218886e-05	0.612477103184253	0.312502373935284	0.448746832336855	0.0922725572639511	0.0625282224667017	0.0126811603665974	0.00161115905952719	0.176017101788317	0.000750671519980899	0.548195105198995	0.17622967446953	0.856229871726822	0.228800600710906	0.982266331726718	0.0021261259525193	0.980681003910401	0.685444593260039	3.14897707315681e-06	0.665584737238384	0.0717632602784794	0.124133097726445	0.414718845599468	0.0637854492874885	0.0016032396650571	0.0162734428857725	0.0287549888531476
ILMN_1654141	ENSG00000180776	ZDHHC20	0.0542179213219343	0.810380541320416	0.0630311029269416	NA	NA	NA	0.44378939305575	0.0175480627116548	NA	NA	0.173562614175195	0.15115437408017	0.0866425671565067	0.949427408454724	NA	0.113989285108942	0.0260806684765547	NA	0.00683744822678247	0.135106458947411	0.615805554800315	0.114442727356527	0.0218747865734931	0.745529941700072	0.453641079341849	0.660903874538716	0.548562665187528	NA	0.602147659228966	0.0443757760622002	0.0406759891580982	0.459568846372752	NA	0.0379826006438472	0.755810197693792	0.560837660628084	0.00930723585520244	NA	0.600804742993503	0.321137314105337	0.108967352644928	0.230855604023469	0.115351621971937	NA	0.323182522854777	0.0275258827668783	0.105097813823983
ILMN_1654151	ENSG00000164919	COX6C	0.62924099026486	0.0926022200991808	0.139787901655632	0.220844370717242	0.34237603172025	0.571142533709086	0.0110705982104694	0.0479858584759258	0.060326736301081	0.123224672225494	0.0761062692698856	0.00841927080474527	0.272311379541467	0.27893446158352	0.504632314200863	0.945299315663246	0.225832422218827	0.242951959393283	2.33377647880767e-05	0.294176245141842	7.96627106530981e-05	0.170492533734507	5.16967954460018e-05	0.0399877165830268	0.017220346449636	0.000241493049926226	0.390433632966594	0.724183249575631	5.52817336210037e-05	0.060845658453648	0.832032548946501	0.143658483067701	0.0260501240273132	0.202666972079819	0.0505603026435593	0.0818167803861281	0.487740532064077	0.154037276864736	0.00124319104363281	0.0031786337183752	0.815574565655419	0.164494663857626	0.25436593347054	0.155002183206469	0.530884673828506	0.480160055973957	0.0129738367602499
ILMN_1654210	ENSG00000158481	CD1C	0.275238992535032	0.371862443110143	0.411519609501112	0.410101855486327	0.262949268757949	0.176669863746345	1.7072312301664e-05	0.202604557751438	0.474035453703231	0.193888786289011	0.97869284246182	0.000800520473548356	0.00261729006809209	0.704419428430081	0.632454941559111	0.0113171057290255	0.0205395223219198	0.247289571880016	0.0251440259167489	0.0171618608615207	0.0501258452524598	0.0309702137527234	0.207967577718659	0.0045012330469119	0.00263143991368762	0.0441650821156775	0.637825341999749	0.791268908691657	5.53156537959502e-05	0.00942050501510609	0.99439897028463	0.314593468038261	0.0367957434764616	0.951812323474259	0.0296120588995936	0.00864764856404534	0.0348791650931971	0.0175618079435057	0.000593043348521939	0.181147246284606	0.00035199006114042	0.295577206377108	0.655197515918227	0.0960707001379949	0.016362909147642	0.0442621069044396	0.00324422200063528
ILMN_1654246	ENSG00000077463	SIRT6	0.023872288911623	NA	NA	NA	NA	NA	NA	NA	NA	NA	NA	NA	NA	NA	NA	NA	NA	NA	NA	NA	NA	NA	NA	NA	NA	NA	NA	NA	NA	NA	NA	NA	NA	NA	NA	NA	NA	NA	NA	NA	NA	NA	NA	NA	NA	NA	NA
ILMN_1654250	ENSG00000197345	MRPL21	0.606349847745003	0.218596142577754	0.544585395506914	NA	0.894283843268132	NA	0.0384857979259562	0.943434248156167	0.101755920194468	0.662348255407928	0.463972277859347	0.568590376568646	0.338457088964325	NA	0.127550431234429	0.223585341290897	0.913924056423902	0.890132596147667	0.201557490738908	0.558479149681722	0.880489987984561	NA	0.276467524394379	0.0493235717422512	0.494665099980352	0.489254841312765	0.728936083468876	0.632472807796035	0.443068354031992	0.319842191921623	NA	0.136317808618641	0.209923244490611	0.509786996575343	0.481704013918589	0.0173963666541749	0.154839761151308	NA	0.198744057844066	0.307117809601745	0.0748337949438058	0.649375852827882	0.0837844236754625	0.374787862802452	0.124736193255481	0.280500525564907	0.0485393927430981
ILMN_1654289	ENSG00000126767	ELK1	0.097333841755515	0.914319736786426	0.0378600431396583	0.100099787199222	0.664828852503017	0.187769453793278	0.0285845040692348	0.482583441144804	0.41016906963398	0.119396977524968	0.502560142289022	0.0309527494352949	0.79970280008817	0.333920471913794	0.76231148748695	0.0622694263956038	0.66809481929034	0.229675322663625	0.269084044839382	0.659136336989782	0.000309189730804876	0.0248242870817324	0.234015693402866	0.00470252668149126	0.00372435764496057	0.883213484249737	0.53575256820663	0.0253470477007608	0.720484617420932	0.000357960747838229	0.0660945044533127	0.434020671923027	0.455688632451117	0.0720332158026665	0.142317417158995	0.0768404105239554	0.256681473511085	0.270346936677577	0.0378706523306719	0.621022882870412	0.88513659564693	0.23206000247687	0.134935361456961	0.0103685032853772	0.176639813326881	0.158711455595309	0.438781777377252
ILMN_1654318	ENSG00000076201	PTPN23	NA	0.690845654087408	0.489062577808974	NA	NA	NA	0.269765773185763	NA	NA	NA	0.0038995206032516	NA	NA	NA	NA	NA	NA	NA	NA	NA	NA	NA	NA	0.0027816821238191	NA	0.0986333579127562	NA	NA	NA	0.534520937199334	NA	NA	NA	NA	NA	NA	NA	NA	0.436528598245531	NA	NA	NA	NA	NA	0.000144807141476551	NA	NA
ILMN_1654319	ENSG00000140511	HAPLN3	NA	0.398343407566981	0.995839712954843	NA	NA	NA	0.809225858332136	9.20196654514358e-05	NA	NA	0.111690171228794	0.558016931352759	0.601395018523165	NA	NA	NA	NA	NA	6.51126010164395e-05	NA	0.000161061222177156	NA	NA	NA	0.000753248292416527	0.00423806273186007	0.0456527982556909	NA	0.014668691306476	0.00393123186936515	NA	0.95415330925045	NA	NA	NA	0.339334397740423	NA	NA	1.44643556628725e-07	NA	NA	NA	0.00348078202134892	NA	0.019433576787826	0.266071328260507	NA
ILMN_1654331	ENSG00000182742	HOXB4	0.599157877934288	0.845982491430409	0.169207210297673	0.0622687089204161	0.965376913678274	0.712600712784053	0.755252832237945	0.534699130781224	0.140097461405012	0.213711039827945	0.0115605962212415	0.553774439694303	0.226762907724242	0.649669071613809	0.0180736694914189	0.743898919740588	0.42665832609842	0.298579028822657	0.602847389016882	0.300495290957042	0.992040106754967	0.856923608092983	0.210166996794217	0.67311363797329	0.84867718574405	0.47058200751864	0.488319463691466	0.991849654207411	0.300406375668633	0.00299913878450945	0.24000815153046	0.190324141337668	0.833788063857585	0.653178342876862	0.493752030893918	0.372397846957357	0.924615589425952	0.122249824889893	0.458187323890003	0.324557145799644	0.136466055975753	0.00139775605068315	0.0281234051071131	0.0402007671588599	0.0136469433060635	0.601589754655837	0.589874951447378
ILMN_1654357	ENSG00000172466	ZNF24	0.964498542851403	0.474167316836985	0.533295174581691	0.519021970391371	0.522119055397971	0.617924463611223	0.632095936567463	0.0251462258971874	0.0839077147130777	0.0647859017516796	0.720321051664305	0.131433783109684	0.856850446170957	0.437122110702707	0.0289979173846615	0.43392544661858	0.900266101937196	0.0476130287173101	0.0315175075555334	0.0137278580492764	5.32961627540044e-05	0.618579725895572	0.0051018635444519	0.886035480754814	0.030126141259339	0.219155032629195	0.744004860827142	0.478712895775701	0.672317846678537	0.0432844210695948	0.859746850248686	0.914567437530599	0.699064774116155	0.141742162263608	0.1850308606799	0.201956623386131	0.0444243869232707	0.53786926517349	0.872157606336326	0.65077396241054	0.0431424998754902	0.539621831983234	0.529788495014869	0.0961793274165137	0.116421215550057	0.0159080482419167	0.201051432957793
ILMN_1654370	ENSG00000070759	TESK2	0.754775441783219	0.360032069474674	0.0116905122205035	0.00338464010663712	0.892772244676093	0.00637576449789217	0.388288845733753	0.0284634270506666	1.3804881071756e-05	0.521049435888735	0.0700840092876463	0.00240844404627408	1.66037668800127e-05	0.000111817497767068	0.0981846746984611	0.0109553653354178	0.854371039368366	0.188049193612041	0.424705764342919	0.218002039529443	0.015104196151594	0.55281060836812	0.151223147389691	0.00492115449757382	0.188444833254122	0.934738032754078	0.0169037317248886	0.053823048784307	0.689886536376589	0.039029526725119	0.465636093448005	0.772157130546176	0.188859408799405	0.908825343757739	0.0377129067659174	0.0147625046092365	0.99940288142188	0.126763673227503	2.7793804852601e-05	0.232917457726696	0.0685053527396715	0.594212085615101	0.00683342805959166	0.00187841569410538	0.949808310924133	0.0452463712086235	0.0974068070742269
ILMN_1654392	ENSG00000100441	KHNYN	0.0142896289020254	0.0342904681561946	0.493170358709302	0.091071138443996	0.462694475827105	0.0573524971139816	0.270820601938997	0.00452643426754803	0.494699060992387	0.730774797464377	0.132088346175204	0.102522245691685	0.571028103349999	0.255503609287102	0.709502692887977	0.569524968228392	0.0771743414057157	0.84159282003468	0.696427336873552	0.749369348232248	0.098901309958392	0.372454900676973	0.946561125349564	0.0586288719098133	0.241200345004855	0.000254415964098486	0.498453969407261	0.586776428860143	0.000957729344993379	0.00125295251022405	0.144008870029951	0.413478007833877	0.00799787369787091	0.879767317334851	0.913450191369043	0.0271690592054152	0.177722030623807	0.0164293829917612	0.060657306492837	0.685133551864822	0.97459802150953	0.00576221356346206	0.211786746732948	0.189371861212571	0.538906485536777	3.67503770045522e-06	0.927963322706443
ILMN_1654398	ENSG00000143344	RGL1	6.63790332482755e-05	0.890572818723759	0.462011795737531	0.097652961965644	0.679677458738471	0.756972805054793	0.582135619480297	0.478608092294709	0.5864777461707	0.018606949607242	0.00692216788348915	0.257834501058703	0.538037887533064	0.662728899462628	0.769868332954038	0.0698398099573743	0.11034719743461	0.209637846790018	0.00746200230960574	0.0792459745099639	3.26283524719178e-05	0.924525181016473	0.152382350790854	0.00337722287924711	0.568345837050243	0.0036548418308263	0.00998854534671331	0.926252856715872	0.74415716970969	0.13413618628754	0.0186399981182333	0.0456870088040371	0.786692491805903	0.0396531097421811	0.0276101874075169	0.298842315040074	0.0317358089547941	0.0709450992042707	2.39574206549738e-07	0.0526743169458443	0.867609852132007	0.272353836079718	0.776246894594599	0.0177438396171373	0.00709943827992021	0.335512214683581	0.243357355848237
ILMN_1654429	ENSG00000183395	PMCH	NA	0.442974789142418	0.352546190305753	NA	NA	NA	0.317774390831359	0.965948138666986	NA	NA	0.360081052549049	0.00107519523459609	0.0303280525756366	NA	NA	0.288193392846637	0.372186914659518	NA	0.787976023156126	0.389061031968821	NA	NA	0.551701682177688	0.850463331099821	0.711708549677388	0.731462621722213	0.0116464115115936	NA	0.207329182979005	0.0306876867434308	NA	0.627479065916262	NA	NA	0.0129565371686693	0.855163089439679	0.121482969725555	NA	0.42689343971553	0.191939394029777	0.887925585797412	0.501399999068773	0.301036745085518	NA	0.00114407498467386	0.968359484734123	0.504130398900132
ILMN_1654445	ENSG00000169253	RP11-220D10.1	0.326158818503534	0.241049956726989	0.298210573271952	0.0423304482421058	0.147061696393721	0.467783959041842	0.542502129243771	0.000302678002381322	0.0210471546280297	0.152550051594254	0.00212338456849122	0.572224693553075	0.602166725820067	0.921590760794792	0.303858843090451	0.574244141013201	0.561106131545712	0.866362007673384	0.131387845775702	0.0812941256978567	4.28121599302628e-05	0.349719755951831	0.500025352987111	0.211427340595611	0.262702653623647	0.744200181475246	0.0905028557620895	0.630142284837484	0.0354271366871107	0.871004285185154	0.423739213003665	0.253383684054895	0.889420355010982	0.745578054576449	0.190333185275086	0.299608791637392	0.861999921877678	0.166267740403552	0.103705358338853	0.935640188666886	0.532906212615733	0.0449944754405088	0.448288272600967	0.21563849347868	0.256360948993501	0.692338145273664	0.443431467939354
ILMN_1654457	ENSG00000100348	TXN2	0.0112900766761974	0.7390109109336	0.389046556003145	0.00210196510852949	0.329775846158311	0.0956472182920522	0.0403540498504733	0.54612883364201	0.247330932972086	1.54221000840778e-05	0.031705348680992	0.00914909060167236	0.0907202235716139	0.630606704758436	0.32541234984153	0.761456660340368	0.947168720965937	0.513237425126095	0.455084103896254	0.934086227869354	0.0049525575531343	0.33991335970282	0.00361927936557279	0.00439070048385654	0.957327828740081	0.316305010737711	0.000890027319352547	0.55940673997905	0.777992501585137	0.206505011275269	0.540590314673144	0.327192417810492	0.852557393434736	0.127971873434374	0.0286329013517268	0.00321608872141996	0.757200203065996	0.986819425382428	0.0263077541790289	0.138074463859027	0.0110705278706951	0.00138087744716586	0.871504350634047	0.829867415091714	0.455436725151	0.0288252516790282	0.0740160142554191
ILMN_1654488	ENSG00000147050	KDM6A	0.81045227264102	0.18907651552947	0.142372444330771	0.172037309492713	0.840490574522111	0.720230239411861	0.2830809917087	0.956343919935392	0.899600663542802	0.143127608300589	0.0220755376496795	0.25597945202	0.482642007691644	0.129297096389131	0.22961818241794	0.545823519391404	0.957563243543948	0.0113262159800553	0.838295557731644	0.83173043138847	0.676330957473234	0.838827069376633	0.218275199492014	0.158911339126886	0.127618466974897	0.745887942649604	0.0294321590830087	0.0411490211831758	0.689724067758882	0.477005001654903	0.0306105080482374	0.155481929479007	0.433548726643312	0.0686233900682856	0.371714859045886	0.302015190834004	0.180313778702486	0.00415203445752134	0.545210679786066	0.141495989532795	0.71867548353593	0.0391329879141445	0.0710004851964873	0.00727147860284215	0.114478975479678	0.702742134439871	0.0728875661029632
ILMN_1654516	ENSG00000189077	TMEM120A	0.840593530288338	0.362210603805372	0.0139884716539058	0.643660873009571	0.00110600750150116	0.0490390056466963	0.00732538288033796	0.0154019609916677	0.31352274080123	0.222686685798992	0.00405160259933625	0.0295442259837885	0.312459540317776	0.127902969302078	0.922713948530145	0.00247353577031092	0.0148108589629849	0.87089291019135	0.00782223843496438	0.0959262692678291	0.00190287581039345	0.878765185086569	0.736282134990361	0.756682253260323	0.0299661527171194	0.593637069485591	0.00105437614798773	0.00522511831048731	0.0823781038411163	0.00795794258388058	0.161394725857896	0.52194607972818	0.588263116643637	0.0625392754222451	0.755842698883248	0.220388474842768	0.32151691091959	0.0810356861736707	0.000586080615156424	0.333930864954026	0.00175953673326374	0.00498593120476118	0.0105462577675726	0.000295559918416701	1.55054289616187e-05	0.0139503647450243	0.179303777532087
ILMN_1654542	ENSG00000113391	FAM172A	0.705287732713018	0.172957735042296	0.780932338072953	0.243964688136589	0.661180937067563	0.0456097248462089	0.0562956036656198	0.551834171682766	0.80013073455658	0.644185386126664	0.618145090115432	0.0975531597920064	0.505309244188124	0.0020756431923864	0.324208398689626	0.38074184079844	0.74427905576554	0.617826837460421	0.049715509951015	0.470447888197667	0.00569953869640876	0.971254248603783	0.00478692760082359	0.010447997817306	0.0519600636595115	0.00276677667930283	0.374481071840794	0.983177986982945	0.840430926102345	0.0131290235258338	0.715239809104671	0.0352601540548688	0.40468669224351	0.683390049925668	0.791140183601798	0.000754751236085705	0.0403597448485808	0.692078806917313	0.056170221890414	0.760089255521519	0.0244883079865199	0.17501969790848	0.653346967073698	0.779470537231047	0.632854516066883	0.374676086242393	0.00256899427159924
ILMN_1654543	ENSG00000133997	MED6	0.0149349398914671	9.78883549515126e-05	0.0859090314558967	0.323066064949607	0.207654031416172	0.0725733548882031	0.178410195199477	0.00376421139615038	0.862890348195147	0.026420396490463	0.782795432725433	0.196192228338181	0.183959174155907	0.194343073785578	0.184205389256076	0.73003132319385	0.0197391894793852	0.202521302404721	0.239267130360026	0.875714167486527	0.0336326767367844	0.00285945276785806	0.873566402521433	0.00280297401205896	0.0939421373803926	0.739581702389169	0.21853958994043	0.00559714079464226	0.0401837632273456	0.117730393364213	0.323522045559477	0.131101474997476	0.00657660145454835	0.339819628462528	0.0511690246731769	0.282000124752638	0.511788271723699	0.000424063661812486	0.000105354157151353	0.819852573054941	0.320239058844144	0.64674556020342	0.0746994761303881	0.313214430061036	0.253976629629802	0.0126226553407437	0.295507508813941
ILMN_1654545	ENSG00000071894	CPSF1	0.236701062369605	0.411143958833165	0.153721428804477	0.52492770171624	0.525838589918888	0.419212358280971	0.256896885872925	0.422806644172708	0.93771132888572	0.748108189367535	0.0200708085575124	0.0326922190251701	0.0209794654413662	0.977206077343503	0.0159273154260771	0.12643828650499	0.524413223604291	0.413792555867786	0.0222100647647657	0.367526695531764	1.93862692751714e-05	0.302293247986358	0.853141968866229	0.292938846933641	0.243560533364537	0.00707778853037823	0.517502737200675	0.0137403200558467	0.216461761626088	0.71342969328735	0.991791015150912	0.838496003269498	0.379887020738709	0.244943602173005	0.00617400206263435	0.750046185407029	0.704132800796668	0.00283731517135981	0.466011968919579	0.889232523675898	0.451204477387412	0.543200913948351	0.40419800569059	0.973785830883396	0.582698252882807	0.857753692720511	0.183557347571988
ILMN_1654552	ENSG00000102738	MRPS31	0.47149345955467	0.0237624146403262	0.878853435959129	0.797347282323671	0.00593142799743972	0.00990655573084384	0.00335965255686308	0.787783023489963	0.896771830809733	0.348883120215623	0.228798312936661	8.87265702356665e-06	0.374828767799075	0.038624430293139	0.0143354094778381	0.158176564159673	0.13483726900322	0.94842603809183	0.394635813021236	0.376506956212971	3.46711910393736e-05	0.0871980586408085	0.505974901750735	0.495411343725029	0.816692455134075	0.346956855280878	0.606594119546404	0.389951367771238	0.242722829435506	0.0626000510356796	0.278914580436492	0.654112553509041	0.844648459963589	0.00680695739368046	0.973772432031753	0.18553848158003	0.845679314315412	0.00130983721699562	0.0374373467304219	0.724532183294736	0.504563041120884	0.144355548647215	0.506652154425423	0.812668629169593	0.787118259143171	0.798607846107803	0.9349400921404
ILMN_1654566	ENSG00000204390	HSPA1L	NA	0.0987641713419058	0.43974993102705	NA	NA	NA	0.287404771410166	0.453108192129503	NA	NA	0.200100987779211	0.941615990399994	0.66650024617309	NA	NA	0.20167896661919	0.282035966387891	NA	0.0644215436560547	0.0257935796579234	NA	NA	0.221985407761641	0.987281881543672	0.136907302848219	NA	0.977120323508438	NA	NA	0.148028302045936	NA	0.450122892598922	NA	NA	0.622324183461005	0.0740668671071835	NA	NA	0.649838912315363	0.247057108232233	0.308751853405312	0.530925609097095	0.80241037874869	NA	0.000410551486164542	0.0354148035116279	0.230077936820573
ILMN_1654583	ENSG00000153922	CHD1	0.412091197584204	0.199908960664369	0.467284527261547	0.282286510853132	0.887389255722778	0.166062944521238	0.461094363068071	0.00278517945132727	0.405341378201773	0.0252722034967519	0.850224385845069	0.00550475179234029	0.100937963872421	0.26213402706066	0.113764314175596	0.66224292684269	0.58931021797826	0.217145655928725	0.15082890454983	0.654906623451259	0.000577294535778199	0.153379702359785	0.378028398938458	0.20730568569054	0.613835355233925	0.7169520488022	0.204258648062299	0.46552321088697	0.311118331198801	0.666312079577167	0.346328693057183	0.0300011593095063	0.269628161051018	0.000188054471264006	0.431595609465203	0.0386389894024275	0.216823588792215	0.699188448974504	0.0328610868098087	0.6160457372629	0.19585365423264	0.974533458831055	0.974421621838159	0.073625050582352	0.0071361406536318	0.0686921164483938	0.631088635124962
ILMN_1654586	ENSG00000185989	RASA3	NA	0.799665576606993	0.0621889579003715	NA	NA	NA	0.000652664722940124	0.396057152508892	NA	NA	0.0219577536834638	0.125965195407616	0.19148870696608	NA	NA	0.912544787151346	NA	NA	0.0112784853792368	NA	NA	NA	0.217628200371484	0.0351391923337304	NA	0.407659881459637	0.0801779269553516	NA	0.0875106589036584	0.522881184427435	NA	0.0160525284670663	NA	NA	0.000529950305340508	0.566269886688491	0.0537390498894443	NA	0.118470598105941	0.560847227202422	NA	0.119810487997528	NA	NA	0.000599159603171379	0.0085996034222399	NA
ILMN_1654612	ENSG00000164048	ZNF589	NA	0.549934889966885	0.00902309521316771	NA	NA	NA	0.376747768802355	0.28813670151769	NA	NA	0.29735250528995	0.0325142025395778	NA	NA	NA	0.327340344016627	0.276648540918621	NA	0.361703887496855	0.687042545405146	0.00062732201542375	0.306212685538389	0.962541553764956	0.176433125644089	0.0245912357228186	0.563578185562988	0.28534030115728	NA	0.133874714820153	0.102508293823724	NA	0.550665459559216	NA	NA	0.901869843386461	0.018354274658814	NA	NA	0.00171469067426067	0.838059446401058	NA	0.0742880327909271	0.358847998464549	NA	0.0529721715906367	0.505816928352924	0.0173556135659081
ILMN_1654629	ENSG00000127419	TMEM175	0.476565778811068	0.335121626864857	0.295995293833116	0.32251417294336	0.488601930278454	0.172617066915079	0.00826427880223266	0.445113007774145	0.0180518153820958	0.46757864159278	0.913464364394866	0.0389232740000243	0.000572027615333929	0.0823389871667639	0.00690118422726587	0.230214251376984	0.20177318245193	0.467626685007167	0.968931807659423	0.157092269909825	0.0105146375680039	0.0132543418184601	0.145408833130304	0.058931105179062	0.513285904832297	0.761041148396255	0.453268064044463	0.246078608433419	0.767494718360496	0.567206718778741	0.0805072007466771	0.207631973136932	0.151297790731673	0.0545788920229528	0.865129585080608	1.48917778553668e-05	0.393443570888169	0.0651340731595317	0.533073235299918	0.00407592202464347	0.478373313334514	0.128191147986356	0.100991043032793	0.217288239092004	0.813533230290214	0.00820694914498575	0.202635531389542
ILMN_1654630	ENSG00000146067	FAM193B	0.778650492653261	NA	0.172962785635905	NA	0.0210138785998384	NA	NA	NA	NA	NA	NA	NA	NA	NA	NA	NA	NA	NA	NA	NA	NA	0.0886891765875087	NA	NA	NA	NA	NA	NA	NA	NA	0.21018903913311	NA	NA	0.300426455816515	NA	NA	NA	NA	NA	NA	NA	NA	NA	0.109835592654127	NA	NA	NA
ILMN_1654639	ENSG00000138642	HERC6	0.100861661618612	0.359096982835718	0.314446803902179	0.960202332861462	0.325310146316012	0.349126324188715	0.263093747112439	0.81579934775535	0.949712084403877	0.0552079512282541	0.251506508588115	0.000280450647783828	0.0699359837333649	0.177977975331118	0.000740930436525537	0.0052081221675941	0.753341034539864	0.0408470396838672	0.433852686347181	0.137064919102898	5.37450264343528e-07	0.6176860024145	0.00544551845516881	0.154155224397495	5.14840424343271e-05	0.0916218206580697	0.930264575443515	0.672342869384292	0.00890739567250482	0.0185895918738984	0.854050988850314	0.419218038399901	0.0297469882603243	0.00011320081542447	0.00923022051132991	0.00115835542345842	0.221611031256026	0.06210874171575	0.00998057019343897	0.0107742972190664	0.171036634873583	0.276537064180167	0.741089232623847	0.195964510186998	0.0241281194741175	0.138765383536278	0.0608966609494418
ILMN_1654653	ENSG00000126214	KLC1	0.344955439820924	0.168861587503685	0.0679459144093715	0.0969028672962047	0.0311189796132643	0.239031953688472	0.295814220570576	0.00852609685050211	0.555712288968079	0.0371429397574244	0.137182075561842	0.402595041031745	0.11539829595442	0.0462385820738401	0.657455246828661	0.139195439073966	0.110131338097251	0.113620835771966	0.528227522546631	0.448860411727015	0.434818947622468	0.348106958891462	0.249775822280598	0.57512115766712	0.32051282034155	0.551109196770269	0.798970079544404	0.2035576778915	0.0224039853125184	0.41021855052029	0.339610677838929	0.0115594994611346	0.440547449460617	0.680996648807142	0.302026045984731	0.392501602452141	0.413737137940362	0.513696368862932	0.93654596823195	0.301409947433564	0.697331972216934	0.463625117838533	0.191691166258023	0.0479503924902238	0.000295876745016304	0.59304334501537	0.831091358403078
ILMN_1654685	ENSG00000175471	MCTP1	0.744598155433439	0.593284490001546	0.828824415464454	0.0429412303931708	0.0845366291993597	0.172501056079468	0.00746818056445933	0.125067399362346	0.124925425481645	0.491876787670304	0.0423964038473564	0.017814151593027	0.86326047368562	0.991167312710599	0.445362450033979	0.34278981182224	0.150863181266108	0.0359610234311369	0.590617718920874	0.147360222977078	0.669460566667828	0.466844210475635	0.645429046429205	0.301806211847849	0.518257923440607	0.314186844009593	0.114688946833391	0.0576504827912695	0.0649088059730603	0.00255186773452301	0.199128910121741	0.467983713828284	0.732727861164916	0.0252614508405194	0.056729361828048	0.00845976878218371	0.0223268848949407	0.658063713798751	0.0168049568472256	0.445643024958895	0.712962235474768	0.216165541269809	0.579642363634758	0.337990482718654	0.0192830610536087	0.00374139480131348	0.01563815889065
ILMN_1654690	ENSG00000069998	CECR5	0.737659196180772	0.196737211097332	0.0816060185497798	0.00279724272166516	0.553813179068107	0.697727879010154	0.00366000516363387	0.114055103639949	0.161285983935417	0.413159978820887	0.692620835021249	0.0280516898341118	0.132804325503238	0.599286168447042	0.141663260028243	0.985389731910404	0.622518907497909	0.000377785303357256	0.00970381136179356	0.640727627449265	0.00414344388251662	0.945225160242052	0.00903866660238554	0.0888544668353137	0.380152268705543	0.0225368310502686	0.0243777691385874	0.0697106188531275	0.254594975596423	0.813816573707277	0.0289296093757908	0.0859343124235398	0.138451388994203	0.0989773590797592	0.303909487113034	0.436925668170699	0.91561476713599	0.618654950704613	0.300607123709423	0.300303039547738	0.00279263188915321	0.324259292397037	0.283863768364008	0.377737992576543	0.847687276640595	0.675218278720878	0.0355393289489363
ILMN_1654697	ENSG00000198477	ZNF280B	0.86271016077198	0.250146482479591	0.543024011904865	0.162039172972707	0.211028721809219	0.160936954602293	0.984824528785881	0.0467322356845139	0.24470545833241	0.651698994910626	0.498307772411381	0.452524794000907	0.665729352221192	0.556035044581978	0.0796682254751958	0.655261387883674	0.185956603379403	0.200459692002921	0.624887760475071	0.834415505855875	0.0801497954465633	0.482283331353884	0.0047955051345151	0.0404719246628308	0.80473625178615	0.000439033271466474	9.73190187381404e-05	0.698292359594371	0.0525374833398647	0.0980459634418661	0.754105545721653	0.0882145057112256	0.474380764777645	0.489470274764177	0.0966871582410278	2.31944697903757e-05	0.0430491621766234	0.993927724983997	0.165404587313668	0.168816516612251	0.79766696318837	0.247071230689538	0.0948322084745972	0.417661137010148	0.16681818250807	0.468042572728358	0.684030405058933
ILMN_1654737	ENSG00000119401	TRIM32	0.484317017308245	0.0482575322889275	0.471602079112676	0.00294336015766166	0.279754349598413	0.345492079497168	0.758230567507571	0.0518001415440085	0.861452417768073	0.225411218022292	0.502861952101712	0.688476365120636	0.127945957860311	0.0132648967432972	0.520243755349934	0.473539546477098	0.797716879528957	0.108113994775124	0.738228183170521	0.811176472735526	0.581352895960074	0.223557444327302	0.0234568638389906	0.341511286676014	0.662760464353418	0.0131703060284734	0.477099021022804	0.0389195784445115	0.0185329824087538	0.987823410523486	0.94322485507901	0.0130376114535552	0.197305332566013	0.560092313051156	0.174665583115558	0.00104670616763492	0.0987787669743836	0.514707372415051	0.259341075061021	0.373192802050347	0.359220023134703	0.331919816154212	0.893553689887754	0.877845857641537	0.863586697857452	0.68850760342029	0.615454535548816
ILMN_1654773	ENSG00000147044	CASK	0.242475452685016	0.0471655646910526	0.00384282432360223	0.839181339537588	0.0847803410422403	0.126481473880571	0.104620083758748	0.00109049278602757	0.103784901366249	0.947842349887965	0.0404300348591623	0.0118318950118731	0.0059019960424966	0.0910039494763014	0.0230067499942178	5.30753315076801e-06	0.0913531310557156	0.023774270196074	0.000682387166761137	0.468207453639327	0.066745837315809	0.790237064970539	0.159000062958298	0.330960020622965	0.392352427644968	0.423315809420909	0.0770605116377366	0.00686502526204072	0.0987633046569082	0.444129193406518	0.12679207818755	0.280892543250831	0.396968213320384	0.163367665640722	0.114133113560419	0.014634996119316	0.701491478935908	0.0244984556506941	0.135936344250508	0.144932369260739	0.0330427226098277	0.0271600073640598	0.634668845270198	0.00187718503216148	0.00626046833405004	0.656694492176287	0.0729541199984388
ILMN_1654866	ENSG00000153201	RANBP2	NA	NA	NA	0.105412629008912	0.365028444690583	0.339671190342341	NA	NA	0.380378317030416	NA	NA	NA	NA	0.0407142332459781	NA	NA	NA	0.852937613444598	NA	NA	0.26649298379109	NA	NA	NA	NA	NA	NA	NA	NA	0.167936329942299	0.354426579304844	NA	NA	NA	NA	NA	NA	NA	NA	NA	NA	NA	NA	NA	NA	NA	NA
ILMN_1654875	ENSG00000105205	CLC	2.03862656375967e-05	0.00653215930251353	0.0106068122909681	0.00811540813009864	0.0165776103071696	0.076445496851247	0.651614978481257	0.377809506152128	NA	8.11957250374004e-05	0.00387229981131936	6.18214631906397e-06	0.0194915945460099	0.604478934411239	NA	0.810734917023194	0.00967125240588939	NA	4.25671295869134e-08	0.144540092022858	NA	0.365147466724254	0.746582518667628	0.629133210870374	NA	0.535669162974858	0.218412357839331	0.0342847540672224	0.000157277453382535	0.390636720911338	0.0414508387469094	0.921020633060373	0.0113523558283418	9.15054803078286e-05	0.653354182902042	0.00408090166486318	0.431164704893127	0.100675416651938	1.30052273469457e-06	0.056298789685369	0.164386556415023	0.395142378392512	0.0129527210075312	NA	6.55241782486538e-07	0.000189105818763862	NA
ILMN_1654893	ENSG00000140497	SCAMP2	0.00629866183170905	0.268459513644472	0.904565408096923	0.00248975528172442	0.0985421049412143	0.0605742178273208	0.0157677782530793	0.619097654529756	0.16138194228558	0.9389761425607	0.105961909348165	0.0654484423862718	0.198357109156505	0.0709753140630773	0.98876880373519	0.661082693479768	0.888371224456942	0.928783506417364	0.431816028389631	0.564982952469645	0.0806408080043426	0.21214297636744	0.874455751117051	0.0274717695102374	0.307666548982458	0.967840328082848	0.870045870619363	0.305338415947573	0.776343886800937	0.34921506136364	0.615403324501017	0.10687844736584	0.287230114819744	0.961141924004953	0.567324918231277	0.00606744421227474	0.0754396762676955	0.900962370632304	0.724430670896407	0.0175487878553695	0.457527656365836	0.793600453357533	0.545404774411451	0.0393856692356212	0.35924674515014	0.281938626491671	0.473981964000655
ILMN_1654916	ENSG00000166813	KIF7	NA	0.0121560890320468	0.0319964269710864	0.00316075810280474	NA	NA	NA	NA	NA	1.69256177577217e-06	NA	NA	NA	NA	NA	NA	NA	NA	NA	NA	NA	NA	NA	NA	NA	NA	NA	NA	NA	NA	NA	NA	NA	NA	NA	NA	NA	NA	NA	NA	NA	NA	NA	NA	NA	NA	NA
ILMN_1654939	ENSG00000086598	TMED2	0.210587578009194	0.943805074845672	0.0665804874747546	0.92586883110647	0.517979737563089	0.374435633305478	0.149860233923501	0.17981499571405	0.268684171306915	0.084496605545392	0.485024263418513	0.000155879518579279	0.122880642573479	0.154838728875493	0.248497194159409	0.351172503463957	0.811650603132259	0.321502731173987	0.276659009666519	0.613942705008376	5.87076489270753e-06	0.181664275439298	0.132362143972934	0.0461962293873832	0.501268025085364	0.864331271412675	0.43107905143351	0.097220956986323	0.19731881990478	0.204749070643667	0.0827401748690034	0.900322017795666	0.436542496347301	0.465307429293996	0.755151933633768	0.402873646084639	0.0429685248759139	0.73351531958612	0.00320382069030595	0.216897993858116	0.107095774162763	0.542031716568762	0.568910118388215	0.780108278830502	0.649715176960465	0.612577174445663	0.274506095071008
ILMN_1654946	ENSG00000121413	ZSCAN18	0.235710492153989	0.674868713687824	0.74699710885929	0.466670049234447	0.218005968558208	0.152192551178707	0.0130433519869831	0.780904012969751	0.257417496545542	0.299479304470087	0.774064330446386	0.560825203171371	0.995057259896948	0.947153318136275	0.718909083640314	0.0205602600184145	0.0989134731029155	0.278850697602781	0.861921812959534	0.745337454689336	0.304589205718744	0.0272557870598948	0.323442316565576	0.98007686970632	0.863552978485209	0.663464172115948	0.606723871810784	0.84125816884801	0.345205873282959	0.538884473174716	0.46418071642667	0.446651721741971	0.839345623583786	0.10490179548965	0.589332830296311	0.14326587101544	0.698437019039922	0.465232526971016	0.0447470274108568	0.0731277337657164	0.16965732758448	0.920712015965818	0.0140800731286416	0.187044049288253	0.503400111684396	0.00933627678510942	0.679997815956638
ILMN_1655046	ENSG00000102898	NUTF2	0.0209350239077774	0.534652596412161	0.739185576355659	0.747505694435871	0.207614078407233	0.0304769648053804	0.878631956623071	0.289022597977553	0.692416384216676	0.937837055432085	0.443621787418859	0.743765007543461	0.206303040685625	0.223482032647591	0.473179067949442	0.595885157780561	0.730770473591506	0.0354961186363304	0.00273378832923318	0.220694268281864	0.00605268107660544	0.319423361513845	0.0155212096473627	0.798489122926328	0.429242338949175	0.162717094706782	0.00108476774889367	0.333320345489214	0.775558548392392	0.0397599629249864	0.117283472330033	0.801582801836801	0.696592762783507	0.933247785332877	0.613116671111672	0.92042076084482	0.381003666216194	0.0483132460567926	0.218415232805003	0.609688341585598	0.94414492836286	0.491644697907223	0.823210282255724	0.647529675459697	0.00534300373100874	0.423703394278056	0.374033810905982
ILMN_1655068	ENSG00000175662	TOM1L2	0.563364138885781	0.50629955382838	0.671060064266292	0.0651188353097274	0.274078768261731	0.0889119312404916	0.572412616240761	0.0277223025090367	0.731987916986232	0.994743624791068	0.213245326114932	0.00483451628027466	0.0603366389584865	0.252674217967964	0.321241946606905	0.766685427698782	0.213747114843427	0.180039235388286	0.94494815137425	0.779241746511217	0.00100287805644196	0.0761308220211652	0.998843671374403	0.509385521184643	0.138228621320047	0.983415453463403	0.142951612057684	0.216723519337103	0.00744523677011462	0.00952615356482181	0.976965083962314	0.39195071539916	0.277193144718657	0.301409826546824	0.0503524311996878	0.00785766945467758	0.156651355085279	0.592820062605793	0.0253503107194541	0.390500507350383	0.283680688735408	0.0679471005098841	0.769933683515924	0.786231179497403	0.0175997047320177	0.110595897937457	0.714789175540798
ILMN_1655077	ENSG00000057657	PRDM1	0.642754837755433	0.00242209163428577	0.865452936877469	0.890453117692566	0.00182276926174747	0.569618031981153	6.08044757950602e-06	0.717182866676307	0.0270872523777057	0.0234467404659363	0.0271276532946455	2.50860935410101e-08	0.00613848563617337	0.0037180491455138	0.0143033096579749	0.697978799260117	0.552625351305034	0.149463021224221	0.0694220314286887	0.0396717856347623	5.95331614793288e-09	0.113458675083156	0.514985151245354	0.443541381384427	0.00513725840731201	0.0536099499385723	0.377435674845946	0.612893367493997	0.104103993186628	0.543058485511748	0.176827518297178	3.17543015165927e-05	0.0921799289495805	0.00512733287017265	0.554856840639849	0.000640627371545914	0.396479022614995	0.0470971205794241	2.32644978866067e-05	0.0743862617579589	0.22240608653767	0.135792522205712	0.00273799037803031	0.164795447457457	0.0103022114779673	0.0585847612901993	0.00026670290076212
ILMN_1655117	ENSG00000157796	WDR19	0.762717517493461	0.625232533572958	0.750731112411591	0.692097116064971	0.00132065088291664	0.0102434818213514	0.486050846361805	0.831008874231954	0.266453150745067	0.78588393260577	0.889637936333419	0.00496777952935838	0.0684225787396879	0.966885240259796	0.384809691896564	0.908222610518907	0.863832309695659	0.576713087872312	0.636704377914948	0.161457070978342	0.212603359266761	0.688590891699864	0.0131707324709179	0.567341915897699	0.411187463835087	0.165674678657147	0.0136763472232401	0.0129532554155286	0.489298999971865	0.319813950637065	0.00250498365473179	0.656058651168769	0.122885419596791	0.229249205214658	0.109332079727898	0.0719374112060683	0.220148320557813	0.096938536595006	0.620594923606306	0.0278149824289599	0.201534494324721	0.272701698834411	0.965893870328803	0.712025644954732	0.0288311989989184	0.169972901494276	0.000605366253826549
ILMN_1655137	ENSG00000134744	ZCCHC11	0.90902586304514	0.28167643442818	0.287198044279973	0.115045051742716	0.5642355188972	0.196819281202835	0.478442225297769	0.903849399561559	0.0823004029483341	0.429487462923451	0.148890364222197	0.850086777000621	0.235683318498816	0.839703488131802	0.571038889696825	0.00371659738891931	0.588038365738656	0.649517131582541	0.562124881469504	0.473961443836551	0.0765252794945228	0.177128498712352	0.16064999520493	0.0702390994901011	0.0302251935649372	0.81078227586686	0.990472030758256	0.567957934625855	0.905875803242151	0.0156154777061257	0.00294058648035099	0.912659794234434	0.818118426644641	0.622209863281803	0.892856496693909	0.771829183741974	0.279390859643947	0.0159849087072959	0.0307280732696268	0.185331998175573	0.359791177520409	0.153061676575968	0.00385351002997834	0.0758896620903324	0.852131793904972	0.0358913412696526	0.834443843628274
ILMN_1655154	ENSG00000011304	PTBP1	0.826949165954738	0.0399855385981572	0.470604169730454	0.939989534099905	0.00127962283658691	0.00660557601409972	0.0130363853079792	0.969769968663835	0.0435985160030135	0.556557448323938	0.0249893653329974	0.741619094489212	0.0256617769999812	0.0314294549856556	0.0901472073317955	0.125313152374411	0.119291749668457	0.133016734965872	0.00642380735282118	0.508785386597925	0.921145994659994	0.219401334510997	0.0548292408286834	0.0113253015664395	0.330370466595706	0.972968027184809	0.00189174961799638	0.00912158478027708	0.00334629770636725	0.494029124868182	0.193910080100844	0.0898026857150002	0.103489500098063	0.055143434927063	0.00164735038195116	0.0232488817484915	0.523102462300426	0.0093205283357506	0.798224494138409	0.0274397728174259	0.550214919051979	0.295024270019269	0.221101410901579	0.98114226867058	0.00306617983580874	0.132797405700093	0.0416000403728481
ILMN_1655163	ENSG00000102572	STK24	0.0924326739810986	0.384467192704986	0.00446990347714834	0.675394243125882	0.0516847793229435	0.289732958826609	0.0335541117713453	0.0679918616719142	0.176052686881917	0.612823920771934	0.211468112331014	0.0143553493807297	0.000168985344236127	0.107467965286025	0.0265638621418887	0.965519618683381	0.0830818720280934	0.00899895294317971	0.161003425223505	0.0899058517673064	0.662176937650303	0.102550783278339	0.569465117537276	0.217604337907365	0.794047015207311	0.231736718075907	0.86490423080762	0.14012564907689	0.232842941643809	0.0957260881504513	0.00302253367967958	0.0477749248378595	0.000408916285967192	0.0131370004626584	0.442942571372994	0.119316976974513	0.963923178391197	0.366933676568929	0.430365618810046	0.174064288237476	0.0539718038523293	0.106960604190683	0.221450443495714	0.512030802906165	0.191624742390675	0.352296955785047	0.0812946910111653
ILMN_1655165	ENSG00000134758	RNF138	0.201891581057694	0.993336564523975	0.138611691177381	0.00137401702962675	0.516555937367611	0.00373863008253187	0.295978230949499	0.975115594475717	0.0856514525599103	0.456141611801112	0.360035085879182	0.713716294542606	0.425664659240358	0.302530327638511	0.883109619042785	0.793372764641537	0.876215043870782	0.0603221227659648	0.107343309635106	0.363655167443841	0.547541782711181	0.101098890389172	0.907877564501982	0.773729443309534	0.0204130137271012	0.634762533396495	0.22175732698575	0.921672273218457	0.873974348113363	0.213411884431438	0.888079542533496	0.722804649783416	0.318859640627692	0.109492545413471	0.590903892543022	0.67283900276244	0.75212293498437	0.271357027016211	0.993858131833602	0.238825672463235	0.633170959629833	0.924963094588898	0.11940731918899	0.923327342007643	0.288171241847624	0.963634705017684	0.65777942255073
ILMN_1655177	ENSG00000241973	PI4KA	0.00153391287994023	0.0867232107351145	0.150591918774535	0.769059887231458	0.0540741773875674	0.00372029381304843	3.99035953127511e-05	0.475173125826759	0.0484573661303124	0.00523242384476523	0.271753963188295	3.14444117647721e-05	0.447880121013553	8.46703192982906e-06	0.133992644051435	0.0223767210320823	0.283949602567362	0.125633136022156	0.493087298100827	0.645752312893332	0.420426393154173	0.0336542535690405	0.0151555049885793	0.120882280026825	0.496726506820888	0.0103908274442069	0.0807505218308395	0.427618640855586	0.987479322872054	0.00077473143602438	0.0592593515955933	0.232679146493588	0.890450841778988	0.00173652900116975	0.456682090297809	0.954495629591336	0.46014663974922	0.0684023908703641	0.195585069238414	0.0265649221478191	0.000496359696801974	0.0340437318296978	0.395141481081583	0.135565800407165	6.51613251943908e-06	0.443561028425928	0.00283132069908606
ILMN_1655194	ENSG00000077684	PHF17	0.377371534482776	0.357687157490184	0.254722966376066	0.000139808683231077	0.00440061706909063	0.912715354166671	0.860198373055404	0.770526018195827	0.300907271845397	0.461303428047517	0.277051396887377	0.0110702617166948	0.0158123366777264	0.097752329045252	0.00121528133124781	0.784703952999295	0.00708865608858275	0.117496856886043	0.0426545642424128	0.458397536263051	0.0617919993294462	0.630602950728146	0.784196531220969	0.327690868332953	0.947371301339368	0.105487674565474	0.00241498203740644	0.467431857453282	0.708579192711773	0.142185668860548	0.0412829843082604	0.0202595145954113	0.200931048142235	0.14871020840691	0.446281460562285	0.664019468016772	0.807217150254128	0.996261566233299	0.956628902099865	0.769535429693026	0.64434001917741	0.00123190287597189	0.63276337949994	0.734808666476806	0.00560227957105353	0.264059946870823	0.0221030329971443
ILMN_1655206	ENSG00000177125	ZBTB34	0.460608537939686	0.666413861402671	0.601480422634065	0.988326812456925	0.00922010631945369	0.0317039436969775	0.584863377355099	0.00430216953260763	0.565891790670538	0.134677960316403	0.243122791506312	0.00238526398370076	0.702169600829148	0.033361498231386	0.0465072000558144	0.87741210038987	0.1270011506494	0.000419207384776192	0.219211608820432	0.55537525957557	0.017625410966561	0.29130319644136	0.336364185021116	0.377189387746102	0.787114315812898	0.222865863890478	0.240482889802527	0.329912224960041	0.636194123189455	0.00348141187911519	0.603467066280583	0.719040656204837	0.85641180533354	0.0633856845382798	0.211305694812852	0.0251863291060119	0.696680476679597	0.63872608383216	0.406582832406763	0.831872836445509	0.850669228122822	0.189963429219676	0.891116986614365	0.40679142496994	0.00127123540275806	0.976619137515369	0.82760898570042
ILMN_1655225	ENSG00000119559	C19orf25	NA	0.485815049807493	0.369718951765566	0.087386136145698	NA	NA	0.693381321272263	0.0333953889592667	0.402346970401928	NA	0.911802951748005	0.0114788936925486	0.172848484839748	0.159475345201936	NA	0.0752913297028534	0.269630399325193	NA	0.0750943265396541	0.359398749363819	NA	NA	0.627954889745336	0.0910503233131678	0.483693803754639	0.128739554912508	0.618566163244955	0.15291979744854	0.484470468691154	0.440496434823591	NA	0.497758831002371	NA	NA	0.813801304574236	0.0249058489710546	0.492052831701198	NA	0.043754920289766	0.0702215955696757	0.884681698180368	0.68331655227528	0.0727034963857476	NA	0.0367378181685032	0.968104080862803	0.66554214866415
ILMN_1655229	ENSG00000151012	SLC7A11	NA	NA	NA	NA	NA	NA	NA	0.57954681575872	NA	NA	0.290483370781575	NA	0.153937481355855	NA	NA	0.0126750058646204	0.484806741422531	NA	NA	0.768794108411677	NA	NA	0.200437057782281	0.657230368733679	0.487050161382957	NA	NA	NA	NA	0.0935781595674538	NA	NA	NA	NA	0.0106798172849959	NA	0.0400834600905523	NA	0.633845375804541	0.231209758542192	0.0683944645710908	0.0890251964963242	0.242458593904523	NA	NA	NA	0.915345752405347
ILMN_1655296	ENSG00000152818	UTRN	0.713003143523932	0.37126367810177	0.435433175416167	0.0119168511883362	0.150183249329503	0.643404575072149	0.647293890615895	NA	0.205772568289142	0.246846240079283	0.871882091878138	0.73347800441286	0.992729426206972	NA	0.122814145801022	NA	NA	0.315977433124985	0.269336755031943	0.37797593454829	0.513148104472769	0.885031901410019	NA	NA	NA	NA	0.696387791338836	NA	NA	0.811365159583285	0.435629906863142	NA	0.0490069554011381	0.0564424926468556	NA	0.581036172265882	NA	NA	0.40569970792678	NA	NA	NA	NA	NA	NA	NA	NA
ILMN_1655307	ENSG00000035141	FAM136A	0.118910396969127	0.617932283594332	0.106241083273688	0.388786026187504	0.117888179723221	0.298170768643027	0.813979305670312	0.393146030838483	0.206225998652632	0.769084700942207	0.219479275423967	0.00436291583092206	0.152154260787845	0.0133536922834602	0.795903573463064	0.594297943747749	0.688394521933848	0.176713048551455	0.258883508513425	0.508089119872312	0.392807751242032	0.498144483032753	0.693213244351888	0.323230349929611	0.564879627279369	0.498813116885717	0.0143981630233546	0.0544424859744873	0.0951166262990821	0.457251189744126	0.32869044361781	0.273115764566928	0.134832552138287	0.727987399138264	0.201799831067607	0.00804641991542946	0.742026854054563	0.847191524330543	0.578745318462329	0.786088102492574	0.545575044470356	0.268764641292276	0.524638456116995	0.025141417841828	0.695017779441554	0.0636426974176683	0.964317629894745
ILMN_1655311	ENSG00000189227	C15orf61	0.0175201996705951	0.2652227266944	0.0757128929732643	0.139281960499669	0.360838604464595	0.517389609239597	0.00477834001201467	0.157226251578486	0.0448048406815311	0.000145944369222845	0.0406221846941818	0.323552022582133	0.147206692893045	0.00700843626534385	0.133624548978808	0.0431868053176957	0.680436933936128	0.00197049701611	0.125557922621353	0.317963665682151	0.000930804415253646	0.774687239220669	0.570328138277372	0.14086005562496	0.780599565665804	0.412143646988515	0.429409922176942	0.195746188160183	0.196233590017385	0.0049151518547693	0.245640348728264	0.295707636725191	0.23422970177156	0.0171206608660935	0.491685686874378	0.586743075951289	0.0742223855257241	0.273608494364618	0.00640390001916776	0.936281835147129	0.0029514846817458	0.339246870436263	0.251355162726332	0.578416578980317	0.00116434726242896	0.356733059774549	0.00014385965058245
ILMN_1655329	ENSG00000058729	RIOK2	0.292797922495932	0.753559604195978	0.586374443077632	0.261610760814104	0.403944865277466	0.269979297940102	0.211098513356642	0.125138348935238	0.404072723044276	0.29853575073254	0.121683511476827	0.0593575189734904	0.769576708928872	0.0108608799430157	0.509744820369281	0.91873035546699	0.483860334701961	0.148334381825033	0.084197430113011	0.796857818051645	0.436089883326923	0.182039207300636	0.398686127306355	0.214826526441559	0.512112934000504	0.445390170734655	0.254586283953933	0.0740419396642416	0.940745658707658	0.809293171631706	0.592459792160585	0.666708474432319	0.516399806816723	0.0359070930092311	0.18512451169227	0.0447582912635241	0.567821067320236	0.399632965823525	0.0457116684550299	0.813322410908085	0.937945330779043	0.572584314136713	0.608642770981894	0.921309806206803	0.559804817989671	0.15635879773399	0.158267861209864
ILMN_1655377	ENSG00000175110	MRPS22	0.808606902770483	0.623222119215654	0.986043233993411	0.303885960145515	0.0383461590537294	0.00277012479739015	0.385322279781951	0.112493621362681	0.406983197345223	0.891611625417081	0.142603455152385	0.699573715469013	0.700295210595267	0.0071111536340009	0.156129434056775	0.11724700416413	0.601468640037184	0.0437893900816489	0.417519084251112	0.668412817350914	0.155398388155766	0.185237503493371	0.75182624128722	0.166706397937499	0.836932742681468	0.516016311652571	0.435422311674555	0.473618768210557	0.225381942605199	0.798503883653605	0.189426761692425	0.345403537321975	0.0756228295404558	0.0262993429632644	0.0895816366820829	0.360861847397527	0.495430614563367	0.0294215071841909	0.686365247062743	0.293097218234845	0.542336930291321	0.407415184107612	0.501772922261062	0.144188497990258	0.518026806252025	0.298326518984586	0.119231068780262
ILMN_1655418	ENSG00000126247	CAPNS1	0.526813906895823	0.0138613318313545	0.106165138737782	0.000223216784000341	0.571687378967016	0.465249199323256	0.00202692959586508	0.0111458145350225	0.992520395960841	0.0227446217970368	0.0143352123848402	0.000114967658383511	0.516225170818057	0.164653151587454	0.0220599303820626	0.127738333557609	0.0998617925333007	0.321133793762597	0.079304469397531	0.357534173590005	0.0105514528231529	0.652204251530853	0.160014947968867	0.274855308137774	0.0796260987705472	0.435579603999475	0.613374924753497	0.0866259803158113	0.891219297985908	0.239993096686786	0.00161716335231893	0.195139084089595	0.599212306655757	0.0825769853792334	0.0783813621700796	0.0121372682331435	0.188635311109104	0.858474828443958	0.0016120427730309	0.0407807698485918	0.0479651948341455	0.00851732529936473	0.385273642322479	0.357105752688267	0.292552929086561	0.0386546835182419	0.177301810092346
ILMN_1655422	ENSG00000215472	RPL17	0.114695689080399	0.191783507941093	0.678218025586684	0.313671239053446	0.966469758770252	0.707934051553875	0.450537906122576	0.00901564718442148	0.438324904175948	0.659323423215758	0.491276929465833	0.000361918420795938	0.96236353376996	0.280338797629908	0.563887801792944	0.833388184595177	0.524310754516214	0.00375480300117661	0.00272791386818829	0.120913390511702	0.000109251159544573	0.273356674744794	0.128141934325121	0.495475754450196	0.598009589488732	0.66708083003402	0.987798026688834	0.00159801641814758	0.361810572434421	0.0559531787589945	0.482124305376733	0.0209138311832346	0.00178429483058386	0.0224337203941536	0.00203449641524555	0.218901070742821	0.0117282260432538	0.0362811011323419	0.312155154876997	0.659640211366679	0.426316202318365	0.82240208392723	0.577631683322567	0.365982424115149	0.0123358632389491	0.47952084360029	0.0177799237966165
ILMN_1655429	ENSG00000109079	TNFAIP1	0.223568933269444	0.803289500302104	0.526834940873182	0.0150005888000381	0.000715475905927665	0.386393656630369	0.730377018288274	0.0063940770567267	0.121022109664061	0.779603783377757	0.96823922462681	0.0061072383724275	0.211032785665046	0.19019701447679	0.767382048840534	0.586790510328056	0.935583283644239	0.352209025252978	0.920549067469354	0.101781006768891	0.139142170787182	0.197045201964314	0.0659324725819359	0.825031085221538	0.337631174744633	0.796496308907082	0.409236877497142	0.195832365570897	2.51988420243525e-05	0.0912192078313044	0.794323331718336	0.0307052793331793	0.0830502858366174	0.953875438281748	0.214070103497438	0.807170499205514	0.0108985749313948	0.103172427622297	0.229502748697999	0.397014243720819	0.00331872733462497	0.128748026074577	0.000300848051958053	0.397056592336848	0.0328929925153093	0.270958712059244	0.245785707199635
ILMN_1655482	ENSG00000204713	TRIM27	0.253316815892252	0.349831104313051	0.0283519593732024	0.345821557988331	0.00553149883624989	0.195692373830684	0.703859068493937	0.698268459929541	0.854230409682789	0.0505580098815362	0.707312377970622	0.249983941339091	0.502908778992076	0.138983673757781	0.729762683478576	0.0396717249865429	0.624377269527434	0.0804637038623928	0.668742662902783	0.371465503028526	0.620260537283162	0.314421205401282	0.968807265842202	0.590678888537351	0.40906071699831	0.519960121312476	0.455302608535226	0.77227192651345	0.887398399329821	0.864527247986574	0.429515817337458	0.947614940422055	0.734568444331958	0.482039877362482	0.953714675584201	0.590461404260011	0.0575832788187038	0.879791776078908	0.388891415711549	0.0544568691687741	0.238463231650716	0.572436746814834	0.570275038766768	0.0801944091134415	0.57971774956919	0.569908892861063	0.60447482977338
ILMN_1655485	ENSG00000010072	C1orf124	0.473549599980209	0.0522927549073365	0.701659741487783	0.959006901517667	0.0214385700628705	0.192876648581042	0.592989452559614	0.800738836851916	0.553876043849988	0.243140060533548	0.552339537626758	0.237830729027958	0.47586824773201	0.0715640558251347	0.0186650393662893	0.441911861409195	0.968476013899554	0.730584139527875	0.302729813402646	0.341724722968022	0.00905821214117453	0.0374008309006769	0.639004986145568	0.726944754832413	0.579859639461202	0.307229223947679	0.864711258339296	0.311362553387965	0.375445661040388	0.0309810432220285	0.543082826900203	0.395897312437443	0.230539027745051	0.244933505645176	0.196870238686892	0.285276043913458	0.166883580599275	0.619633427765458	0.594707481904494	0.73758788279254	0.741250493729182	0.485515893305816	0.938975801125997	0.347409063848284	0.5171591962687	0.565014139736133	0.956574222108854
ILMN_1655545	ENSG00000066185	ZMYND12	NA	NA	NA	NA	NA	NA	NA	NA	NA	NA	NA	NA	NA	NA	NA	NA	NA	NA	NA	NA	NA	NA	NA	NA	NA	NA	NA	NA	NA	NA	NA	NA	NA	NA	NA	NA	NA	NA	NA	NA	NA	NA	NA	NA	NA	NA	NA
ILMN_1655549	ENSG00000142512	SIGLEC10	NA	0.360238206022239	0.0291789908673221	NA	0.934123664832361	NA	0.01884147152566	0.0142089447103599	0.419867554484039	0.258730380453154	0.434614574015641	0.974988127654391	0.0395229921267241	0.337052729937904	NA	0.574748011724582	0.0331830061897418	NA	NA	0.474414866945106	0.00082871615651308	NA	0.492805163904978	0.452583216347714	0.517789426728189	0.0457965511278398	0.222928130008432	NA	0.119891544270687	0.812985003486368	NA	0.828906879954447	0.390939760727119	0.0255430889198053	0.550372158298466	0.169956663853499	0.971405752681893	NA	NA	0.022821459087192	0.118662771736087	0.00121701644434831	0.607524841745477	NA	0.659461365546203	0.843111313516721	0.28558344974974
ILMN_1655557	ENSG00000102786	INTS6	0.478396899201206	0.00764730892851489	0.0921674415643659	0.833864089352631	0.0347783064038653	0.222150239300287	0.390634911206173	0.247689347803759	0.228650327092543	0.530381932080881	0.952383355161306	0.00209448249658888	0.0115354897598306	0.489328842741638	0.79581683167587	0.410348551427358	0.913510340140525	0.861211367109072	0.00066013345023955	0.519056102611669	0.000681858528695458	0.109610974657709	0.0701356306851542	0.540866814026987	0.0215815215705788	0.334739168262886	0.0113406435834305	0.273565719083342	0.0873366323951608	0.225217446881198	0.399706777697297	0.0130902609119132	0.970001102349643	0.124438001522355	0.326376442330365	0.0189071024484947	0.89846710121969	0.00796577720651166	0.148728460391819	0.32463326268176	0.35422736971385	0.820096145290821	0.0791638434252829	0.87990213011808	0.912979076177437	0.00538697032318116	0.00265802610521766
ILMN_1655595	ENSG00000135919	SERPINE2	0.756344675383176	0.506307925776554	0.427335450194226	0.00084490600641049	0.124125181309988	0.0147477760899193	2.68466442213661e-06	0.639744974750743	0.36845741279364	0.1104135521142	0.309178040175202	9.20046973612978e-06	0.698806566592847	0.785150355748127	0.0150721896389326	0.0231410991701092	0.00630227369350791	0.00333403548084513	0.00024380494125899	NA	0.0419803713809653	0.331571595586695	0.0575778002331317	0.189894988596006	0.00957478005209959	0.265274360230465	0.452963326174326	0.320340764399873	0.0573575988788487	0.868429294323281	0.0055655883532488	0.130282301779091	0.54108044780203	0.951090024593062	0.859852856941218	0.00525717406414021	0.697611169199574	0.000533114095818296	1.15907572277719e-06	0.394621267015316	0.0912856885357755	NA	NA	0.903096359465959	0.000549450184390091	0.0506546145800275	0.430681457878974
ILMN_1655608	ENSG00000114648	KLHL18	0.491813522375767	0.250231048242981	0.0113156427112435	0.0489820056786248	0.119573062600819	0.165182912218123	0.0897599418526546	0.0932397870133841	0.206395941517131	0.75609741547525	0.350578486781693	0.438520623331028	0.860064409076602	0.642172342509596	0.014684739023812	0.912087206638749	0.926579088587472	0.887577569247632	0.0653713609943182	0.0551960456588679	0.000176012606034024	0.101842699797084	0.00334875855253674	0.293449203598625	0.689979268749922	0.487373222945027	0.60011589751906	0.952215579899463	0.46984907812263	0.268762233945813	0.000883273189274302	0.315192138148971	0.06768427335994	0.317108899111875	0.00142354841564344	0.000159920268848676	0.160020890764371	0.000146428202319101	0.147792431265841	0.701801787943467	0.176844511597951	0.619771923581068	0.0950234749983175	0.571898354796066	0.00469890489492102	0.112533032712484	0.14622382854687
ILMN_1655642	ENSG00000140525	FANCI	0.243494649992621	0.74742975215101	0.0407005711092739	0.0390422262865321	0.030595620858159	0.428491819578772	0.0989073257853905	0.622159189934945	0.0269971239015254	0.00325216832932403	0.693590218655555	0.0320485702316091	0.0123356188128581	0.00283964241848147	0.289239748428278	0.158688972793146	0.762888204931611	0.00428266307614133	0.158938773580759	0.0456514134468633	0.0470286144015992	0.00320497516933032	0.915875598880769	0.42821758312282	0.975771940875	0.237503227014096	0.962355757529999	0.00704237181798572	0.0180637739862983	0.332921440555872	0.121044085216885	0.659152582393299	0.724326745543601	0.945077103901192	0.498595670839594	0.41854841895219	0.636003164736198	0.943233110546196	0.975146581146887	0.744794431999415	0.0261429035661738	0.0242125053712104	0.484149729019961	0.397465212277508	0.00224949286739868	0.76111508988955	0.0337586918630357
ILMN_1655644	ENSG00000170396	ZNF804A	0.140906079698785	NA	NA	0.128862365448657	0.0495139675787469	NA	NA	NA	NA	NA	NA	NA	NA	NA	NA	NA	NA	0.015953457800706	NA	NA	0.287680613303441	NA	NA	NA	NA	NA	NA	NA	NA	NA	NA	NA	0.0488497738384892	0.0950098129593533	NA	NA	NA	0.0113405338455885	NA	NA	NA	NA	NA	NA	NA	NA	NA
ILMN_1655645	ENSG00000004455	AK2	0.588945952724616	0.899383478649753	0.239338064864234	0.974790879089294	0.394930074830576	0.66556569787125	0.0309809126123179	0.247705749587931	0.0367396121155951	0.958670368930113	0.212415813140056	0.102847420493151	0.634471430706661	0.729204799394784	0.770384808114298	0.011145496065192	0.500096561353772	0.0629675338181038	0.142519782858679	0.764657814045142	0.037517066928389	0.151476098823479	0.454859688246937	0.718004280973702	0.432846925678269	0.953797573563118	0.888289321288539	0.162417836846133	0.0786119427334924	0.590189094565944	0.00599495610112205	0.183074080663957	0.390225413211291	0.843188136024314	0.138798020588676	0.362415017474846	0.228490992657745	0.300100051664151	0.00927619424529274	0.615628624690911	0.375525701798384	0.956865978296948	0.597601527353845	0.0656742285422212	0.00162139672757014	0.447737477557795	0.102475026268184
ILMN_1655654	ENSG00000129255	MPDU1	0.291659651235876	0.470603224039496	0.34218942255025	0.297054719474104	0.427908919216841	0.169831495391039	0.469184749668268	0.831687848161817	0.764006887792953	0.066930676731461	0.612953289644252	0.786137288560088	0.151872432589651	0.125696435913265	0.0765021107365451	0.555504314856785	0.804858887261544	0.135383746077629	0.733877238613031	0.509307314402087	0.660415886469004	0.264831972514094	0.66598687632883	0.912474785931011	0.495322190234244	0.0519856978323673	0.145507847218234	0.2953884060265	0.775446692478081	0.0857695826403253	0.0981391152324304	0.157359826212052	0.396714573556423	0.905743789240388	0.299441202837504	0.040689359722754	0.25339659584994	0.100746899469377	0.529429231011327	0.138280887169684	0.427769091737481	0.409954348020638	0.638424979761904	0.305484433359764	0.257398853553271	0.490241217060005	0.774986887690101
ILMN_1655663	ENSG00000141696	LEPREL4	NA	0.788238913992555	NA	NA	NA	NA	NA	NA	NA	NA	NA	0.131029472140082	NA	NA	0.0118959103087743	NA	NA	NA	NA	NA	NA	NA	NA	NA	NA	NA	0.27233992299776	NA	NA	NA	NA	NA	NA	NA	NA	0.761428629917508	NA	0.0106457740795077	NA	NA	NA	NA	0.0320168776960952	NA	NA	NA	NA
ILMN_1655684	ENSG00000104835	FBXO17	0.170215254503777	0.0972158664265544	0.812633048927502	0.09891898872259	0.0581333687786014	0.493480867886029	0.101238067353936	0.13502683513936	0.443209591195128	0.495562760603541	0.378839524455602	0.407467659756628	0.0604349380606022	0.0784643731994185	0.703291374768103	0.196875966219809	0.299443807513	0.87949720029046	0.0405163966869216	0.339439339483137	0.142296032899644	0.39753984074406	0.439288367647182	0.114431059116331	0.0379258190669675	0.363740485862	0.290467376584594	0.8628350230371	0.420177408231297	0.102449965626808	0.22306663639973	0.253758762538361	0.225826513249519	0.128551255989904	0.0075260229682822	0.202895083354901	0.0789902238330768	0.210009914049335	0.22272090053381	0.0445671977527883	0.556997031010836	0.125886284046846	0.428735454690119	0.630569663269814	0.87408305809504	0.553514535279063	0.0478422341801167
ILMN_1655702	ENSG00000011198	ABHD5	0.585936206809329	0.948826379763806	0.0791088897954363	0.0342438178591889	0.0328377590516002	0.146949773156546	0.534242870372347	0.450734509821527	0.596339084607545	0.0462259832167697	0.0606920834320756	0.282141372463966	0.300694357623431	0.158153488206214	0.505859033867015	0.529093189551632	0.119102868463314	0.637018889798145	0.618934913244426	0.333519978582086	0.680088254193157	0.0267783279666902	0.530668061929235	0.223129173101341	0.43831066405847	0.772066626263194	0.0577875608840767	0.184706158372673	0.520424388206184	0.0540525982041963	0.108973493929672	0.652687933054829	0.116385347362237	0.290940094420446	0.410756076320277	0.139314613120965	0.0604650779879363	0.950870028209066	0.0708310868298697	0.863729239296989	0.936842126181958	0.248591048899496	0.582819342581857	0.610346023000714	0.0263322863805665	0.474202048444281	0.443401721878557
ILMN_1655710	ENSG00000234004	RP11-543B16.1	0.67958595068986	0.623346837255743	0.665416223549105	0.42226072022887	0.607855704742197	0.357810781161959	0.0537522088276251	0.63329476556175	0.565693355609073	0.906139145187261	0.661988445966047	0.033768011716662	0.0954990271131439	0.367265455674828	0.286190287484569	0.411628979647813	0.405210147196694	0.41961312635746	0.373779338819993	0.960771867345941	0.457718156004739	0.582244343552321	0.940841111667353	0.928986720762362	0.661086663739828	0.600479298105352	0.388588782192486	0.174751047599241	0.37627828978867	0.0680638603971818	0.471036361816858	0.0827853600956052	0.144120656540781	0.243309278390882	0.264148730968155	0.342945316992762	0.527405440984849	0.832392114568582	0.384451281958078	0.377183166206775	0.391664106830441	0.277102320721539	0.658128279386928	0.517822223422184	0.00305642935175713	0.203709915487354	0.176147518670254
ILMN_1655748	ENSG00000235109	ZNF323	NA	0.0621566175049565	0.0122549766830764	NA	NA	NA	0.118110250946429	0.47462670362843	NA	NA	0.0175389895719314	0.196179043481173	0.103840477402119	NA	NA	0.182979264213428	0.534534637248131	NA	0.00909836354217221	0.608662400509419	NA	NA	0.395127126957458	0.889056192408964	0.176716214905757	NA	0.0412066977879298	NA	0.00432257757296441	0.162659607488945	NA	0.0301484762183111	NA	NA	0.156267026158304	0.0112675867700435	0.0531835797129878	NA	0.103973231607301	0.988764946593462	0.413818788075151	0.453003491507958	0.0154431254844892	NA	3.13297582100679e-05	NA	0.355235203940111
ILMN_1655765	ENSG00000187145	MRPS21	0.0456959589374231	0.938552256334526	0.921241607152392	0.738732370339894	0.276426386914208	0.331597461214337	0.881759128021696	0.517325959609118	0.332291230133639	0.176276149168638	0.244318990503126	0.297995562116929	0.487865519786904	0.130791444197012	0.823530231132493	0.154165014265861	0.648519061681335	0.170695944636866	0.665395016371342	0.919355467088733	0.986775025857173	0.0542994832944167	0.311542136976934	0.619263726167461	0.696475223932509	0.00385875246558199	0.235106854494033	0.0185678667675503	0.0966718736636657	0.711965995919412	0.542459531426902	0.726710999354717	0.193083031616919	0.555953079516715	0.713460285473927	0.630753341809487	0.0794976920993884	0.394585680734425	0.157948922203365	0.514371165495284	0.112842211603398	0.682136465731398	0.591972173520501	0.0521220153371614	0.515983253410921	0.994646522309097	0.47024904880715
ILMN_1655780	ENSG00000203791	METTL10	0.193373005870453	0.19249958232027	0.184014956910848	0.0524398320422621	NA	0.297105665032665	0.220010442104207	0.0333820274708421	0.246079299986738	0.492822672609018	0.72557602911523	0.569800867439808	0.910519283663612	0.152047601082159	NA	0.268735787534129	0.250812871112317	0.896827841279648	0.400948562711249	0.372514240837737	0.425556580886018	0.45946017501689	0.127175682208371	0.335925384903527	0.962125276672276	0.997445391650565	0.310008527243133	NA	0.0792132393043704	0.0439018460845038	0.129537802264799	0.120301207564937	0.560491936416892	0.473834941224413	0.219932098173937	0.39630164936813	0.826309002502332	NA	0.627611248536462	0.742910201612925	0.428323667858915	0.688465623118187	0.41401645365944	NA	0.00379059744558622	0.59965814798432	0.154221696643308
ILMN_1655796	ENSG00000173926	MARCH3	0.0530617612958504	0.8997832815059	0.190262632747588	0.71919158796167	0.0286671866077061	0.749297163090517	0.00157151324957652	0.462009832090431	0.137954844372419	0.0338637944730072	0.152943671968967	0.00083926230114643	0.786620821983667	0.371388742645425	0.0644590750034542	0.210255602735157	0.289907501814162	0.00089347256182417	0.0204080509318888	0.591671243505962	7.2953707020552e-06	0.985193708800001	0.0109261734155036	0.307583254686498	0.253990564609074	0.720453604984213	0.403154533757124	0.678624646925595	0.48174593867131	0.81960294837512	0.332529231860219	0.857223473978001	0.164584133238717	0.175491834901245	0.387912383971683	0.85542788532698	0.596434378940406	0.174527682276989	2.99946930303486e-06	0.77297399578204	0.864392502502808	0.260235092726754	0.359606724999154	0.707153592509443	0.0188593143707777	0.454300813310603	0.0231440578935331
ILMN_1655827	ENSG00000166200	COPS2	0.0354233732533609	0.127569603249638	0.534453707985633	0.347680649875738	0.00205289589115429	0.847994459845835	0.0410703743838613	0.32341263629576	0.632541779191621	0.733166572963862	0.0292094351593299	0.00149400609371829	0.867320804335973	0.234824939363884	0.514754315688747	0.186124074063019	0.542705441877298	0.522485019071766	0.37453059203628	0.928108852986409	0.578515192327061	0.137967520277481	0.462021423703194	0.829988708272775	0.899406255267939	0.90412088424267	0.596082465204811	0.69745255564788	0.911403420652297	0.337308072747498	0.000541037571010053	0.793601599506491	0.481939346829983	0.717311550082058	0.372281936768252	0.550934900982007	0.0577240844860291	0.39160778721254	0.234810020797367	0.797244024455865	0.205299948200046	0.00465651837212992	0.446433778604256	0.4901820077409	0.112103481253573	0.745101609963633	0.17132308175821
ILMN_1655842	ENSG00000237819	AC002454.1	0.14431081909316	0.608540929923132	0.73333671973053	0.480883746885965	NA	NA	0.39021193346471	0.677256836793882	NA	NA	0.528513670960752	0.607520365638086	0.812517355056932	NA	NA	0.636996010429289	0.045606719150971	NA	0.357753808967369	0.707347121164614	NA	NA	0.220461611582506	0.399136297061005	0.00422666538233052	0.0623756072438215	0.336653977573685	NA	0.993790415369265	0.0595032140540865	0.16764060416229	0.222192932705076	0.787813380616926	NA	0.0931635352399471	0.0334968462134744	0.308878518664406	0.278331435465121	0.337798959685104	0.764091607818023	0.987865774823462	0.0792575466982827	0.672210952369512	NA	0.00315284932139477	0.00136469314177585	0.286913202814132
ILMN_1655935	ENSG00000121281	ADCY7	0.0132807928126757	0.289675358167476	0.0408346238620075	0.0373326247022172	0.131484347006989	0.775645355391712	0.841592094819135	0.949782014299985	0.924786231570879	0.364530971562781	0.614110449208168	0.887916083306323	0.3235166594939	0.777610899398594	0.040704612923188	0.718090085468324	0.117212027002144	0.872615611239637	0.24362273141497	0.383489862327611	0.151815491149111	0.423110053095298	0.147101374095572	0.547111641029779	0.503891521834453	0.744468404057889	0.154649175776132	0.913977234618185	0.81543721995046	0.218297666700827	0.247785887533114	0.887979241717808	0.30205471228677	0.103857277976714	0.00251680093703757	0.759108431095277	0.788462896474284	0.0252772642073227	0.48307786113115	0.0199530014241575	0.867762732952456	0.816860337698809	0.93803989775397	0.79271144529842	0.439436258844036	0.322627757184017	0.761369597909022
ILMN_1655952	ENSG00000181404	WASH1	0.447347673414077	0.0339549141852821	0.519547728127347	0.248953312010804	0.200157311696586	0.0456431324568651	0.597802058038522	0.274552705474328	0.726324658805857	0.141881450737439	0.961062376226923	0.0761898024471493	0.921038804666287	0.295710340505835	0.889187362594349	0.824733671079916	0.335020234356518	0.109061072398706	0.375192170044512	0.908183262720389	0.540015900025592	0.753388900455944	0.142456107112217	0.964589305739172	0.164595603443589	0.319982501496254	0.786343672059968	0.421330130376513	0.281627053514458	0.0742374982376617	0.741330341534607	0.172007481813612	0.476084045580919	0.479026996508813	0.206771896624603	0.184293910851209	0.841556761373276	0.463995686495496	0.282602277185281	0.85322317024408	0.55502908518775	0.901298600350429	0.413707820841546	0.496961400903674	0.213465625866909	0.451332341733442	0.351506241064194
ILMN_1655990	ENSG00000136861	CDK5RAP2	0.090036857749908	0.530099011922751	0.364061238608655	0.0338352920731738	0.274380613789242	0.0111607013018586	0.0477607486354644	0.831364218880007	0.0715969319243147	0.845233607271222	0.696809427768213	0.330103269272077	0.0952988446822744	0.587798162076957	0.376321025811088	0.0244112418778403	0.294274774404913	0.00445271756129151	4.74856523919598e-06	0.459536678245629	0.720151391110364	0.278777749917747	0.0421172109647233	0.0120988881642241	0.0774913194831211	0.0213798495406318	0.108507544584708	0.213768829720723	0.346085471676446	0.672444419301129	0.313582335339759	0.258519937437367	0.0320107269561011	0.000475192745636768	0.972716594235646	0.628832120928506	0.0229909370453032	0.857401871990115	0.00193649271680643	0.528428234488352	0.577933378345065	0.146856110863218	0.843303592320465	0.0805406216113886	0.0017216532824195	0.133761129858599	0.377204738088848
ILMN_1656011	ENSG00000090104	RGS1	0.00375312340986788	0.027064281182682	0.0081105106203056	0.0614141109507878	0.139675232197471	0.328176075686251	5.40244166949643e-05	0.0134072540051535	0.0225615679301652	0.32375495965512	0.0715765844775876	2.93831851015679e-05	0.418633691478428	0.117289098249539	0.0883887083508014	0.77083584706071	0.0545654572353153	0.901908901501892	0.976919415092983	0.475358633181396	0.089371585488172	0.00368418698949621	0.201396653846256	0.196857547774445	0.174823873218424	0.549107245104072	0.387140278154947	0.14421009711608	0.650863488199176	0.67746611447191	0.838959590383516	0.0349694966870455	0.177283219672298	0.315262253210638	0.198550424769692	0.10630090995196	0.581298493225096	0.0377152698940332	0.188909239074344	0.966084078490181	0.0748723151648556	1.88671726498059e-05	0.474378522941823	0.821149611377152	0.0244320946839686	0.172831405167912	0.00128507289430572
ILMN_1656016	ENSG00000135829	DHX9	0.320892331070054	0.540585033982147	0.985932292895544	0.0505248758526398	0.653661667638018	0.00341396888853674	0.946232598259701	0.0165331508220861	0.0615672291954395	0.77511537223664	0.106743870916923	0.0928135245541882	0.099788594709286	0.981739678936981	0.100701169600874	0.556050729600179	0.360236162795462	0.757257576291279	0.0212515813197216	0.482487943073192	0.934199367475573	0.00175457925857921	0.0968520638193646	0.765782894187841	0.336498610818637	0.948509434866263	0.284552319565861	0.0124716167994602	0.855478926425042	0.00352891129357859	0.914813004721129	0.0637684258889057	0.856738122108137	0.132591439994372	0.0759440131970488	0.000414353752563075	0.527441614275243	0.677886820530469	0.103646569345565	0.868310652693496	0.783154688064257	0.0297886917315381	0.125041668557338	0.392030323328926	7.8715398695671e-05	0.132740532992447	0.614863909742133
ILMN_1656057	ENSG00000122861	PLAU	0.000175110921920159	NA	0.410032514562309	NA	NA	NA	NA	0.016973637933584	NA	NA	0.0610936089974508	NA	0.0403295321639281	NA	NA	NA	NA	NA	NA	NA	3.56869409048835e-06	NA	NA	NA	NA	NA	NA	NA	NA	0.333152498212489	NA	NA	NA	NA	NA	0.00749280519713747	NA	NA	NA	NA	NA	NA	NA	NA	NA	NA	NA
ILMN_1656066	ENSG00000105576	TNPO2	0.0756192827937684	0.241082002060314	0.104073212891076	0.535065669273012	0.921056883053837	0.650671479527485	0.609568167589296	0.00413396022606997	0.170540287388816	1.64910155516062e-05	0.521368053675812	0.0200202897252118	0.411569031616991	0.0387438143191926	0.231619293480772	0.175274019622635	0.733809289995622	0.70840799376839	0.00272771541947778	0.216297532200314	0.756993124027559	0.00401658334379437	0.872416464008351	0.393793430835061	0.903231903871874	0.665910537199597	0.0622902333786324	0.102742127756624	0.358069716392311	0.067029574500765	0.583134755874006	0.0493531098259362	0.0735141359659533	0.0017773928623562	0.035246010377407	1.619976704782e-05	0.608083113755881	0.155651618065866	0.12508793856992	0.0134591478459748	0.0827838007005282	0.0664355451465967	0.489400230059894	0.927897968378736	0.249810462032202	0.135729695399921	0.140564095563329
ILMN_1656111	ENSG00000007944	MYLIP	0.94423955486609	0.0424405596437378	0.509232933627184	0.79111528734225	0.605319551913824	0.486643987033403	0.499800915693588	0.163841576771074	0.0289251444812599	0.199428891370755	0.953002892437081	0.383998913038564	0.164056310752478	0.275918735459391	0.0691559504074845	0.0023759855569099	0.0161487845208951	0.941433624792316	0.0155658726505932	0.020254066330136	0.512145273792309	0.572260826763414	0.850065352421752	0.159777346741707	0.00751362961408541	0.111610107209295	0.752696777514969	0.0779277271425202	0.444442926903347	0.0177162237777315	0.555464191978512	0.898501745267592	0.0631907371617118	0.296426651061081	0.133713179113528	0.0218778194056832	0.00110159079316444	0.000988203367642735	1.8232377214896e-05	0.093624385358868	0.069439981538938	0.00247274259172874	0.00782143277880056	0.183153515565452	0.498071286100099	0.661637378224892	8.83867543733967e-07
ILMN_1656118	ENSG00000178951	ZBTB7A	0.342771472885666	0.798888606170209	0.455293149371806	0.0138234651301287	0.269541278499243	0.707305954836452	0.303902801917915	0.0181715219007602	0.695552830740996	0.484659850300014	0.210326607158059	0.00329831709041707	0.698194407157142	0.899039753621649	0.0282941103484591	0.658241563002707	0.0797639097002138	0.147543907139305	0.13173919830168	0.0711932819777428	0.0250988585655516	0.835386635293929	0.874848468601512	0.370245188935196	0.726528538800997	0.153750321323387	0.361201044489764	0.105226820090693	0.763045884151687	0.735113197587982	0.223534632211582	0.727274082651151	0.644605581078234	0.122418353836705	0.153021465539773	0.48754823158917	0.0375224278372218	0.000268480542696428	0.500103383564132	0.42621701782092	0.561381402779942	0.438322136501972	0.0225194537052273	0.561717935592038	0.0338837660677379	0.0612600665539268	0.115157035140973
ILMN_1656129	ENSG00000196950	SLC39A10	NA	0.0141207148258287	0.101757674992546	NA	NA	NA	0.0012666098680195	0.956231300256681	NA	NA	0.786104495542948	0.000207252663405246	0.0537770484636975	0.0298624638907836	NA	0.00779585784064296	0.118516928719795	NA	0.667090617036885	0.682849842243255	NA	NA	0.0643714500460568	NA	0.446454707542859	NA	0.0351001843455774	NA	NA	0.118845613443386	NA	0.0262029881839068	NA	NA	0.642713639089781	0.117199872584937	0.0529493896636498	NA	0.906026863117621	0.0806042026140219	0.973653817430851	0.479230361988618	0.379262912785334	NA	0.619494450379514	0.000418418143976601	0.833481574815017
ILMN_1656145	ENSG00000120053	GOT1	0.265076073733755	0.0446667022879542	0.0657564922554602	0.0560733155667749	0.258109870956606	0.565176960505258	0.000269146957053506	0.0568998355139609	0.0668027893093924	0.00602048322663746	0.298740051056298	0.107939297490651	4.89978043213318e-07	0.0300254871170276	0.18621660630126	0.335363028134982	0.885252412828516	0.00385560665746642	0.462714065366727	0.000204786121268946	3.90696506080169e-05	0.713719199248721	0.560162182390697	0.0575755342939602	0.806815405097455	0.0175946136643846	0.905526228660054	0.797206311430896	0.614534871609451	0.955692036605139	0.496669331889537	0.0448758321333019	0.0371686717838192	0.00304117078899963	0.00256253134839891	4.48521383699266e-05	0.581834674547185	0.0016591070996981	0.000147187156569132	0.000297257455147956	0.0102206389072539	0.015308468473349	0.00500656756995283	0.26369588533981	0.634352941866938	0.0453091373847432	0.208018865360762
ILMN_1656274	ENSG00000134748	PRPF38A	0.000359105668904758	0.131920742815818	0.723083671049403	0.71286744868934	0.11599072498505	0.677024978069351	0.0572194461484583	0.00516715322717553	0.730202030125608	0.390367412645482	0.00115663613341195	0.0732287479259124	0.0305509251785304	0.766915846648828	0.00120051017157904	0.986929538871045	0.00169731998473634	0.100032491727253	0.72589999503697	0.123381040507383	0.00701150647557282	0.0437823052972383	0.464193959693185	0.159582969390817	0.0166588906972507	0.000439409851979781	0.000931350124629565	0.399365587214513	0.0179346211141785	0.00746108276554141	0.0983577551890703	0.85291361818617	0.560400065741028	0.077510797063593	0.311350142025946	0.937261467453063	0.163795856922153	0.000603693486091257	0.00194789352410137	0.0585691172852172	0.000465244289283104	0.0131422905919251	0.165004661817764	0.00480467515733083	0.399438795191082	0.980290189694328	0.433092871705161
ILMN_1656285	ENSG00000185432	METTL7A	0.8734840293945	0.568204328915925	0.528735113706612	NA	0.348628794496368	0.0182818219181977	0.0318365972289809	0.209421761913113	NA	0.598399871682429	0.0313566190954884	0.396893463034567	0.0951244709326071	0.0122362252651108	0.0740236379929443	0.0703904033653955	0.271162941617341	0.84857151474303	0.948758997435261	0.027513065382486	NA	0.114232238942282	0.0409660708615572	NA	0.0434649133239035	0.315413957147774	4.79657321924993e-05	0.541340479586418	NA	0.236313718914814	0.272083707186163	0.195030023220133	0.0413580450457474	NA	0.586709090886357	0.00236301234962004	NA	0.339568540984278	0.796775422500878	0.510315370812436	0.202584198023855	0.691359947157231	0.603332082025191	NA	0.0978127890019104	0.376197706276571	0.897877465548295
ILMN_1656287	ENSG00000107742	SPOCK2	NA	NA	0.43752080295452	NA	NA	NA	NA	0.693910950568851	NA	NA	NA	0.111379619585899	0.222842162753499	NA	NA	0.528177765698084	0.734527254009892	0.425746967055998	0.698070349925662	0.153682592116873	NA	NA	0.0368968526015979	0.572589842916712	NA	NA	NA	NA	NA	0.0246983259672485	NA	NA	NA	NA	NA	NA	NA	NA	NA	0.00180018627292717	NA	NA	0.936083908899468	NA	NA	0.000703840542768089	0.00669864183075252
ILMN_1656292	ENSG00000232429	CTD-2329C7.1	0.800810432240727	0.689489261753935	0.12554775097331	0.451117143436988	0.34232212045353	0.932909548404442	0.0117367180759161	0.143098753654983	0.615656874761893	0.407260501629544	0.269455261780926	8.52183056398671e-05	0.0392201070253388	0.130411747485088	0.00867993454961808	0.50976605262313	0.947414724213224	0.144600985293248	0.303226563727799	0.0718034831984164	0.0203644157516475	0.887906231592162	0.848072136660817	0.715168100344754	0.829892663398795	0.278241168527828	0.881889247965154	0.00518035954850889	0.738286453590985	0.0409220559547206	0.819485229161328	0.00396620964887853	0.113114412938115	0.176207161702163	0.20792490202986	0.493955514510304	0.093460653896809	0.0297300650006717	0.287944231112592	0.00957436891602334	0.614118677837166	0.00526226895464281	0.986932659046004	0.217860728957952	0.0025955542622768	0.120333857365554	0.0456641245403341
ILMN_1656316	ENSG00000147130	ZMYM3	0.0398261996242152	0.114228689762728	0.0301790914400172	0.000582643011988425	0.0131478782968141	0.000109779272236437	0.0884510592875774	0.0234541305267859	0.363279274993543	0.918628571683066	0.711953373383349	0.0153537496641746	0.729161710713728	0.000618715154181069	0.941361116322609	0.448977431192911	0.563255295429047	0.000255559118594809	0.00505401533785543	0.292021055104437	0.00427592356574809	0.304229737590609	0.120691505902727	0.581193815350692	0.971393122563595	0.696263246263584	0.0537551902785866	0.136987847927324	0.588306564572372	0.207252370695648	0.797163601606673	0.155905890052087	0.522074971006701	0.0377061180546974	0.0112576949808526	0.842181202450404	0.00961443248259789	0.276025795888972	0.949456199533013	0.0255961642119379	0.0810092669533258	0.0112267685472979	0.562952057457881	0.000562260292951413	4.4946611315077e-05	0.107317645466275	0.824595835987514
ILMN_1656368	ENSG00000159423	ALDH4A1	NA	0.0138937993213791	0.0493579536292149	NA	NA	NA	0.0544235646255689	0.188515603693129	0.0248746633520887	NA	0.94810211535351	0.80087554889353	0.128408695464565	0.00123871619085081	NA	0.00142760601804209	0.355543924009176	NA	0.00505759036241411	0.0956087235606552	0.651390237289892	NA	0.0747340489056118	0.00595088228361727	0.521952857796304	0.463537455529827	0.174962561823205	NA	0.0392781040143662	0.827653678221777	NA	0.123218383730024	0.145591810255094	NA	0.0454892023100808	0.0283609370553606	0.00317266093700817	NA	0.953479642415797	0.177359860880477	0.00461216654444424	0.234809932026969	0.000680322231785147	NA	0.246909832382676	0.20336383580459	0.0104075021353776
ILMN_1656372	ENSG00000100029	PES1	0.823857685275923	0.981674921542038	0.337834943299353	0.00641212793831597	0.470126962324129	0.289978888116174	0.53672389024515	0.262523497727405	0.512349432031617	0.0809495560389689	0.328088718045028	0.474291525206271	0.503696439039256	0.0204427749926698	0.0524505691538126	0.0876939155008194	0.895009828406008	0.000477183965835623	0.0654984925750545	0.325450339435347	0.765946326790938	0.000338187101561761	0.0183323073234365	0.258014024227828	0.697400075176086	0.548163437437271	0.319502270935051	0.00734587272428243	0.552819831406485	0.601335056424517	0.26369179451742	0.225423973786772	0.00369588411087798	0.105721317987662	0.319465617035135	0.968024523091694	0.200020282275973	0.693106931070053	0.0710227949519588	0.0797766541099065	0.0506923038921004	0.434582998535394	0.578140108744723	0.0266657515941561	0.00841355810779072	0.148081895609176	0.00205013013166753
ILMN_1656386	ENSG00000150961	SEC24D	0.582087102842086	0.445570114441038	0.171639290468402	0.249433072674468	0.359750301201071	0.464299728445398	0.200602525134866	0.19284778278601	0.109991889388395	0.922596056025951	0.810636993144759	0.141704790746569	0.99829623297988	0.663310553221429	0.1656281306443	0.374515207884445	0.786014517256721	0.413352291917934	0.866753650750661	0.659843759352508	0.000477716313910856	0.130447484636334	0.432275518606895	0.302507378335155	0.921516331079395	0.387533346201571	0.458300357341276	0.153810728225234	0.627815693838944	0.868442506846341	0.330939336571886	0.0826715533740691	0.229459022003996	0.73417505746068	0.122593892995908	0.161745884634322	0.186147409135299	0.717418188467413	0.131553330830143	0.819016425819401	0.567513776644939	0.585375771784108	0.657030856599827	0.982387151213542	0.0101862003259503	0.394943831614732	0.609767943623277
ILMN_1656393	ENSG00000073711	PPP2R3A	0.164106718591026	NA	0.73239285458641	0.916886748142005	0.362577425983582	0.271291757534192	0.547025203537067	NA	NA	NA	NA	0.97487967324486	NA	0.939275841248902	NA	NA	0.907348853198114	0.475535495928767	NA	NA	0.223599042635024	0.112902577279061	NA	NA	NA	0.402728859284146	0.128579734860345	0.792840568955574	NA	NA	NA	NA	0.975068484727545	0.451084470195476	0.670070096478374	NA	NA	0.732226912424853	0.31168426894268	0.33001551768751	NA	0.977322676744754	0.816126690706598	NA	0.785668610947653	NA	NA
ILMN_1656399	ENSG00000180964	TCEAL8	0.00996935139594028	0.139242415579041	0.289514102164157	0.659698239472492	0.805434662035349	0.856464689833624	0.101522448965304	0.114739522696704	0.391331695363159	0.0381668651433327	0.530737581039637	0.0764742324275856	0.0859698616541435	0.0170120876413907	0.0145585652790069	0.199401879884556	0.101245102501883	0.0931193450073065	0.12710500756424	0.628661709626872	0.0154815632557609	0.584676359035914	0.0781727557674196	0.344588926090039	0.333487564034613	0.622659930946482	0.816743484811342	0.0188297174394103	0.599957048054048	0.261646916214811	0.389268851774187	0.0438238019878038	0.455840104966229	0.508103636333606	0.662905335875766	0.0532551705650839	0.775006258777799	0.231954771526593	0.00042875099787796	0.0167938204600453	0.878152270676877	0.316411467865155	0.281062591553503	0.220132959161891	0.00960229115319265	0.846114996106057	0.0949216239282832
ILMN_1656404	ENSG00000198169	ZNF251	NA	NA	NA	NA	NA	NA	NA	NA	NA	NA	NA	NA	NA	NA	NA	NA	NA	NA	NA	NA	NA	NA	NA	NA	NA	NA	NA	NA	NA	NA	NA	NA	NA	NA	NA	NA	NA	NA	NA	NA	NA	NA	NA	NA	NA	NA	NA
ILMN_1656413	ENSG00000084073	ZMPSTE24	0.0102728229121137	0.38709130712579	0.400602923468974	0.126851177347032	0.183428927297194	0.888333189961673	0.670096575119832	0.0971806718478286	0.235288828435844	0.47813975083297	0.514673107655744	0.0681830009258728	0.156172901796623	0.23832209401037	0.777886923766879	0.648603937920743	0.0528029920008536	0.510846286939415	0.613275020172326	0.250683360096968	0.0553682950902656	0.16101945277682	0.457588231278029	0.642214920890541	0.390185340871039	0.335010531410418	0.150116694485344	0.564990670347792	0.255479847126122	0.908258896864171	0.451541791210027	0.0318835475532206	0.976855766252686	0.429981678871468	0.494133072776415	0.061961803397893	0.219668314654061	0.067742952252713	0.170697621773549	0.0958165174420158	0.711252525916428	0.283703004031381	0.829001864116723	0.789833971036104	0.960984583813947	0.44503950332037	0.552860080151756
ILMN_1656420	ENSG00000131797	KIAA0664L3	0.245882921139674	0.538268671695466	0.995905432166542	0.866955462384112	0.456615891920373	NA	0.229983783265698	NA	NA	NA	NA	NA	NA	0.230810532129216	NA	NA	NA	NA	0.106570892879832	0.901462532485502	0.157968063803695	NA	NA	NA	0.708450046875956	0.688618221434065	NA	0.179040286688113	NA	0.250923073746245	0.79405378790864	NA	NA	NA	NA	0.961161753270628	NA	0.354838573593978	0.44673258417039	0.726137177587876	0.238809559188691	0.335011733402026	0.673789366717253	NA	0.210044083381618	NA	NA
ILMN_1656452	ENSG00000162062	C16orf59	0.88532485200216	0.116568051881302	0.408110486641232	0.552745039832432	0.0164329673449589	0.0263263681311162	0.0658502113836284	0.501664398753424	0.486046737533859	0.000572866175139933	0.387657426644681	0.516013752497716	0.653667418819722	0.0698544576205911	0.972190044143757	0.328951992572722	0.173332786257967	0.923578281668689	0.00779450215382815	0.0547390322707295	0.242857248827408	0.842741368394034	0.392411810425402	0.264496378199443	0.168538940986396	0.207870464787703	0.342692494725297	0.474706227468651	0.783598265961239	0.0230359001393256	0.177647267873612	0.295634306517391	0.0278500168726239	0.864620606634922	0.628289918924992	0.0218486291004363	0.779925069222811	0.0103126113886697	0.00263911584447315	0.394185680816273	0.374091065470762	0.717838416487639	0.0406737207934695	0.0291648677173227	0.69571868358574	0.777096604022366	0.992777390142173
ILMN_1656482	ENSG00000130703	OSBPL2	0.629106314782478	0.019905113028542	0.0493017091113187	0.61877899799503	0.000192122868475185	0.955504640231244	0.647779905490128	0.023474545804008	0.00445498425489132	0.0429812442691738	0.458480887351586	0.818722514353096	0.779682238581548	0.00022148927544909	0.0735908584244361	0.120436793318889	0.604332194990665	0.0668894294748003	0.676016019359131	0.0812974010650728	0.784885844119642	0.00400115396392194	0.138179346626397	0.517764389087567	0.533853996822655	0.398425195606432	0.0321487499784159	0.0321359116818824	0.764114740426928	0.00584291693161454	0.219384442344926	0.720824064959499	0.601024916110508	0.264716023989501	0.224764722300397	0.818955406693365	0.0973220753725223	0.198482600341268	0.0125693835151634	0.0689389170728829	0.303706050648925	0.284214860683415	0.0337810221985474	0.371327360042758	0.135146769168104	0.0579175307831057	0.553230515484302
ILMN_1656501	ENSG00000138166	DUSP5	0.000707677852609219	2.9478431492715e-05	0.0046618299402274	0.00112309977131617	0.0242018772634217	0.803144374108554	0.198967630596712	0.0965737251258986	0.450646359436226	0.549340347836559	0.794385154223525	1.57503585551903e-05	0.609898054808573	0.0350227886382661	0.995223315148174	0.137905200024306	0.00321401853775854	0.394169649504592	2.6024882538312e-06	0.263692826678332	0.0653760559059728	0.00143782128991285	0.0152679128228509	0.726092054090602	0.560669087516683	0.179758545698078	0.628410753537777	0.2477824735449	0.0175000878937328	0.125175143523059	0.515362865788405	9.6845133074768e-05	0.738842884325183	0.170732308792033	0.630001761894673	0.0285579760333226	0.273382680374817	0.0106050950990135	0.00400373412026169	0.0406285282195531	0.0141692557474711	0.934517954461356	0.472556497188656	0.480507407466067	0.0814253056362766	0.00278216864121022	0.140980367214698
ILMN_1656504	ENSG00000131845	ZNF304	0.296292790317717	NA	0.40141371981841	NA	NA	0.00277770840807613	NA	0.4937133237715	NA	NA	0.436825690695543	0.130275302810073	0.204350512879693	NA	NA	0.198291230155067	0.991048231202494	NA	0.0323773629295717	0.0199054074224844	0.0712513964313268	NA	0.327559677349521	0.0919859574274415	0.420686067391399	NA	NA	NA	0.43484663652403	0.049076636793829	NA	0.0662396204444428	0.202413599953182	NA	0.12920610873909	0.0456220496015949	NA	NA	0.0455789763148267	0.594952492232501	0.34608861672121	0.634591718394276	0.0750589698556262	NA	0.00509344119298859	0.188648376068884	NA
ILMN_1656540	ENSG00000175792	RUVBL1	0.263647713558301	0.515756451838127	0.564108539444963	0.895528740946393	0.459473761153049	0.0588542621935998	0.019561266964812	0.27140827106816	0.729767446719078	0.0559068052873063	0.419900521938777	0.465037190308751	0.19314046362789	0.87667571473129	0.0219540603362357	0.618561918360895	0.683659022632914	0.332022779220118	0.699023954603244	0.966405591337042	0.00283086146314447	0.0764725795659345	0.057085204283295	0.723525049270535	0.207139066618275	0.443160770009153	0.0959964914287678	0.285173018403502	0.0382589856693354	0.998360196194558	0.0147341458345181	0.194360484273389	0.0480736406447677	0.116243378048025	0.961228590162353	0.662138519637353	0.665975322121003	0.250992680676014	0.0308363641665901	0.274455892695044	0.505036876945184	0.762383430489623	0.658683953497337	0.631681842764909	0.571923022166031	0.0417107191591477	0.215938167517316
ILMN_1656560	ENSG00000169116	PARM1	0.760393802819642	0.32529468129107	0.928964040585913	0.0458426098351935	0.000120487277090571	0.893615179114024	0.332206665218774	0.161433277033676	0.778899559032556	0.953802162890237	0.00473243228769356	0.000263921727636134	0.000469468606023379	0.0376661220090888	0.000892228331584214	0.362489994676928	0.131382344693598	0.152724493143409	0.000288745189747254	0.95505824086855	0.642289700558933	0.000796666724566317	0.339640111993474	0.18840301517004	0.000252792914148688	0.0171259843055966	0.0581281852850252	0.506526269039272	0.00387138940312563	0.168529139888855	0.00479690397102124	0.00481225871505791	0.402260660490909	0.398023974369516	0.328021346563185	0.359852997816601	0.873065875982777	0.00353904676247404	4.63660015023478e-05	0.00551810099356907	0.00739339181730613	0.218727811002841	0.569912029306833	0.573582793928368	0.000127230784270379	0.0303727169194195	0.36728570662003
ILMN_1656628	ENSG00000160193	WDR4	0.756796298615493	0.000630792393279219	0.0144485250438947	0.8909108351965	0.971690623694932	0.747799077339723	0.0215391814114215	0.417090460051421	0.319564785172465	0.0869699096275905	0.434044758287319	0.151269873422984	0.210152359923844	0.000221601074000974	0.399134282415428	0.0113486312778233	0.56322571059157	0.686544707696184	0.000266790194609885	0.657577724465881	0.000343620900453975	0.018295222944536	0.217826700326816	0.0552860892667939	0.00378956660881422	0.125975050929974	0.666490912594973	0.000273324189639941	0.8408327928598	0.405797967392122	0.682246076918282	0.834241279448335	0.0492980174453159	0.903800696294745	0.0253776450486565	0.00557924035947182	0.00259446883818453	0.0513626360405242	3.9538203708331e-06	0.00250985445238441	0.860833656920662	0.00063820145612493	0.801666477364569	0.0779370119277533	0.066588365106013	0.0185965871555801	0.268426361692289
ILMN_1656656	ENSG00000240230	COX19	0.866543178208867	0.857235793399462	0.283588208189244	0.103097034274176	0.186134134260971	0.433751328764445	0.126387060858104	0.508425699042266	0.856249843614208	0.652977035517167	0.528571468623497	0.739619452554196	0.272033103187175	0.489052795168306	0.808932510904789	0.806597622323366	0.151603678588176	0.120417577525976	0.182905927670071	0.456831056252497	0.660699342168918	0.64152288032988	0.0218263806515279	0.318057607808139	0.297983876042549	0.231248323171333	0.137842285733144	0.807527986877924	0.109142341135202	0.0710122284510414	0.490522180390289	0.00860877397144291	0.205949685020865	0.00625480918640209	0.681182325830939	0.297467163984125	0.00227280905964285	0.435102286561464	0.17536265899912	0.688793333988905	0.331471744900579	0.773976264902322	0.283886780910675	0.93353892307628	0.427292392859451	0.0031173802316414	0.127775353930916
ILMN_1656670	ENSG00000204632	HLA-G	0.172512342023442	0.339131793939637	0.600170475472254	0.941119252285385	0.354806739020428	0.772796142736056	0.00235072833292736	0.784722364231721	0.992829192230733	0.927850068881773	0.409543229050507	0.012572320606888	0.24179838011952	0.510626518701295	0.438900223660753	0.864690262807295	0.549258522861226	0.52809898101437	0.846074260540978	0.474819566359028	0.218390837772351	0.433619563177607	0.945854783528095	0.29173892983445	0.987538969655955	0.0470533456850539	0.562494760870287	0.139823378938702	0.500425964538308	0.99418514992734	0.481806239891363	0.2364014391788	0.864082102033176	0.109235448603286	0.728350238241312	0.0148199462295898	0.698657399571017	0.0333117523032841	0.0196441569007101	0.706874130825107	0.92652375103004	0.0724655694116804	0.243601025060615	0.646618865836306	0.564122196237708	0.731562974450685	0.921301132735123
ILMN_1656676	ENSG00000162378	ZYG11B	0.689394818211903	0.388483645641914	0.166804759559069	0.418440031237118	0.95905673617989	0.107826863681941	0.00459912891143083	0.398173536988699	0.0346436813849817	0.437848050565649	0.120859087314952	0.220368196252763	0.470542724950333	0.00184616421971717	0.265857935632663	0.0984980258953261	0.591483907730146	0.175075177830634	0.0843971180342166	0.173798275382825	2.31602289210579e-06	0.118954963513514	0.123861052334291	0.556423140920335	0.205076213866249	0.134667933429132	0.697544252123488	0.0843513680983044	0.116282205898317	0.668015363727453	0.0844061365438314	0.0807040919111401	0.295462310954688	0.174327700169495	0.653564538496165	1.41051894583392e-05	0.117909519488791	0.00315292594657621	0.93153079319991	0.100510197528497	0.816306767109183	0.0131483016371873	0.518096858142375	0.295632330059049	0.0307607482966405	0.522204456426114	0.197638493195196
ILMN_1656798	ENSG00000134375	TIMM17A	0.877148806444299	0.0896940027536209	0.197656033367384	0.20910918300428	0.184434186900263	0.0408117543539291	0.617054937749196	0.0491860587258278	0.154560631075086	0.505726267320106	0.871832968061953	0.514265158950074	0.0375632285410327	0.0109100582442776	0.316171796968349	0.520926755077818	0.336675844464976	0.56844107324052	0.884887973591808	0.275918149183218	0.75952781423494	0.106316206073007	0.906269202382908	0.0660671675469576	0.257912835047473	0.521303472451823	0.362765522980468	0.817765717383691	0.422195494900733	0.380087196620381	0.601713200812873	0.11562839335174	0.384753652530891	0.518829454971079	0.0144411330266855	0.81075124841331	0.181477797151255	0.00138246537174784	0.0921364393345236	0.330542091845351	0.187518605045675	0.00575091067418831	0.126472473794131	0.546415376334961	0.409694111305308	0.333720708116328	0.729714892260227
ILMN_1656807	ENSG00000131469	RPL27	0.00386174583393602	0.150373056627926	0.289532350391616	0.275542327585555	0.503370235780909	0.600782654480715	0.276425892188614	0.724938558555768	0.962857612799201	0.0292599988226066	0.347364886187927	0.0566627317411641	0.0514793300704197	0.577827876788944	0.689888746849041	0.735007841808006	0.0255810298525064	0.0427192984819528	0.155403907166726	0.4176590594299	0.00763832607440776	0.9583563426896	0.105601213028374	0.515119018312233	0.372249662597566	0.500532895658467	0.31491398330371	0.0319637034089983	0.447328226299371	0.0546198375111518	0.2936649632075	0.26966058454743	0.378527606094901	0.997102470709316	0.847978738067918	0.0233237203351407	0.397526715404127	0.0948153773651474	0.0405643835066888	0.31691148652597	0.756713472569322	0.552492360181179	0.769939752961715	0.461877012861522	0.811432851584827	0.187344771822945	0.0941535736362108
ILMN_1656826	ENSG00000154447	SH3RF1	0.349360083894462	0.23519662126211	0.861975894958342	0.036248017395143	0.129674578081099	0.240559781101715	0.957927444590677	0.110475688204524	0.385236715983415	0.317333914815044	0.345662138783069	0.142495779181422	0.557396884660495	0.31731512936091	0.00578727007663182	0.137743511310987	0.23939464237094	0.0750183797433049	0.0569901035040884	0.348551085458932	0.115605204011399	0.00171407748189341	0.722847642189995	0.0518038232468217	0.11816558256384	0.791090204857807	0.79789225314601	0.00158361641354408	0.0315062102316249	0.0933005162191971	0.275132940694969	0.0677441935050074	0.202080033797051	0.663642435992645	0.604277677080741	0.181807448326819	0.349753881700795	0.00473700331629463	0.283798354312285	0.513781598774317	0.399436610374371	0.500945118073056	0.00307664643961183	2.6355177022713e-06	0.469793821801623	0.236876517289986	0.289210280174158
ILMN_1656898	ENSG00000256103	RP1-96H9.5	0.0833147123861206	NA	NA	0.434777698158988	0.947347687137039	0.782066697302771	NA	NA	0.187951955884191	0.343652622336879	NA	NA	NA	0.439638069906233	0.816324794053502	NA	NA	0.84587127432649	NA	NA	0.537075105507561	0.372390156321799	NA	NA	NA	NA	NA	0.401326170112291	NA	NA	0.0289899146120357	NA	0.143415661121218	0.521990778818355	NA	NA	NA	0.487122922572932	NA	NA	NA	NA	NA	0.0223898785952079	NA	NA	NA
ILMN_1656902	ENSG00000126107	HECTD3	0.71727726248212	0.776187157460114	0.849339606308549	0.995409022693811	0.78063514438499	0.259780011128885	0.26837414869734	0.735198119486015	0.254707423341237	0.575249745716922	0.712220753061328	0.422248206268622	0.426594628689507	0.8215013391366	0.355740839642002	0.654856780401959	0.0685698311475256	0.120483798798399	0.0676426639194179	0.188383737079755	0.108697106245102	0.0619793370503717	0.367813230979791	0.0977545054584458	0.778884303668835	0.542335246085517	0.0671148485877548	0.058121649310316	0.477858588449057	0.187055383293802	0.490547064060681	0.70784861715963	0.0409603001035207	0.781998641656942	0.243408422535039	0.0489215440076931	0.894960045490053	0.265066905682912	0.906962255775071	0.694772107791459	0.247715566219942	0.323318277594721	0.188423937043929	0.603849106770381	0.187643505884355	0.122609142368247	0.251119085343346
ILMN_1656904	ENSG00000115902	SLC1A4	0.756164561755821	0.0438184964810291	0.235072688326106	0.153797362143086	0.742977293283019	0.00155002566509505	0.00191846140167789	0.508673864408726	0.0437656626169793	0.597080619221232	0.411602469150934	0.00677706219946949	0.149658302830234	7.31907402610039e-06	0.270064615705308	0.00295786037787981	0.0599783018553147	0.874594847735541	0.00168385460540349	0.00334717137376747	0.00101777161642692	0.0239944396070194	0.632940219807042	0.00655797296762493	0.239372792446711	0.0817628866460052	0.58451772490398	0.211549919893358	0.000218090372867347	0.47555229651604	0.255992754522158	0.114423900645754	0.00358076309258697	0.341000947339797	0.246558852948719	0.00625461531990437	0.00377150665672984	0.0210106732556852	4.0952329817213e-07	0.137419824719941	0.294087668738163	0.00531749665091107	0.921198002415522	0.00148133896701495	0.0493465890624105	0.000496895853948949	0.00155509211279954
ILMN_1656910	ENSG00000121236	TRIM6	0.688412819164085	0.848677335330275	0.824447477652506	0.0166618904239922	0.370894609404144	0.552965498234787	0.657340238232957	0.000544900029524319	0.373122926098375	0.0522195567066477	0.254841915944343	0.152642532249569	0.50408407577659	0.761614459882252	0.969293015923812	0.434962189150825	0.0115149070901846	0.898280192503522	0.0994144437909315	0.482998587041479	0.0482387265663482	0.00733891079813629	0.367632263659049	0.0188113148817162	0.325566030230993	0.576258583212324	0.40720634982982	0.141866956949263	0.665751883022005	0.164987297443946	0.127699167055686	0.00254175352307531	0.320208528685478	0.105668606814	0.0442848038733471	0.0901772133056289	0.00798186674047399	0.268543125825739	0.531746590727356	0.186687429254356	0.0165354978161412	0.948273216042523	0.781173019688306	0.148878745116332	0.00599377362275029	0.0315278855109884	0.0267321281409354
ILMN_1656942	ENSG00000012211	PRICKLE3	NA	NA	0.0831718171666311	NA	NA	NA	NA	NA	NA	NA	NA	0.746753483246586	NA	NA	NA	NA	NA	NA	NA	NA	NA	NA	NA	0.0118464179838634	NA	NA	NA	NA	NA	NA	NA	NA	NA	NA	NA	0.237406705660481	NA	NA	0.329791404902438	0.0620997126067121	NA	NA	NA	NA	NA	NA	NA
ILMN_1656977	ENSG00000198130	HIBCH	0.790736429348862	0.215261557115918	0.403389061286041	0.145989649466745	0.105748239791537	0.132597105695991	0.0101288808130459	0.508975962046611	0.0837421519026714	0.0800438866251731	0.511975093436647	0.345289484090371	0.313398446481607	0.0518411562004246	0.583115583166676	0.00525181674882914	0.655488502397465	0.185393964465751	0.00479461668766095	0.689886654124688	6.5345008557286e-06	0.333644319446242	0.25440888736186	0.00827367052344817	0.290839541956154	0.913256970860788	0.428106591631233	0.703253847067997	0.463133640865357	0.325592877878498	0.856689060813855	0.314452105170812	0.0224100735044116	0.102525600474893	0.00938915525402297	0.536596603549384	0.162905104262408	0.845607589409887	0.0196796125382746	0.366173229150162	0.358657315081434	0.540562256792136	0.034505069336702	7.48951553793652e-05	0.375121850284837	0.0531827090498955	0.101773891644462
ILMN_1657011	ENSG00000234771	RP11-395P17.3	0.368941796213713	0.0143516679386724	0.0238810233527123	0.808131680477099	NA	0.578632967026874	0.00829805590020625	0.435471810522352	0.681518890953378	NA	0.535288783321653	0.938237029122589	NA	0.277807292235516	0.585234792627305	0.624606215732767	0.769346813861676	0.0791783410472519	0.0191993751275593	0.122202928905072	0.00379285544192766	0.596099074949285	NA	0.739201065808026	0.615770330560422	0.143656777116228	0.307220879619971	0.786629537953326	NA	0.279201793902149	0.268969049445868	0.578130189780695	0.491912597425847	0.100056051101155	0.145451683761339	0.0244107624670714	NA	0.309786365387319	0.0126928117327088	0.582427534225744	0.836368673956203	0.0295841458850122	0.454881455028236	0.277344981937722	0.0776445021286726	0.803338886211898	0.205361054612456
ILMN_1657050	ENSG00000164291	ARSK	0.81717699214594	0.3553672559212	0.381393586699622	NA	NA	0.0135085395999883	0.0873517804530956	0.865074961279715	NA	0.0545935058812675	0.121479191585869	0.0650510660542516	0.220556618984449	0.344999692814064	NA	0.0545616945268943	0.366134041983413	NA	0.00504493077241917	0.85860277494006	NA	NA	0.0658130816212467	0.846356999829028	0.285383488724898	0.356228886539292	0.306587238596062	0.122170582650616	0.129060130425323	0.863472342716478	NA	0.450369589434321	0.300957847688399	NA	0.00766642423279233	0.990324035607179	NA	0.0187786383752665	0.106007105954132	0.0158457747806553	0.033586724594118	0.134278098493247	0.0551058355802475	NA	0.250520937836717	0.380189370802074	0.289861753607656
ILMN_1657095	ENSG00000131748	STARD3	0.465316066148396	0.482240068064096	0.449383445439272	0.129684921771224	0.671881667720736	0.904659495318738	0.301925835634004	0.185824392130276	0.316720424396167	0.0776679801878383	0.669711981496863	0.103607205607592	0.190381983159478	0.0427354648328634	0.449074993486491	0.751571654125781	0.253669855853045	0.969430501719872	0.931454274201341	0.508234375178543	0.780314706666193	0.860938910782073	0.739191382774028	0.868505500278614	0.39457861091893	0.770087456001605	0.0823176094032545	0.581629301391891	0.132777311012922	0.344744799210744	0.642402316558831	0.461714842648401	0.145544144346895	0.105337100927662	0.150117155619893	0.136541418817771	0.370097317592765	0.26034850061791	0.212245054693728	0.431120918488367	0.50774008423354	0.130784986875986	0.999338490829836	0.742110289844603	0.194097159568046	0.0867837076679065	0.357048640977361
ILMN_1657144	ENSG00000181873	IBA57	NA	0.184868803863624	0.203506242989265	NA	NA	NA	0.573895276500839	NA	NA	NA	NA	NA	NA	NA	NA	NA	NA	NA	0.469935134684345	NA	NA	NA	NA	NA	NA	NA	0.425134340698648	NA	NA	0.111878212731034	NA	NA	NA	NA	NA	0.867144544630833	NA	NA	NA	NA	NA	0.238969607193305	NA	NA	NA	NA	NA
ILMN_1657204	ENSG00000142230	SAE1	0.0625443963902002	0.790199948867884	0.0937137903189715	0.984801615634382	0.205397907962428	0.0600703848440146	0.0824347609659658	0.0563796140274986	0.363170111489043	0.684482039761296	0.802001519975361	0.242043867686916	0.327346975032243	0.117081361117422	0.0185638335989074	0.232727968593505	0.634073866610719	0.964233314577738	0.0461373054039437	0.012430871479431	0.0168356136504242	0.741832014721878	0.0485022765483097	0.328489953767236	0.0521046807780721	0.0100919788398695	0.0636496546247172	0.839057845181246	0.000234781282386014	0.938767127962945	0.984531461095752	0.799117937217168	0.201299072608404	0.979039671126802	0.484835075653003	0.299919305083879	0.173875305532322	0.630561706493691	0.353227310684678	0.00564630812772134	0.390525972221987	0.451795524528003	0.0926483716904885	0.00231715289421315	0.328803092524759	0.886342492660138	0.303051011669865
ILMN_1657237	ENSG00000095906	NUBP2	0.59298865734496	0.467745436165985	0.386881398550596	0.525252162106906	0.155690664081312	0.896711878840828	0.130416617724024	0.0788272877325008	0.553986057616686	0.24456945299177	0.759781087848627	0.4903601904448	0.227057788244343	0.66064933017798	0.550921300423769	0.591571871235521	0.422789848656033	0.141318871015972	0.726522474476125	0.174619250732687	0.366997316786546	0.0706072902863875	0.440374024923174	0.201158614083714	0.0550063998634569	0.183120821748371	0.729500610776745	0.995860838023573	0.251856755740608	0.194706513999035	0.604836841249584	0.165016207536277	0.3011420501565	0.173842234028903	0.881070423356729	0.366441818116454	0.906822060226807	0.474240938815136	0.191348268988157	0.039645569369334	0.98076456015451	0.641770828190104	0.187344205454728	0.24793418504119	0.822145363918014	0.530191295719539	0.392744362138831
ILMN_1657283	ENSG00000091542	ALKBH5	0.40486600001293	0.594434092204592	0.0438730839690112	0.00253590831539545	0.396088144698757	0.982413244255615	0.509829067932778	0.868416055244978	0.214234349634604	0.399987879773662	0.852806468047544	0.00229856661753123	0.387693210493549	0.0382421152761043	0.955610146979212	0.070344494246045	0.00901454240947567	0.288764177677917	0.840920270534275	0.0709623117625703	3.85082115799673e-06	0.213993666433883	0.846668266812125	0.873746810311043	0.208297287554215	0.315675691512066	0.187259010065416	0.202728440787173	0.0162574648035599	0.106474848688593	0.957504671490072	0.48362325305334	0.966259698464775	0.000884889882546671	0.234318859672776	2.92288739358128e-06	0.543371635453472	0.062421764942533	0.831195114672582	0.531792647457501	0.000482049616405407	0.0248656027959294	0.241638574560807	0.868872995247196	0.264166476710765	0.23866570523519	0.0352252434500267
ILMN_1657288	ENSG00000215190	GUSBP4	1.27932681178465e-05	0.00113172837562315	0.900577427813469	0.439530327756432	0.684878625452317	0.555943866837932	0.000354250649933454	0.120189336366876	0.856124137083535	0.986508724297803	0.783272384066628	0.000690192301654674	0.571847968072091	0.639997800307933	0.303563599138352	0.135955062352296	0.372741053724622	0.290836786576773	0.071633586408163	0.666316870570471	0.00026881007095959	3.94907854095026e-05	0.15642249549055	0.0160052808888886	0.537886475670588	0.523016492311519	0.0135242715525559	0.701546925493981	0.325253811095407	0.00758191404431399	0.693776994948855	0.14033197719567	0.552121627284456	0.0254557284248399	0.100535206101903	0.0801668035881515	0.543220532633847	0.00142651923731872	0.00764208755326815	0.504938878287664	0.0188560664529365	0.770623118722731	0.00180620214384265	0.00395708351292554	0.0010091666400046	0.0323695157323281	0.172581207698925
ILMN_1657317	ENSG00000005075	POLR2J	0.911253589445797	0.380967111257842	0.670421046748421	0.408772037575693	0.67732715461221	NA	0.445213251512529	0.314363313902787	NA	0.0928949729224503	0.00879273055573227	0.661449603323512	0.925905501903841	NA	NA	0.0541151320206428	0.133138924345583	NA	0.0928158958786995	0.536015970206655	0.168930227380402	0.231413455725164	0.0234975964171711	0.261578548420248	0.52073549389664	0.130045011914228	0.169373194283298	NA	0.314027463063994	0.173012628378557	NA	0.105253116589324	0.718500784046793	NA	0.0373139861389636	0.538197096801868	0.452766585980022	NA	0.0266974278287907	0.0717977129870218	0.93385832898575	0.0634555883117272	0.904254228038679	NA	0.0126392525855044	0.589967543364854	0.991576817732359
ILMN_1657332	ENSG00000175602	CCDC85B	0.165616474449279	0.658282825565366	0.194382954926486	0.554911587772275	0.568409637561515	0.617424981302069	0.391820990885157	0.0368177619356646	0.833898833459309	0.78411058948695	0.535185075855448	0.543974425973791	0.812820301996114	0.774750959070563	0.338656140297498	0.469927136078797	0.313387079473833	0.963361066925155	0.651626314516437	0.159699328706024	0.335029190062424	0.069112768937338	0.865277697992409	0.478921813296437	0.62037355500191	0.713944517055267	0.223778054236386	0.997466167215567	0.0260664873000837	0.373918118416308	0.114348632800941	0.623863762391305	0.241791200686054	0.908729338210511	0.609186481686731	0.538906595692432	0.0677871739074843	0.473449236264017	0.441768374688765	0.692344498258298	0.409119376616712	0.6585553516937	0.650484610165078	0.0110093406622879	0.0762578001430008	0.639171387301253	0.744396982971805
ILMN_1657361	ENSG00000100307	CBX7	0.819875011863274	0.0147251349874047	0.838044094027083	0.638844623109235	0.00661028885714116	0.38661396849117	0.10501192243863	0.921793457630176	0.124971501581615	0.0222726115419654	0.811228732399508	0.403421388171689	0.868248541565427	0.797220286862116	0.0941245885164841	0.210477825680363	0.728357593165711	0.0755310154642885	0.00276002344447567	0.256935284654734	0.00226090029884527	0.785835128891396	0.706834997674023	0.272502262838313	0.677903900908264	0.616255761213964	0.410948800777572	0.334387975117082	0.617752346900571	0.00547279613603036	0.00164879974895612	0.0376359203900512	0.0810805830956664	0.238258249350436	0.330325952955975	0.423888424536159	0.106115782589478	0.0998825034375844	0.290834752424175	0.554214113919692	0.165820093032054	0.102382765224865	0.188855473075297	0.689422116573998	0.0595781558052068	0.640748746360083	0.00822161549472864
ILMN_1657373	ENSG00000090530	LEPREL1	0.0655409858659317	0.187017002836737	0.73509288712947	0.0150213464506675	0.000320572637289345	0.838095514218038	0.0300160284865153	0.137744177662752	0.0541722112227014	0.0212535172083499	0.580035193456224	0.0332723702939017	0.141297200029734	0.0118491319020805	0.408740728681362	0.104013750970264	0.0149976113860865	0.227136510245812	0.596140280487719	0.21761932692393	0.393434984563572	0.0578843875687877	0.720589226902141	0.0886745756792966	0.398333907859698	0.0537926474236046	0.284837604680294	0.0481795865603188	0.360349490223178	0.00179722858391224	0.955349998424636	0.0723656093245168	0.00161666616569792	0.0425395213889288	0.222567294943618	0.0155463877508199	0.56265792338077	0.532716958803189	0.573189357415075	0.422138913216834	0.078547314632339	0.0118965577836287	0.0645474652012045	0.202122558578722	0.435009497682805	0.964980457470049	0.0114455196813313
ILMN_1657405	ENSG00000157837	SPPL3	0.639522012830362	0.163522640795736	0.604204640747859	0.068763846651283	NA	0.093183694886536	0.813864751724281	0.392266740063212	0.96321979196065	0.30824061009876	0.0297218831452408	0.64872336461478	0.734814646466942	NA	0.107038085214057	0.349380135732245	0.09532265895544	NA	0.00215314018581606	0.0309093001716669	0.870234407587694	0.670601979770778	0.542026150302093	0.88378383542358	0.0145443718660432	NA	0.285053421146832	0.0134086155163076	0.205020836937175	0.113041973940503	NA	NA	NA	0.670448952355082	0.137276138087712	0.74364305655495	0.318774440326511	0.322456818456545	0.59648697390202	0.906343108839325	0.228636078740854	0.545687083701242	0.336239117630376	0.0470515397631157	NA	0.17720284963985	0.901749783236462
ILMN_1657423	ENSG00000090487	SPG21	0.0451145341185791	0.232524970300757	0.345114365493665	0.123875567669401	0.159367983162035	0.502752678328947	0.514504557470658	0.82441188747867	0.466952107033932	0.617038166992205	0.32930813404184	0.554921792194486	0.0671322436132398	0.108464006042072	0.937674658642687	0.869335380325971	0.672167917969479	0.857711577216619	0.661705469723172	0.841654407365178	0.892564762816086	0.155001341274462	0.600721508586458	0.16997735458541	0.56731955383076	0.21028741224783	0.191853240210327	0.304220422576445	0.36046964290973	0.0375448491464377	0.0963667881867752	0.276494343990462	0.674513544200474	0.0335165753163383	0.349655369936225	0.0686170605049076	0.589217356814685	0.0335197137814559	0.504124815563062	0.734294957560893	0.235874687033007	0.675586023750724	0.868242316948704	0.0715270589166428	0.00525857461240649	0.942592693894726	0.0692045075922937
ILMN_1657436	ENSG00000111790	FGFR1OP2	0.709784132484001	0.132266523581658	0.698748874834657	0.762308539430593	0.312301008267931	0.735032860889464	0.732427429960797	0.673194436371602	0.345124789332013	0.0643427848791369	0.127500882994079	0.634494926153896	0.174607516116494	0.583762414828804	0.0872544691867938	0.559295545670985	0.392052062776028	0.919857070074525	0.688465169710433	0.404792052510381	0.00202986100903722	0.0171712944886652	0.156446662365801	0.668136292868866	0.549659798336304	0.147466830198245	0.938034133543676	0.59856067953586	0.155648853228118	0.210026833754503	0.165994436591418	0.272413362978598	0.139881411557403	0.724892003609018	0.947512755661043	0.0648209211724615	0.85771138419967	0.198002987822498	0.0062016786001713	0.351476928733434	0.822310015776513	0.912980579260855	0.725555828804725	0.0494721605505168	0.289338432408612	0.0344563611481826	0.379336371012706
ILMN_1657446	ENSG00000135778	NTPCR	0.953962552957188	0.0277808707415047	0.891058304806172	0.787966302713214	0.0576765923971799	0.509541012445683	5.4954804674655e-06	0.387402832312402	0.0777612356539383	0.321981108869654	0.0894600173718797	0.761626984961025	0.135745611615893	0.0920849152487745	0.100504704985699	0.00663588250950976	0.00509178710942959	0.0269378352689634	0.158517173632163	0.0459015194834314	0.00840472431631232	0.999150392875895	0.0521551932440668	0.27445552424971	0.624974968781432	0.0420752435282597	0.0530329007290898	0.939688264500807	0.00169924172954309	0.00212800990293993	0.0653647901532174	0.0537060394017547	0.732352346737115	0.104852297207238	0.283112554707255	0.00170291584404598	0.200793749591703	0.480127258175179	0.596875348235381	0.00782855094226218	0.149077843956172	0.890496621813062	0.193147398706075	0.000185025902546055	0.000230137153450141	0.00622213853624707	0.0103074792783406
ILMN_1657470	ENSG00000185728	YTHDF3	0.00632891774923329	0.412562773335734	0.178324653863852	0.803755041556247	0.0980584164063516	0.953162885893823	0.164001905613071	0.914995521478544	0.728547690404291	0.724446640832206	0.976510609604409	0.758133271052852	0.865500222097996	0.233068882641593	0.555063138073594	0.368353073150667	0.861674356580085	0.549031042908398	0.828016015883318	0.444660518067736	0.659707879245655	0.0673039627025998	0.512316862571237	0.80547117775058	0.121258678753454	0.320507113193606	0.5529742436778	0.883864805256789	0.966923211081571	0.766431705194696	0.675862166828485	0.665448393781998	0.316255889335712	0.438809485807937	0.598919411596972	0.549682468599614	0.655036216504126	0.108666659014046	0.108039389472172	0.287993578315674	0.490808892215566	0.0524830655486649	0.0944445699669795	0.01223088604273	0.0411078658085089	0.441770209689792	0.959612164606621
ILMN_1657475	ENSG00000213930	GALT	0.196186209178174	0.576152513469624	0.218150010842358	0.0299941456769348	0.389309058645234	0.0299126324624447	0.176374365637343	0.0587787837355454	0.14133306440581	0.110379719873831	0.360347354578159	0.0072712571926527	0.228541223252997	0.0774829699462416	0.986719345738015	0.170849417581477	0.206861070225586	0.204476834680932	0.881991448027145	0.109064545190862	0.00157241651176295	0.186903188624103	0.557244090489198	0.914554693952327	0.0106325651954097	0.167615377756513	0.0216498342306284	0.268157077942279	0.92577415972303	0.000870568741197042	0.0679998088474246	0.685524968904263	0.360034693006401	0.408911966480005	0.436323700195672	0.0596681204624202	0.351760059081773	0.549189712760619	0.613742371770883	0.64304743253861	0.77434810584469	0.655990743045169	0.930228433413029	0.728220896187606	0.147395778983907	0.354670789870537	0.16802471867363
ILMN_1657483	ENSG00000101310	SEC23B	0.508410007375535	0.761743054140062	0.42024366546967	0.811685128039122	0.423024975129239	0.208528471310648	0.0281712293565252	0.836233098246799	0.164487547707236	0.12703734362746	0.468054298427922	0.0920407294120778	0.620320869227872	0.414186232970342	0.0654978041165468	0.0332882185632355	0.435058823356097	0.0414782911565867	0.0933537997631125	0.230879887371975	0.423899924045708	0.269043815339772	0.531617066550536	0.165531195966551	0.698637589704873	0.00854726918293227	0.728445301733439	0.0156405912038633	0.106021683215595	0.549307871121761	0.0464035733128654	0.690011495081913	0.422019490230333	0.336614766488985	0.393639534855539	0.340589797660616	0.671156437430846	0.175899786394006	0.293265393264885	0.669328644982512	0.759040869755038	0.678923692825769	0.19114494719987	0.105030676227139	0.96067350494391	0.47374893044792	0.223713271336641
ILMN_1657495	ENSG00000110917	MLEC	0.1375421020319	0.530226640315936	0.00312187857782727	0.123625896050311	0.129810510681916	0.0257497352505106	0.352595010966694	0.0794430144736433	0.18082339891521	0.00532519604661371	0.0479013712994829	0.0121278767647896	0.288788192015187	0.00981894222374662	0.795411356279189	0.802570555694575	0.296713104462379	0.149482609381067	0.128668301743541	0.168165606698947	5.18205129442917e-05	0.164944404603785	0.402975746849299	0.691075859996128	0.293268997388333	0.0257642877592623	0.638987498469674	0.241311411339104	0.775063888184303	0.65158793346534	0.0414665058841455	0.148665599312765	0.584775549878295	0.949666844415201	0.309935477502949	0.244707431370605	0.0314838991276355	0.233880272340678	0.241727374673685	0.66172362323364	0.288418527870412	0.444045764949203	0.0893321944432564	0.57864428146647	0.272173219072584	0.229559320775067	0.418733413382656
ILMN_1657509	ENSG00000182173	TSEN54	NA	0.34351346624178	0.499696725177766	NA	NA	NA	0.00171200471603684	0.792558521250054	NA	NA	0.994090548309364	0.0174266921318386	0.00162110299414016	NA	NA	0.422098326780721	0.993244629953173	NA	0.658696580812704	0.360034882262552	NA	NA	0.0246707922166195	0.960579158706271	0.0456150257529065	0.899919471689896	0.830724537880706	NA	0.229171402254373	0.540604889111737	NA	0.930022419713451	NA	NA	0.000136954672656599	0.646052693566514	0.396802505071751	NA	0.078111257441239	0.149168459842213	0.563178186161272	0.0801328717781088	0.00367830057043382	NA	0.0270433027701582	3.16840749057091e-05	0.964545546470846
ILMN_1657515	ENSG00000100784	RPS6KA5	0.985141183873613	NA	0.118089540155454	0.536324988653545	0.950249709546582	NA	0.504779749170818	0.638448318532479	NA	0.149835210312731	0.383956755687672	0.11276502407466	0.317075584557374	0.000801174987300584	0.102528395297803	0.51980356162102	0.123269314469429	0.0460129809168371	0.318341063876061	0.0388424582670433	0.0751923162939195	0.0012066550790043	0.0449054349709653	0.0843438557365274	0.0781777170158619	0.134520851928479	0.0154163067470285	0.176539941469838	0.180301297441282	0.709143707395704	0.0948431488760011	NA	0.459205314150105	0.127684751522679	0.933688219824156	0.134076825488732	0.00568827693231972	0.803859125895698	0.255939134296977	0.0733077023848043	0.127077825999677	0.00849228526227692	0.958133926018126	0.124543996674027	0.830479572445877	NA	0.00405854238043248
ILMN_1657550	ENSG00000167508	MVD	0.503583829203076	0.824898012396163	0.390901672050087	0.628214357533089	0.562109730842589	0.353242679478252	0.00705847576215244	0.353503392726932	0.407796312647996	0.712184936951526	0.0802630312715991	0.539943104497495	0.781789396128937	0.016030624396746	0.721322069676127	0.206225861374253	0.511563531070015	0.626898042605796	0.513202046501167	0.511677881262681	0.0830993220533311	0.206445766083328	0.15769166578794	0.900784056283307	0.362293399597973	0.436076241270994	0.771310553216874	0.97088267847983	0.648029495363795	0.105377578865964	0.765535320134234	0.208188620730457	0.189872694466719	0.246462267134637	0.541993164599674	0.594952666079082	0.955945875152353	0.433147982459336	0.0767069533164706	0.598425388596174	0.705254629202928	0.257711473056023	0.77825291820647	0.990473909026769	0.254510490788143	0.34930056523603	0.000463074874659573
ILMN_1657571	ENSG00000198356	ASNA1	NA	0.172459285008859	0.880242937865648	NA	NA	NA	0.149267763145291	0.0430399485945997	0.389865922819677	NA	0.797180062728943	0.58442780553186	0.984809560423258	0.95342447126863	NA	0.942745283932816	0.0333176701217831	0.454154117600967	0.809887143135466	NA	0.965592489231004	0.469224656487069	0.468403185641078	0.0487395381714415	0.212511707998332	0.111370017366519	0.358040644720651	NA	0.855775396214781	0.364143677625371	NA	0.881965617049301	0.229749377665864	NA	0.0755503735372131	0.953302229364816	0.419452483828493	0.0464040486660686	0.697021951508989	0.0808663201744352	0.724130047472332	0.362334226408368	0.741717294452056	NA	0.531248581931645	0.360546931021251	0.0726416016403787
ILMN_1657612	ENSG00000236976	RP11-165H4.2	0.135207469461935	0.529776434004426	0.58724256959091	0.143406092197055	0.247293105948177	0.39131667936556	0.975249927037476	0.59971547460687	0.644880903667527	0.00308248174475573	0.658942265480608	0.476284981904239	0.647758125234379	0.00110782096036722	0.712911818304426	0.690460565307853	0.357731167519392	0.422348889895891	0.139741898906402	0.738645554139825	0.00160498590407116	0.022632378146071	0.198160860462757	0.700890070549574	0.811948577496725	0.608779683674174	0.830329311995307	0.943487675834282	0.358804813842004	0.306416993467377	0.619459762233244	0.17595883462838	0.999831970526612	0.686929821122046	0.558173357498697	0.517706955712887	0.500322715706127	0.0539544956293119	0.0322020954026699	0.520616409999967	0.854965056519258	0.360940290846592	0.107000254530739	0.0240155729710215	0.452251396074809	0.172125382533511	0.627129731304713
ILMN_1657627	ENSG00000129993	CBFA2T3	0.102115114099195	NA	NA	0.186754857458586	NA	0.154044827418754	NA	NA	0.941328568356546	0.0921431891422139	NA	NA	NA	0.77721863533577	0.663162504116948	NA	NA	0.00588306518523154	NA	NA	0.00266619220333962	NA	NA	NA	NA	NA	NA	0.747373873070257	NA	NA	0.711013871943392	NA	0.94567657117479	0.0134668942564038	NA	NA	NA	0.629942708802876	NA	NA	NA	NA	NA	0.227315875554946	NA	NA	NA
ILMN_1657680	ENSG00000198624	CCDC69	0.0194126677245395	0.823919276788641	0.138814804473745	0.330086727991448	0.00129423838463968	0.07522567456235	0.186555462425643	0.001340097527093	0.0076043920550693	0.679860017227202	0.0282903966655804	0.445252205553015	0.088178720179662	0.701718563396271	0.148145079111542	0.954984491178729	0.000984168715054635	0.571569142452849	0.000259943673297902	0.17769558164689	0.0654089406617547	0.0092415679160473	0.291183556367477	0.105245230568254	0.49439028793996	0.463620896290646	0.000448061475436987	0.0884095696093298	0.316502579819122	0.00211735389918024	0.116492579247494	0.228945920335509	0.0678367528539907	0.296655996229505	0.00450377107645864	0.703983985478851	0.600010631716315	0.0456869340421333	0.00104136307786168	0.188565664683277	0.75300374021962	0.675531018939358	0.0111987575849211	0.0243226900374006	0.172805775480822	0.905343237091133	0.342000844946429
ILMN_1657682	ENSG00000168827	GFM1	0.175998316540313	0.452001909604812	0.0952175174377533	0.281886524092809	0.0116703085498749	0.791443070786247	0.35132623393065	0.391699026848955	0.489075671031701	0.00877781361871057	0.126856654792672	0.00130587399848949	0.873804664651701	0.56431682094393	0.817937796492761	0.485230067989577	0.47900276393724	0.893592346493585	0.808757007871567	0.603829580095023	0.0454908146284631	0.119785755140627	0.510375948180268	0.537338922400896	0.509001383612	0.510976887872294	0.494851397643471	0.205410147766431	0.292408503661171	0.0497960072028562	0.197708242228932	0.843028099835331	0.875779855091486	0.448053899658855	0.296404110875697	0.884160827574753	0.965872004018246	0.605342717559098	0.142544859113457	0.675459540791893	0.239391922535953	0.805498531005576	0.127496118767162	0.0571944352332067	0.230993285523657	0.623658155941031	0.267702466146579
ILMN_1657683	ENSG00000119280	C1orf198	NA	0.00586753944454488	NA	NA	NA	NA	NA	NA	NA	NA	NA	NA	NA	NA	NA	NA	NA	NA	NA	NA	0.178101742579021	NA	NA	NA	NA	NA	NA	NA	NA	NA	NA	NA	NA	NA	NA	0.0415097785983382	NA	NA	NA	NA	NA	NA	NA	NA	0.00891510104539474	NA	NA
ILMN_1657697	ENSG00000079332	SAR1A	0.0564280028623313	0.421714320289695	0.617841536730601	0.12835896538872	0.0193780192448085	0.487751790032496	0.0272070619763485	0.749734246715271	0.459048547722854	0.182473568602017	0.969844414904165	0.000256477775083242	0.956403573042567	0.0056700535019785	0.0546420878338366	0.756688660225057	0.427975461020321	0.253691342064295	0.420617232656193	0.805965177437331	0.489862985450504	0.266696146916707	0.966791984144921	0.433138628797557	0.044847835001951	0.179086332960363	0.439129356884465	0.0651581091732231	3.637537893968e-05	0.437433743167055	0.0669723671984387	0.0846907184200083	0.758762427622404	0.00731722768540261	0.348419323878054	0.224125197236076	0.772616788794384	0.000786911541897461	0.0006905405282086	0.142554961573485	0.836700308608438	0.0232826258962419	0.0606449605863225	0.391859249391508	0.000204518994740862	0.999810026066591	0.0598860801642879
ILMN_1657708	ENSG00000074416	MGLL	0.730217413572236	0.0127736822168	0.721948124802446	2.59892592468126e-05	0.273331994423249	0.276404516596788	0.0619771576668108	0.0028308294989024	0.218777150637258	0.44572118729744	0.658428610836912	1.8996467104844e-06	0.642508244478286	0.116214327115524	0.0672257334930712	0.0956824926922398	0.437252557800287	0.141596957084978	8.95808991513692e-05	0.0149569962447633	0.000309543459385351	0.0198723119046277	0.00753288116572294	0.158886427270459	0.0014961936241457	0.870660018519898	0.113304392899633	0.000876850620824131	0.00193420694106323	0.00672035529402328	0.910444564025695	0.0186533790690891	0.779670258657679	0.130016324411559	0.153001371560777	0.0119739158222058	0.00086604792333956	0.159588748296777	0.000175746386918147	0.355501421457536	0.0232292701702029	0.0470495765429626	0.0466617788678933	0.0189606580487222	3.25034389236978e-05	0.0257347533917893	4.85686984484272e-05
ILMN_1657729	ENSG00000213096	ZNF254	NA	NA	NA	NA	NA	NA	NA	NA	0.00864592414843449	NA	NA	0.0141782515142189	NA	NA	NA	NA	NA	NA	NA	0.401387259667363	0.0155863676868757	NA	0.0946450609419133	NA	0.456124043652266	NA	NA	NA	NA	0.0341467485460949	0.0159272546401318	NA	NA	NA	NA	NA	NA	NA	0.0643510901329605	0.690805568305128	NA	NA	0.771428839841271	NA	NA	NA	0.895767223191107
ILMN_1657744	ENSG00000178761	C15orf17	0.534459742969597	0.135637183706228	0.49314521235333	0.871283636049289	0.00815149803466316	0.588650318597391	0.375560454266594	7.29765723515271e-07	0.695662379642059	0.400795460136176	0.0828802642956114	0.000213123386911404	0.57260986069729	0.378481450685463	0.455588712992777	0.466683576650317	0.631261775239014	0.0139026996344384	0.241762723301103	0.350694051790858	0.579606969938264	0.796720186491754	0.919857144185947	0.910527297172803	0.0471500650217258	0.119134494114617	0.793472443654516	0.000336554144154049	0.0658887381100223	0.105845033183572	0.340677281809747	0.102355226791004	0.165813167885509	0.143258285376714	0.468766153679689	0.00263977030946243	0.018331104463605	0.413271037136906	0.605630076387067	0.978577336453758	0.022218320578889	0.907001378448107	0.00424859112733632	0.464916375724102	0.0917925927708763	0.83822803333003	0.893661352182131
ILMN_1657746	ENSG00000137274	BPHL	0.0100476634213617	0.342935291963123	0.143945241746736	0.0159461830670577	0.000988882288443198	0.0128682783147322	0.0136330505646452	0.617540236526416	0.0884714390171631	0.000426216348503192	0.763946892122054	0.00329075120481591	0.116571410642773	0.0123613351528495	0.581751012883905	0.0318114415737916	0.00689574348169549	0.193418759757611	0.00414636805874633	0.211986893031642	0.419987067457986	0.938332232031253	0.283248711512793	0.348591558467617	0.411644706791182	0.0207056115338457	8.11384752176168e-05	0.366485789202787	0.0118472469214089	0.489024016725005	0.410957400152399	0.640835358210858	0.087106253466499	0.326062752304147	0.0418667647702739	0.732237317374966	0.332706315292372	0.0123026200219807	0.00223894618348172	0.392019445164395	0.920303856308832	0.274013266730541	0.421097424878875	0.229172306571097	0.793263364478816	0.152815760676837	0.588014727808385
ILMN_1657754	ENSG00000122484	RPAP2	0.88399816399131	0.782371156789053	0.295755187744609	0.00453750179913984	0.596664439820668	5.70049940546409e-05	0.866232418853202	0.193369188952878	0.321636268350924	0.475303133846784	0.133557044442676	0.0850509175858242	0.530952675114765	0.263791812903869	0.779847167805069	0.00991787888306602	0.00011873748381051	0.000255585059449913	0.0942578670736481	0.762306928237005	0.0690215405549883	1.12158579959208e-05	0.136472574696287	0.434042399503404	0.572666902494183	0.0329769463615973	0.0220093322699157	0.789200408943478	0.228611329812119	0.928222378024636	0.709249720432742	0.721468533702193	0.050590809765423	0.320321610339158	0.951542358892925	0.175916293634297	0.213968840678775	0.829838352681181	0.830161815949778	0.7418981164771	0.0576602020861349	0.096722599379154	0.5457649562987	0.0240256327601617	0.36640969806786	0.00133694778113371	0.536105165968857
ILMN_1657771	ENSG00000160741	CRTC2	0.363752348470083	0.781156157389314	0.777059475873334	0.132899557055773	0.956699315309666	0.165445658903451	0.482602663320216	0.609634550348484	0.661998181976224	0.563255127505519	0.811014891824222	0.916913497164331	0.0494819375622962	0.0143665003081452	0.424451473698776	0.0361345810950813	0.151771314017706	0.339293646954139	0.863168832608488	0.374445794264636	0.635818765787047	0.340236139458284	0.747091885706525	0.408077671789401	0.1021375025494	0.251814839488971	0.137173241718411	0.00104664987889094	0.129839869231002	0.97510671030389	0.485948757118312	0.717802395060277	0.302276224489248	0.341970503215297	0.777337212783589	0.0412568129340778	0.446019185605619	0.206313024946145	0.540859460342552	0.0642324573060198	0.0563845063347841	0.0793918521812027	0.577500587371733	0.46270564444814	0.0154422103422294	0.460931440930414	0.655087340122947
ILMN_1657790	ENSG00000116754	SRSF11	0.606645162095495	0.72139555900584	0.249460688226608	0.742460258543857	0.0860299612092096	0.00360736658114971	0.184588526910022	0.108460402549985	0.550946605571227	0.32784873339093	0.393296000446323	0.00798073369733259	0.0148914974393564	0.383815677668084	0.0384417395723658	0.0601258239679147	0.119810693255084	0.0168693404547813	0.477278965496179	0.524356413909803	0.517102741037029	0.897899446491258	0.0329343689983007	0.169422732760776	0.336994116116579	NA	0.0339572883330302	0.06011557609649	0.660032385552024	0.933923738091553	0.0091548003266688	0.606822648650927	0.387560958629956	0.722907346576023	0.275230280363306	0.89940002644828	NA	0.289226584396737	0.311692128926841	0.948577433928407	0.689820090028388	0.0447924335424449	0.409737364378617	0.269680043677227	0.230856510233685	0.500716177399036	0.857574946748807
ILMN_1657810	ENSG00000164088	PPM1M	0.595515939139051	0.0690722483996405	0.0828616351388346	0.18177699144462	0.392159275229166	0.559634400918965	0.170193259047021	0.606473842405992	0.00489894851177832	0.916745818265022	0.942008509015479	0.649690380222999	0.00721028605279362	0.0620597315454695	0.223249184118235	0.874603966257898	0.462827204968666	0.142908711395694	0.0191776419042522	0.0601014881787002	0.414243155519905	0.03345280824182	0.0805385576768942	0.640589282448151	0.939816727721902	0.148074594946375	0.306690493900157	0.679008093927942	0.102561051311869	0.0718583234283223	0.529868768796581	0.0340855176899017	0.000382836327668602	0.0584329777906651	0.359686967247984	0.900415376406051	0.0242867168419749	0.0413576454557456	0.000112175688641931	0.0903843461011113	0.476675609662933	0.440897983611439	0.691633888096178	0.523557193628119	0.000117975542034576	0.0709978896655622	0.0122902772054329
ILMN_1657836	ENSG00000090924	PLEKHG2	0.0110694943062283	0.593651970967494	0.00627923102655009	0.996258066650607	0.512396317822515	0.152214477697409	0.143023420016284	0.378770552944805	NA	0.343760164411901	0.254394416885972	0.000271592713733706	0.654747158574366	0.583163145639445	0.74472529789382	0.293554686921896	0.831649977344271	0.540314158040615	0.334505888118687	0.818001842425636	0.0455000383824203	0.760036564994756	0.870655944524377	0.75803074930692	NA	0.407146038491276	0.277611831390489	0.473538440277644	0.680679573249684	0.615335935261017	0.0379171119479282	0.784272203881793	0.659201174904445	0.503865986614428	0.550329802286999	0.817719463737717	0.664426550855212	0.00307387482011592	0.196591662349722	NA	0.367501836210988	0.184666331320968	0.0209775247815426	0.863414482182667	0.103405941524019	0.302842858668903	0.466414536320848
ILMN_1657837	ENSG00000144161	ZC3H8	0.0411558831623449	0.029838163808649	0.0535161358660662	0.716323673237653	0.641772374617013	0.757815133561302	0.502647972624522	0.958222109751204	0.0131094849057651	0.593823430458044	0.677372888108077	0.00576764437676603	0.343859801154683	0.0723648581173908	0.504035345450851	0.239060916959538	0.226625694503804	0.562553574329486	0.00716170623357059	0.969218338071574	0.354183446380575	0.49007765209536	0.201143659682618	0.214520950162829	0.0237238329814831	0.533638536572017	0.974076625145143	0.46746780960806	0.156788007245417	0.646434538770297	0.20932926146186	0.0800426433541783	0.383598700676265	0.018090554069763	0.859604640313487	0.0261547197547056	0.290168538383741	0.581760137256796	0.160064893951418	0.473102036696289	0.0371271090622889	0.872741702243747	0.903331186732145	0.902553414798431	0.00256434842557584	0.273797817440468	0.273562985951394
ILMN_1657862	ENSG00000101444	AHCY	0.100651864287195	0.200374049416964	0.00574987084458844	0.260230898970557	0.716466626079911	0.801923123665708	0.002508838281367	0.834420117498025	0.964304016247446	0.276045368337322	0.764567895323998	0.019995339045205	0.801314309070358	0.0215438222579634	0.0338803433649173	0.478031005773221	0.678722956608166	0.323267040104806	0.28242145667151	0.00146506052894162	9.18018854873416e-06	0.00290922045782481	0.207529813679713	0.293490601895893	0.306563574751479	0.0314195435540538	0.837918838851275	0.0543041138065898	0.40063888287826	0.0425466515156307	0.0599896751387683	0.977326987172073	0.729486394009527	0.18859103603438	0.220922105292252	0.0522561897683062	0.0034782745428447	0.3414099492315	0.00155458574244067	0.833040408577576	0.0974759180213362	0.920898392562839	0.293282372513429	0.150540471518139	0.0219313509396269	0.128482410263281	0.0553937922419318
ILMN_1657871	ENSG00000134321	RSAD2	0.2457977924412	0.436747051191389	0.800772859797203	0.972370256830884	0.0144421849171545	0.0598317165282735	0.00103182397932392	0.0216193980106333	0.310978016729879	0.119300868914563	0.0148831599064857	0.688198109815426	0.550402866637686	0.0266010260146701	0.277144971263795	0.126618360429957	0.199942648088942	0.192557703534237	0.243686641131548	0.0204520715949144	3.33438407325172e-08	0.496772241260328	0.00385750700849615	0.0144598645688385	0.00103577721129151	0.00045823017882481	0.0317054025051154	0.830413583863829	0.0213035313646058	0.00559789220764556	0.674991104645171	0.0266946448192297	0.172938659105088	5.63242536050924e-06	0.0404945024388982	0.00228343954847046	0.00305496862173188	0.474754848110767	0.21501341348895	0.0545131199194467	0.0175396004122101	0.0985422743952489	0.0904144171188083	0.703287378869807	0.000809119598526363	0.0203218354486128	0.0294593549202166
ILMN_1657891	ENSG00000173273	TNKS	NA	0.0922922963688379	0.0221938220208232	NA	NA	NA	0.836712830773333	0.600673502008051	0.00239839950092591	NA	0.884560845338723	0.00617110507888339	0.904882055226478	NA	NA	0.540750918873975	0.218914816161109	NA	0.587139461544461	NA	0.197142308140523	NA	NA	0.154446388128734	0.476578799070625	NA	0.124914388481439	NA	0.872425347927742	0.662537126148413	NA	NA	NA	NA	NA	0.697168994807832	0.310988130949489	NA	0.604275146966676	NA	NA	NA	0.936400057802502	NA	0.064872349228655	NA	0.637057839767607
ILMN_1657893	ENSG00000184470	TXNRD2	0.323701998501025	0.333676812176318	0.563696428501499	0.353614032146357	0.0167277951939777	0.185136075302973	0.00315601625023527	0.475838643881797	0.0644080131964728	0.60255424353837	0.812388338578942	0.00015159184080756	0.127930595876218	0.298195855691068	0.719995836736134	0.451061578386216	0.614572277961135	0.727391158589694	0.148477541922839	0.899176560253877	0.160114355131142	0.53021886860571	0.468892035035244	0.653527828545086	0.234864734267618	0.509002633302108	0.436815680310275	0.166632845376584	0.732583229660221	0.0340359748135884	0.450781749667067	0.885442829176767	0.197447711912512	0.0381446588342624	0.107224447970565	0.282645896420118	0.19500484776652	0.492304953508892	0.840890446838196	0.0551724588062023	0.0668125679491697	0.294442749246089	0.165730785936696	0.700090308573479	0.000741264106316419	0.881408736413662	0.931573669917181
ILMN_1657950	ENSG00000233778	RP11-777J24.1	0.594158801571778	0.371621790078085	0.482912362598219	0.68053549091236	0.224219218052692	0.584496940294283	0.011032967724104	0.178658057949638	0.636753200975438	0.285077250542689	0.715336810127782	0.00167932771200171	0.199408961361874	0.142498639703487	0.0162138534791279	0.798326401287817	0.317981234331445	0.00926461743145691	0.736070666911954	0.72345393434912	0.0687695399301998	0.0329566037391782	0.638744116548174	0.0524911879831338	0.975704851938684	0.360987748995027	0.171735624326058	0.124781056214916	0.202529901008256	0.0471729335460534	0.219699759307968	0.0348402170771908	0.0858516029945245	0.665336895146623	0.991341523068786	0.00837416926640832	0.937649395124531	0.50399631294155	0.158991809672186	0.341841226333057	0.165092481467506	0.0146740151712808	0.031210451047094	0.151612333025517	0.106343113893231	0.195263848235881	0.905271290361816
ILMN_1657955	ENSG00000161791	FMNL3	NA	NA	0.05582424093125	NA	NA	NA	NA	NA	NA	NA	NA	NA	NA	NA	NA	NA	NA	NA	NA	NA	NA	NA	NA	0.000665502887125982	NA	NA	NA	NA	NA	0.012014962596205	NA	NA	NA	NA	NA	NA	NA	NA	NA	NA	NA	NA	NA	NA	NA	NA	NA
ILMN_1657968	ENSG00000126934	MAP2K2	0.0631027795304364	0.199869436667992	0.539496132025522	0.01627115197767	0.329517509521309	0.147479791758027	0.599033013079584	0.063856363261285	0.102948137504169	0.485278243800885	0.654836696706189	0.428011258112697	0.278757290488032	0.581048296934843	0.26159430415498	0.63620423090361	0.963168004723865	0.106020424354329	0.0201876288972327	0.306584298218964	0.168290369396332	0.354828963190554	0.0661828886911958	0.00729886583498009	0.0272868209959846	0.497128332465618	0.0339235590960633	0.301080283977454	0.259433532996272	0.466307284958465	0.506710961620983	0.930312814834848	0.011186776094448	0.113849660298439	0.150031783385587	0.380276921067167	0.135563635268204	0.0356039581577988	0.368923267123968	0.273141184924292	0.618420879524368	0.364888755929903	0.18030012153343	0.0068199150587046	0.737060970611612	0.118300527509215	0.150964277310374
ILMN_1657977	ENSG00000148450	MSRB2	0.305123051735517	0.0813693571542509	0.294151427002208	0.408342309312997	0.875822969875839	0.0340900090603975	4.32574924424752e-06	0.0391206401292654	0.276973460209399	0.0446114377667551	0.0163932266311111	0.00983547060820737	0.275122091353807	0.0173573547823859	0.380729351523325	0.248002826319819	0.891550412355737	0.604824447289107	0.117362023263732	0.808227274317907	0.00718512382049599	0.0449779460902009	0.287814844456646	0.316303799254548	0.220003414109704	0.126230294335629	0.770701371359304	0.961359050428625	0.708169185230822	0.0503067190568742	0.580047445456653	0.0324622402098794	0.190009510720442	0.00110234826960415	0.267479334407352	0.896714366411624	0.540170134773216	0.529140846201079	0.0161650482632646	0.0512342488293225	0.484247749370177	0.853260587040293	0.319485843411094	0.102087889052984	9.50984889751721e-06	0.00572321503185844	0.0103800735672872
ILMN_1657983	ENSG00000166848	TERF2IP	0.000688345458985777	0.948590144907311	0.334325902837942	0.917456080935411	0.118829095080599	1.23757709276856e-05	0.00168491486892515	0.649767219234317	0.0644082297688965	0.872058559990959	0.0952745339880314	1.7371797302619e-05	0.981492172665756	0.0516722326918976	0.546676868839309	0.164635842264746	0.171526924555179	0.00619147982777618	0.0185426681024032	0.000536267958359854	0.12008996647369	0.755970979314225	0.348156382729245	0.728962661857436	0.115393532853551	1.51614645375166e-07	0.0303914470354042	0.00485043057620121	0.302732453718265	0.0650859970620252	0.236151600799765	0.00804003483781991	0.547697349162503	0.106222747611587	0.0146353558513425	0.322091651157515	0.673604860983836	0.042457315338463	0.0479180297887342	0.548478514744215	0.232528922295286	0.910523962031371	0.789214549162151	0.771483949579962	2.46827498610951e-05	0.974828341460341	4.38805954454228e-05
ILMN_1657993	ENSG00000101126	ADNP	0.271785393342026	0.0510032795653552	0.0114178008233126	0.420609534564435	0.0422594779276863	0.0316726583777034	0.00406391542102036	0.446778971461401	0.0093201581393836	0.966200241569176	0.318191919742506	0.000627566696686677	0.942424391610329	0.0150079692851633	0.195537025849292	0.0125290982014791	0.577329849504985	0.00244012590862375	0.0216787482757465	0.0393072721000621	0.00201542744742534	0.00071278729204635	0.383751912376232	0.696108617806893	0.626960982741348	0.769331937770857	0.157158677331524	0.0709216086020101	0.00130857852654838	0.135793968309274	0.557329920350349	0.552897090730042	0.204686059588843	0.159036964033916	0.13495224975663	0.74776813037224	0.00138053478806941	0.338782963515618	0.379753133074518	0.0239551133365877	0.316383475736899	0.146805679294715	0.23555440353648	0.263664521625917	0.00392390822862532	0.260463995479178	0.190157038084462
ILMN_1658010	ENSG00000102384	CENPI	0.604267889539989	0.265433864234393	0.00426836713345911	0.981989282318044	0.130333898540329	0.000478211507677852	0.864315986501349	0.0100715924260741	0.0808862176804025	0.170146107532052	0.0118488792454893	0.532852310583627	0.816549691646988	0.0282880459968218	0.115239474592916	0.0760145487714725	0.629212352356008	0.0625263440634003	0.347152607131027	0.00651080332938851	0.0409673717993005	0.00829746838302532	0.0416641825377409	0.97109085320329	0.90326630466286	0.168107988964517	0.96770071581838	0.286298182159269	0.0310218030507536	0.405348735711929	0.231062332828484	0.375584287422588	0.959406970033054	0.581261276126936	0.442511551435561	0.13586612006009	0.377258738892979	0.0168190404835187	0.271558602059421	0.00115847247701965	0.738492352186619	0.0434614699452429	0.0059174751769136	0.218707541234602	0.329905129730633	0.00230549784061337	0.00304163210385779
ILMN_1658015	ENSG00000139793	MBNL2	0.480027762687967	0.253391033130057	0.154536965040789	0.161499302911065	0.650826962488737	0.995903762164916	0.31539548715631	0.0476323780085771	0.0646257955345896	0.085835371799142	0.538272193975173	0.315116134909223	0.860560044974769	0.00993477987062985	0.263052662535834	0.430383512512707	0.479448478697125	0.895535887013287	0.308314650394886	0.671880650181888	0.0685291215153012	0.108226175343053	0.466095771491857	0.710222041518301	0.477098001304953	0.657957847001033	0.443879131119728	0.0282767564859253	0.254170352306037	0.68144687200102	0.0648423319623692	0.468108037760744	0.389595053274061	0.548335717648862	0.643294407338242	0.144396707743887	0.823766369150495	0.0299910935909945	0.379935113378373	0.71559560185976	0.345738352739788	0.537142692965757	0.0373576444504358	0.751904643150033	0.011869773772489	0.0465156093870314	0.331847437735718
ILMN_1658027	ENSG00000085999	RAD54L	0.00182456575738612	0.120196967863111	0.607832619957439	0.278235160748313	0.37433432345035	0.23913138917472	0.0012714720029734	0.635741982367985	0.0554211661773594	0.0891650168398822	0.834515754049964	0.503749205100973	0.702719613439097	0.255168931398656	0.269096731728924	0.748689317707709	0.372533714583017	0.0978868532383544	0.488710136885837	0.149708012677473	0.222127801344726	0.868033175297601	0.808469590946709	0.89600033920048	0.307916753809505	0.634608631277105	0.686603069367372	0.239275811239293	0.00268614978861703	0.106957369620003	0.0334728285970214	0.36298300525189	0.233681530371016	0.0136722632274949	0.393904656149097	0.0316994174743067	0.653895207637038	0.651915614939577	0.1797033345836	0.167215037322689	0.890100597998151	0.283129935380675	0.0574958700645609	0.449342606644961	0.00100552770388077	0.0412748469394936	0.360616721789479
ILMN_1658044	ENSG00000254235	RP11-115J16.1	0.00322091607478004	0.268530732960187	0.207039461064787	0.874690640825965	0.00244232720737765	0.0492861900215136	0.00762495297328133	0.255679567479467	0.141940479209754	0.340926512052821	0.218750106083584	0.0622043140534014	0.0650822822370186	0.0264615139801883	0.0177017716479991	0.525214399504345	0.0909017350237351	0.660547467450393	0.882540835072187	0.826551815038194	0.106000644431266	0.0179065799531738	0.0425023966303177	0.836383382783951	0.684050292042847	0.010078060866737	0.858672718150044	0.982043093169212	0.295790239004612	0.00228678614937373	0.60604266944196	0.428567862747193	0.0882657556881401	0.497634325061554	0.888427702181903	0.832989506564281	0.0484699765708907	0.00986755342836106	0.594461858533093	0.909913615371417	0.0217510408455187	0.729812646018511	0.0895734308823591	0.139750490240568	0.00188031982773275	0.367952423843905	0.000212717823187435
ILMN_1658071	ENSG00000143153	ATP1B1	0.393309104619324	0.918775936071036	0.884007822369906	0.0797930809447635	0.777240958166836	0.23771058985612	0.189930161064343	0.209892126753633	0.223412861777744	0.510526222186655	0.462636722173253	0.446563024050754	0.0377011519545305	0.199906357347064	0.0388417731349113	0.00616860166972478	0.729473848755949	0.0610968540644287	0.475399271464024	0.196075703242492	0.0998699688387736	0.0602701587970047	0.0263367119863812	0.530746278685544	0.532570036990517	0.146394208132857	0.160637790808486	0.358160531641617	0.504672611295502	0.420693303371185	0.236763283587605	0.780729114627175	0.0980379377115479	0.061219378178615	0.725612633756372	0.000739117041605154	0.203437276391723	0.025488461368731	0.000130392448710584	0.976005119673312	0.0584341021202764	0.303732471105779	0.305379570779782	0.846975448500894	0.0052594397823389	0.834067084760479	0.0109018449279631
ILMN_1658083	ENSG00000146109	ABT1	0.880124405711349	0.716396481279261	0.930737012723708	0.13177005177555	0.537370929270266	0.401041027260617	0.181726066706304	0.921991294643645	0.018317852437512	0.295238413989672	0.480009138850393	0.250735616190259	0.208890786327418	0.482615407581026	0.880842574336876	0.759779892296337	0.926305078886495	0.0630961027359979	0.142875768028776	0.00233074163767201	0.314044502016038	0.460974141277697	0.525105889135256	0.0665805439553837	0.746989877731296	0.698400607315104	0.0735599436397239	0.752324426948471	0.701954634986978	0.720531656706898	0.162606192789154	0.999683413129656	0.005981791105479	0.100348909004523	0.0660117717668274	0.187233294800378	0.539150046697723	0.0533608564151342	0.481794434466859	0.118753362050501	0.0180554671869748	0.0218005900744259	0.856053342831022	0.0332722073250246	0.57577043688656	0.0243902585890982	0.511970633640576
ILMN_1658110	ENSG00000177150	C18orf19	0.00574946504914258	0.981340207636837	0.265317285278718	0.8495196571434	0.239839711047436	0.820163309590499	0.0156560473231981	0.473483303123958	0.438130061782815	0.35105155477525	0.698737551970333	0.00126915692558785	0.19149425083806	0.149120616609429	0.353927957243646	0.455999121526954	0.18011485622343	0.146214733811707	0.310606866071697	0.0846989998117962	0.00170266209415418	0.175675954020165	0.0853277076423895	0.28409915597558	0.17869152914014	0.0569717965980082	0.10180103794772	0.634301060324014	0.23064321528852	0.80666363672982	0.396264654795295	0.600988818728239	0.405627991870996	0.235669580914096	0.193850415882925	0.654547654464327	0.0164788683812791	0.0135280328541504	0.284732390483969	0.855060754747853	0.0112686635463986	0.113299035707869	0.151311725936513	0.784235874745459	2.21189560597396e-05	0.118840337133018	0.500408775559717
ILMN_1658144	ENSG00000100815	TRIP11	0.0376220062131183	0.655678621503645	0.210009091639775	0.00859514089270186	0.332755632606656	0.00236569394548393	0.0172796142312314	0.95435638044662	0.0416755864552178	0.545009835864048	0.324611601237022	0.207453054126136	0.371246278128264	0.143671512944418	0.374080198752366	0.267184440303035	0.645321849329293	0.00814551251042718	0.0360497199852661	0.808783530046865	0.000617052862890784	0.120283671317148	0.186290664567531	0.235625484167432	0.6066498578189	0.00237168866871895	0.0563637731844988	0.812577713596618	0.00219960013373373	0.350078589528676	0.855137832826706	0.000768736549353674	0.565553571469647	0.465508448810812	0.357761741051537	0.00355132173360985	0.215209289330977	0.529218955999711	0.364066322237632	0.00672431920416919	0.0532310301440564	0.883385990262517	0.0860056587030188	0.0599507189423405	0.0238959277458944	0.628023356979581	0.19432741954746
ILMN_1658152	ENSG00000130758	MAP3K10	NA	0.972677100940397	0.087995138835222	NA	NA	0.568447210562893	0.862085486213478	0.849671384632023	0.0638389603279946	NA	0.345746401200015	0.0760967667782312	0.290246352656858	0.0138312286512005	NA	0.637007743518369	0.566468315853147	NA	0.0176030848232523	0.0697296292698642	0.138358983167943	NA	0.477685560144997	0.118286376988924	NA	0.302182393208439	0.82562917676693	0.298631589094467	0.340538206817355	0.197101105764038	NA	0.215943905253301	0.0737074862263718	0.136834414344072	0.318418722423044	0.272275249370124	0.881881879680305	NA	0.566120069799978	0.863798759886697	0.278159056333555	0.434943357121661	0.530650437283222	NA	0.436894131969803	NA	0.902303199377915
ILMN_1658182	ENSG00000176624	MEX3C	0.839016144597719	0.401943947126772	0.52486051544192	0.278609213583491	0.00289723325648134	0.580536127821366	0.0773288970394694	0.459293650231606	0.430434317029066	0.898175948699088	0.261197374297347	0.183081979506008	0.772003932255262	0.494655027894799	0.0128011131121337	0.646189767246974	0.841194399173597	5.77733047521985e-05	0.70859038129275	0.801989976851616	0.82261818765411	0.272508795665295	0.353294292698543	0.391337761595382	0.0170412895867632	0.00493140772078644	0.884926334144566	0.442407160552772	0.40936654023007	0.392453321214447	0.819745608937381	0.551692222970761	0.0734947599330496	0.0956793592557781	0.00488794976969725	0.119140119757565	0.098490046376988	0.477879202998489	0.0462930894075599	0.0216863176553795	0.329251382494776	0.00155422585373129	0.0933611068456038	0.888906046692922	0.150241115841833	0.143067953513516	0.000396279041696089
ILMN_1658231	ENSG00000160877	NACC1	NA	NA	0.433936558204375	NA	NA	NA	0.183548962318747	NA	NA	NA	0.109901426305942	NA	NA	NA	NA	NA	NA	NA	NA	NA	NA	NA	NA	NA	NA	NA	NA	NA	NA	NA	NA	NA	NA	NA	NA	NA	NA	NA	NA	NA	NA	NA	NA	NA	NA	NA	NA
ILMN_1658259	ENSG00000185721	DRG1	0.350780944085906	0.735801569844156	0.330236225408961	0.486680319379561	0.34828273382948	0.690796158344181	0.454846051399614	0.0556232228141803	0.356870401190737	0.655064362509123	0.351856261349476	0.571745296958614	0.182452463497424	0.818065497442665	0.309788916909074	0.244117588623709	0.9084191031764	0.000967304721722717	0.637622498925259	0.246367677276055	0.487936606650019	0.816630245380326	0.229519057626896	0.154827174265986	0.900970444507284	0.0986022739320845	0.0778390797221256	0.213252725772419	0.357737918910936	0.0421085481595551	0.958466191152179	0.626299648251318	0.0285470367355536	0.679235404923213	0.0207765987816004	0.795165747251176	0.0516567693150369	0.273440774165663	0.444747317804049	0.0244211118370989	0.958136167236148	0.269620202782586	0.587802645562344	0.401361951560394	0.825651327563053	0.446417118339117	0.97102213773597
ILMN_1658289	ENSG00000005448	WDR54	0.646928755079396	0.23801195144856	0.904473700636108	0.430803373835235	0.458068186379749	0.357875977918849	0.225886186134671	0.25058799478186	0.762847021326817	0.904901439171304	0.550531764592576	0.923798791051059	0.314598534997932	0.0258448516182786	0.36657616217523	0.819541075458595	0.0851226527897686	0.365897895120131	0.273308059000938	0.466158291655506	0.000153498347829072	0.886285957961768	0.385320932955376	0.508479882001032	0.256834000213592	0.175452594704131	0.241131893522398	0.45769839007927	0.780557478713203	0.365420894127939	0.566279674356353	0.0863025914687163	0.360629454968177	0.505931511864679	0.193821929955429	0.0440566700750369	0.192367872781552	0.0295714323100089	0.000737288947922096	0.178834894939633	0.00887085355757338	0.0794785915119897	0.117680186600134	0.141515480953024	0.430725475560293	0.0735577019704392	0.0672837795230878
ILMN_1658290	ENSG00000067365	METTL22	0.763866495734467	0.503566129568277	0.0855416291064739	0.540994391363514	0.0524993660727099	0.0348678646811898	0.0165419184193482	0.622974106684051	0.00803712878826401	0.000636098247760446	0.485467568362757	0.000308511098779271	0.19375954144669	0.856530754460776	0.101681857281412	0.679409396855973	0.819866504929808	0.863422046853484	0.0175738182051857	0.202218850550084	0.131048282859723	0.501057582393941	0.0328442638091169	0.0613442274810291	0.0773916785683762	0.117948223996031	0.642566145318078	0.283597683755422	0.0055621494563469	0.973468702225664	0.116172358263652	0.891603379447028	0.142965565696729	0.238444799009703	0.936720770109049	0.128998026050019	0.0933067092486476	0.00473582011908079	0.00037173407719275	0.0645530333472413	0.694429916765361	0.284383605218303	0.49990268441667	0.0413467277277138	2.28379548236088e-05	0.663217085646318	0.81910345663874
ILMN_1658351	ENSG00000214253	FIS1	0.861397496352346	0.0733313060926977	0.019559837892395	0.307256713006092	0.746019593562227	0.0774752514746048	0.0388826046234952	0.00329791415481768	0.000140563708634017	0.00081437913246086	0.481555341437824	1.33215324342101e-05	0.198177904946772	0.090387320852894	0.00413905212119384	0.103011186559178	0.0497549800479083	0.3631508042486	0.000426703997844187	0.269594220812697	0.69512708366396	0.0446452439774993	0.478087989632994	0.346382142421611	0.842344747117359	0.00543930690706471	0.643019383925846	0.309298598760449	0.536525571746896	0.25750819889643	0.00218062073298037	0.196677977711664	0.64418318076571	0.363143572112117	0.00478626765759462	0.0778787747330139	0.0525998313142569	0.247102768423557	0.00407157366428663	0.89176708443886	0.0238732762283454	0.0140548862271054	0.00238704972483504	0.510488731529965	0.00181946578869845	0.041314045029229	1.69549248026594e-05
ILMN_1658373	ENSG00000135473	PAN2	0.359723637602153	0.0409104982381062	0.693686256337504	0.947157478024922	0.798156084233196	0.0914075781735489	0.290414948941511	0.0963739621303847	0.0508156811429552	0.984794238391471	0.374820723231784	0.235573682008135	0.878556534698194	0.178003317699921	0.0929496474942527	0.238689415128827	0.130321434747377	0.173349983468927	0.0326699344261275	0.44503388379197	4.10631301285974e-06	0.0312088820870139	0.0108570933543289	0.866867464855759	0.0381473398811851	0.954674853167098	0.00402351903612259	0.110313127183968	0.0709271588867081	0.160364922082848	0.106884555797514	0.419281237387857	0.00591237121551797	0.000338258550578636	0.0561056857122126	0.0215630427145532	0.0842360843511996	0.0124160390753808	2.51600381785277e-05	0.529528545639627	0.183237081840785	0.699977185329957	0.498980630504219	0.810155716441632	0.0101330313697993	0.0684184268004805	0.0153644146682538
ILMN_1658407	ENSG00000134802	SLC43A3	0.0139366870143728	0.04653253046735	0.0587949402685345	0.209897942791008	0.165871258765956	0.108557572403889	5.49537876715188e-07	0.00652193983149122	0.873494967926965	0.375060531638625	0.14058526580473	0.000390694225920296	0.0894413494674368	0.260879604532329	0.373825977251127	0.978254799332558	0.844833743427956	0.492546442401853	0.756414322299517	0.874805515442882	0.519422423346589	0.00260789651323967	0.694034823087833	0.772863499684836	0.961286219392853	0.338564902658138	0.463866763467545	0.242715327962993	0.201109693566324	0.04493802671696	0.102190406061625	0.33430533891014	0.0105206735956175	0.0370665458673835	0.522573348020341	0.000423407337675113	0.203067555979496	0.529217176919994	0.215847266663786	0.00483633857344575	0.00222220105252005	0.153866621348035	0.0184377071133654	0.0123227923299364	0.973117573726832	0.420551305788143	0.740744612828478
ILMN_1658411	ENSG00000111642	CHD4	0.154208393844466	0.00626238916532091	0.0311940779017302	0.00439418744647595	0.13663365373845	0.0784428013896769	0.0694969212753075	0.0263643992048195	0.191055085549043	0.0713410421482204	0.292963247250953	0.000577102318919758	0.0224947043299682	0.0127720197284383	0.457832892218067	0.492366396182961	0.114687124477817	0.0179723557213739	0.117150394943663	0.480358844558095	0.619734810750029	0.169146141805248	0.131453684813182	0.312509532277839	0.118124224574691	0.136235288251872	0.138188953152954	0.162709363035208	0.110358069908099	0.0126437566239188	0.532347488969577	0.0483255808731033	0.651127548576227	0.964237021297657	0.50963824825546	0.228242552840931	0.138155349864695	0.26310991471581	0.136110567582314	0.0131964557315056	0.504375336780958	0.446643858115654	0.275477699537901	0.768701475869622	0.55992784689744	0.0768654827727783	0.188893040530624
ILMN_1658425	ENSG00000173402	DAG1	0.32635384993049	0.670907851086265	0.591953359341921	0.56889023937056	0.25330808424999	0.534500166511664	0.413659852198666	0.0299468413277685	0.193083533931129	0.589259316294837	0.970728610455137	0.857065219047576	0.249887995830106	0.0139001178432312	0.256330971620125	0.974901218610825	0.514528997372086	0.110873968291989	0.43872088671051	0.268742945972848	0.535802912253404	0.240548457809568	0.987753867512961	0.630520486960921	0.748755676619219	0.946082363289189	0.846267861587617	0.0229917191135477	0.687232136174648	0.471469525842387	0.575343604913175	0.593171233948895	0.170835255458943	0.203623335504407	0.880199443297976	0.447321745269369	0.817164494187384	0.581113387128438	0.520581306770134	0.0885657405287795	0.55760879653226	0.903925000887579	0.602911147745202	0.574704179884504	0.00163048237676497	0.17029221380795	0.3248528797137
ILMN_1658426	ENSG00000135925	WNT10A	0.642863884187543	0.314086882554418	0.420372590856628	0.532014752343651	0.85851851999859	0.285846650958853	0.138353813075502	0.823467246103668	0.0449558906872826	0.144382248327373	0.724128983093238	0.110171208844206	0.301259117481149	0.292070230195165	0.071535716344321	0.575221185927914	0.864347742152607	0.789747486706469	0.337320596156784	0.366777645361512	7.26492009857162e-05	0.999820460175635	0.629917926421542	0.36822172477352	0.363018408117482	0.497241510551655	0.240952289022606	0.388854732107897	0.730688586519432	0.0134612970725219	0.986784731810451	0.218861369783633	0.0156315984038663	0.618585191614727	0.615519144358113	0.0919536786656341	0.73975263484817	0.591808038773916	0.022657638025033	0.865082342165235	0.0012407535534599	0.00519516933331156	0.385935979001314	0.140109639345286	0.105977594071305	0.0215184782624725	0.0657547660590389
ILMN_1658452	ENSG00000174137	FAM53A	NA	NA	NA	NA	NA	NA	NA	NA	NA	NA	NA	NA	NA	NA	NA	NA	NA	NA	NA	NA	NA	NA	NA	NA	NA	NA	NA	NA	NA	0.0198784187984758	NA	NA	NA	NA	NA	NA	NA	NA	NA	0.00424349005193374	NA	NA	NA	NA	NA	NA	0.0205917876598342
ILMN_1658464	ENSG00000122034	GTF3A	0.0416753150159204	0.314657329168594	0.914315018299795	0.122588490165594	0.70182528535483	0.632051700005541	0.321051925529729	0.874192517025494	0.532608616602679	0.671343874970193	0.0386033289938743	0.670421566908716	0.670963239734852	0.841560794514702	0.654902654275584	0.405038198036436	0.147637912340361	0.0965390708707029	0.203155323164988	0.00109588165481459	0.000130615759995443	0.00937818612009428	0.498013680517498	0.32080825940338	0.894575808941018	0.464808043104742	0.879432249639307	0.142296703179616	0.00393671445947245	0.432543447855495	0.383788953802218	0.57549077886062	0.184683865029882	0.3496100203968	0.0350250251591481	0.138928267544946	0.886100998823271	0.990785186889969	0.00137779667222226	0.375756778692989	0.980843186376081	0.256890863892573	0.369964730090054	0.254340880753888	0.30165328025192	0.655520749210255	0.863496098567227
ILMN_1658469	ENSG00000182165	TP53TG1	0.0761653693581215	0.846250297508223	0.265896647244372	0.0994535833931743	0.0586384865452185	0.260998326309819	0.347009687841644	0.165610004715434	0.824324357834579	0.193634740058128	0.834890436178037	0.534501386653356	0.152926960747544	0.639250348967861	0.239591995272695	0.0227845724441302	0.61299242654606	0.372803144074944	0.272015395203958	0.372786079435899	0.170118761468266	0.697366073616568	0.123806292141965	0.791790573877243	0.508471244049444	0.0367137511637068	0.85723400552706	0.832731842828903	0.873972996639515	0.366954609185937	0.88537289345393	0.659833313394566	0.0178946728582369	0.38201601856646	0.0244126058804876	0.206377600459228	0.00447480340943181	0.582409386451974	0.293021012486981	0.298539547610002	0.174226928826304	0.997165836132952	0.260678586036996	0.0755265638163911	0.000327902730799254	0.294806605713356	0.643162193653953
ILMN_1658483	ENSG00000115008	IL1A	NA	0.833772755862476	0.6541583254104	NA	NA	NA	6.08888081070333e-05	0.000281713713667308	NA	NA	0.00179055025157739	0.00586763387696402	0.156098911773872	NA	NA	0.648849700133124	0.120403679592242	NA	0.000826623860999812	0.523102025950863	0.00126793294353392	NA	0.888280738534411	0.127837542528364	0.377639957754745	0.63857961075672	0.0110206465263502	NA	0.354370601077074	0.16559782668361	NA	0.942895419237686	NA	NA	0.989259673684002	0.000415792538879376	0.211903479722348	NA	0.927577579896602	0.00347090448999155	0.56898200137393	0.130155650081799	0.237930975846802	NA	0.155083977269665	0.00680159725006188	0.0317825024108023
ILMN_1658494	ENSG00000102760	C13orf15	0.221371642474571	3.9096246950679e-06	0.000302875110770776	0.510516573826285	0.417940903983403	0.000931543812389794	1.86286719092137e-08	0.136972324695012	0.715903978546559	0.0182816061916927	0.000132512811853028	9.55154210156953e-08	0.0293600028538369	2.13771537544546e-05	0.0499580402528238	0.678691286815456	0.983470996256296	0.72240484509716	0.0628952972667266	0.303969950791491	0.00235631632660674	0.312880256068998	0.219727997704899	0.226571412590607	0.0236131640415914	0.261328624134066	1.28808166530016e-05	0.836278799458769	0.00229435745510965	6.67726689990637e-08	0.0727197175789763	0.410462493376143	0.000710954837895215	0.211638523964634	0.115199455894132	1.28493600778314e-13	0.000236150415958806	5.40453160779159e-08	0.000185504479207079	0.668856293655781	0.000405207516505947	0.0813628081748063	3.3192409191985e-05	0.102965956790826	9.2611036733879e-06	0.192914032916824	1.31493282185999e-05
ILMN_1658607	ENSG00000231607	DLEU2	0.340182636479772	0.057367911354542	0.592387218317913	0.19827119455867	0.187516534747786	0.225420478214236	0.594949125695313	0.146297933046189	0.00168089073819679	0.367643875964622	0.572132098317738	0.0556958716554352	0.164932490407332	0.0987387621523551	0.40594787318437	0.0397473281014232	0.857783387027316	0.105518661203	0.048523096521227	0.985563184244693	0.025785050639309	0.280041043722456	0.822313765852649	0.365114619288991	0.914836587635268	0.281723958173986	0.0380964107001068	0.147891076652689	0.868197543263398	0.0326613673613993	0.770558081112196	0.223557844493851	0.151581390625998	0.987076987067921	0.715946445145128	0.888242153463841	0.292883396910538	0.434255955910219	0.139383411780593	0.530163302519394	0.0543378495979805	0.0231208890453183	0.0513119303604948	0.0444054690856705	0.90968856252556	0.0715882487469883	0.899188890845868
ILMN_1658624	ENSG00000167671	UBXN6	0.872666073267474	0.0845138290821745	0.408888747168244	0.529349716848266	0.0137883530571294	0.377510799394738	0.132585367221023	0.209645142438399	0.554515687978377	0.392468181108432	0.308696795256232	0.0171388204761926	0.00627633541796715	0.294359974187291	0.586753927868684	0.19954243015785	0.316794756670783	0.498569310270016	0.0428005885720648	0.321293845975261	0.220948835868975	0.0206329569605558	0.250614346474206	0.8927593316411	0.817532704907761	0.297061211296633	0.893139041438337	0.108784598606974	0.0146263614236475	0.00258438751663198	0.240844493876039	0.27731243088397	0.763767265512338	0.481110223011666	0.9852033894583	0.0235606878679153	0.367553850038566	0.112733416657583	0.258403566003369	0.736306844451574	0.762240059232829	0.224008372306126	0.0605655781267694	0.188704272131188	0.459998641020473	0.458792027540065	0.101572034568499
ILMN_1658639	ENSG00000139508	SLC46A3	0.308217314760005	0.199657363565966	0.0112577740858592	0.137934361394846	0.00714439172991251	1.71997805510254e-07	0.00278004390028203	0.0091026912391523	0.000950492386146772	0.0126238713271476	0.000409299565813226	5.64671226522913e-05	0.826644411732809	0.622779134136433	0.0770362543360299	0.249664266846152	0.531770510528657	0.632017844390464	0.202049689645325	0.471394831075327	0.000106729690084662	0.868168965176488	0.854174778147511	0.169011238862205	0.000214203364295799	0.928278272045188	0.19179884959976	0.423993386260874	0.000396969297434311	0.0183264640814059	0.00304154644083333	0.0666378797992229	0.125048222792479	0.0425372593736653	0.00106311311805131	0.0207464328585786	0.0933013544883559	0.175645199699105	0.00164115473591412	0.714451748351597	0.048242330064293	0.0081303312919602	0.0178202651303908	0.686852121545868	0.146014833194631	0.285524007310761	0.757267969764416
ILMN_1658649	ENSG00000196542	SPTSSB	NA	0.310074428379135	0.795719553163105	0.07010070894966	0.912586218673265	0.218277426509969	0.261965488269914	0.228398068808012	NA	0.255031969856167	0.126123113153428	0.0329190259311601	0.0718277993093522	0.0179083110852643	NA	NA	NA	0.218516353852467	0.295677229844445	NA	0.156562086733422	0.328174634638313	NA	NA	NA	NA	0.744713665059342	0.0307162313879758	0.770226001882535	NA	0.333483216402607	0.0118173505405979	0.204608490023858	0.852304543729807	NA	0.000784386865291475	NA	NA	0.000104095979449982	NA	NA	NA	NA	NA	0.00253633688280866	0.00414005558295978	NA
ILMN_1658677	ENSG00000178498	DTX3	0.10913291997941	0.485742570243962	0.226453577159398	0.171339849929995	0.116879032409746	0.423924334736121	0.0237097468520585	0.300910901444308	0.809462785422341	0.00695107333705891	0.49988973574486	0.0630353612823076	0.016219322086885	0.961042510756568	0.0167928838039454	0.0764921275230674	0.201838503461191	0.914608016671119	0.883175518697138	0.248664521461103	0.0223072090484842	0.994421691921748	0.284890068211749	0.519920153941404	0.100335499059498	0.0748145756068204	0.657498229129525	0.0473782865317066	0.619123179481602	0.248795206702415	0.410805765046904	0.0380337493277266	0.196291010387716	0.0522354399034454	0.91600301301558	0.0748929886898819	0.195623297320923	0.242217551741824	0.331686643864026	0.479294193940314	0.243379128975841	0.260274138623058	0.897079714174329	0.489728378714701	0.00194638890425433	0.924647741595256	0.525341850273802
ILMN_1658684	ENSG00000166377	ATP9B	NA	NA	0.437644397499279	NA	NA	NA	NA	NA	NA	0.0380260935926442	NA	NA	NA	NA	NA	0.140603210492378	0.356853209247187	NA	NA	NA	NA	NA	0.824193866505254	NA	0.767399886993714	NA	NA	NA	NA	0.884491013031974	NA	NA	NA	NA	0.599801531388845	0.194263414535467	NA	NA	NA	0.935695975469335	NA	0.518470775156471	0.418579698741022	NA	NA	NA	0.216734351094894
ILMN_1658695	ENSG00000143228	NUF2	0.374082980455367	0.0142232166984059	0.0889925252221751	0.0427621216755992	0.0230872299764829	0.95188969184288	0.0946442309018851	0.0869727109172817	0.0490217845798209	0.0129507938954319	0.483614510346204	0.0932467435877373	0.0951296168300243	0.0245067252469784	0.134349293966311	0.550561907654212	0.378109612346569	0.0324609974749092	0.00312805970632519	0.340348301520484	0.39210760240567	0.0494044850383329	0.336068080861761	0.454395249394395	0.403439563614167	0.0803208525679614	0.270487576848245	0.00151655985779295	0.619798293005395	0.0415885000673803	0.730495089280235	0.205411493548358	0.128040324885349	0.557777614618942	0.581033068652447	0.185513208532633	0.00183506952794118	0.00857517749385804	0.537276020475099	0.184346316747498	0.776656740481354	0.171049139900843	0.000290278595986546	0.60650407176065	0.00426099501689806	0.7467656902766	0.0293384080901944
ILMN_1658710	ENSG00000163377	FAM19A4	NA	NA	0.00578613987453003	NA	NA	NA	NA	NA	NA	NA	NA	NA	NA	NA	NA	NA	NA	NA	NA	NA	NA	NA	NA	NA	NA	NA	NA	NA	NA	NA	NA	NA	NA	NA	NA	NA	NA	NA	NA	NA	NA	NA	NA	NA	NA	NA	NA
ILMN_1658717	ENSG00000100150	DEPDC5	0.0780505441326784	0.952903065035245	0.0584808389904195	0.066324247372761	0.0789673201557873	0.165451048430508	0.484601861494765	0.403477700983465	0.0303349724662944	0.313577657841905	0.305806334022377	0.487259734012958	0.264431474083901	0.774225030025465	0.959377870006429	0.587393250893639	0.691598540017561	0.0633204493673147	0.106080445614671	0.383940863891117	0.353087048953443	0.0224787173146525	0.482823211407159	0.471561417470093	0.237166732284867	0.0423926476425177	0.110781412185314	0.959023746149638	0.0880401788349054	0.328720209600195	0.175730997298612	0.0889690841696809	0.175770878903521	0.266396177301102	0.236002820760942	0.122251890856772	0.654673303859472	0.0268473195841626	0.224204847213863	0.601346153562086	0.039395588907047	0.292295301023344	0.827461108751862	0.063827436337674	0.260674259283843	0.24129176504906	0.409763597060677
ILMN_1658759	ENSG00000162735	PEX19	0.0204400024654138	0.0198239268187791	0.192393055769024	0.246923859196874	0.00155259546755126	0.511434580103043	0.0042941829852283	0.8531080632224	0.0136879440755816	0.129764201372553	0.113048228432256	0.201557682025504	0.942082146416515	0.194865682618623	0.219605321141707	0.102573350321714	0.0401198616798881	0.000100962518961396	0.320730116085329	0.403723250740314	0.00943697656029465	0.00805528758586207	0.813964471190387	0.0224401549081761	0.0214553111743807	0.0055128342402839	0.184809372298897	0.016764084468136	0.00151149094312417	0.0127274280297602	0.0455853070757155	0.578019919914985	0.762276563713222	2.75549416735989e-05	0.343707641490214	0.00663968517149523	0.501914731453312	0.000506186755700164	0.636801202352742	0.58316994849961	0.211970156394434	0.000782771284623126	0.518559839290998	0.226814614068427	0.0161829676532001	0.0896701408314262	0.173669774305244
ILMN_1658773	ENSG00000151665	PIGF	NA	0.979624663271986	0.314499992276637	NA	NA	NA	0.483353570885073	0.00522909301378016	NA	NA	0.95486815259328	0.0654676041944744	0.705912442403534	NA	NA	0.999152352701567	0.630371863119577	NA	0.271612155468073	0.818770902780676	NA	NA	0.118644725195891	0.00268487702451823	0.378931050672597	0.0737669323581574	0.719828721233422	NA	0.0391864635400965	0.353983674112156	NA	0.000975687101770853	NA	NA	0.0960068291917841	0.115399805043636	0.147583113263418	NA	0.0667689789424021	0.188423415477833	0.0330187389087148	0.300857386651772	0.823817092270408	NA	0.0010442746437208	0.0301362757144601	0.613021086596183
ILMN_1658800	ENSG00000096070	BRPF3	0.792919690230827	0.928459857631686	0.0378088513222168	0.530254447408855	0.597425226757591	0.509528235561139	0.00579146246288639	0.86003489085944	0.00490729190133803	0.82776775506603	0.221214401395655	0.000557750947197439	0.859233760621668	0.0177803354338703	0.849702069267735	0.325531253825777	0.253980580960331	0.0967338615510103	0.0409546662769245	0.160380036805981	0.753238103265905	0.785836182668467	0.0785695056078324	0.475728201574137	0.736779677490861	0.20105983187157	0.0833478169672642	0.437097086503791	0.248360126825219	0.225562909747787	0.0109564445364922	0.0544507257111394	0.207698572396713	0.757163158921653	0.232626045967334	0.223583979758423	0.157209223159831	0.356403352772368	0.282902655327669	0.140804198631475	0.0181518542570211	0.134859105262162	0.529176649214895	0.185004486333845	0.415878689872698	0.000426525892702525	0.0423811711307291
ILMN_1658802	ENSG00000163463	KRTCAP2	0.0618932006386018	0.985681947020548	0.604872846182908	0.888300800766702	0.122068395180926	0.875999298391463	0.646552419337296	0.216923422011894	0.327176409679312	0.439379990847692	0.837422922563937	0.182770377314799	0.452466750928126	0.00333387032827735	0.460129585677267	0.762790024201907	0.0465922903591879	0.889217201501826	0.824286440883901	0.107456160608005	0.0002101857201637	0.939792995099494	0.871918304488238	0.460969957595558	0.307995547486361	0.949362569029595	0.532486259250827	0.338911281117653	0.0980558266298633	0.00387132191698489	0.154284987594797	0.210987696183216	0.0132158564904247	0.166482557289526	0.805464963191303	0.360777897688837	0.868416591198479	0.104231591465468	0.580368430833411	0.834743431469154	0.0672678588221837	0.874505292275922	0.382006625098188	0.0563865781439245	0.019159667843619	0.228839945739378	0.423046798641434
ILMN_1658821	ENSG00000141858	SAMD1	0.420650606072054	0.362539067993247	0.0762972254675101	0.26214159508381	0.947797919811693	0.83408912916464	0.507829543159405	NA	0.035992169749645	0.266820327286433	0.896340919284702	0.656231281428888	0.350714054739302	0.484062445137334	0.0931033316497448	0.761827897639809	0.728321216203593	0.776637800169424	0.254251804638269	0.643321318766924	0.596357442872312	0.0260232653374006	NA	0.969489829066063	NA	NA	0.210508730637974	0.451249586839955	0.448523710281513	0.764106041859247	0.583868868492158	NA	0.366132014553804	0.0188279022464602	0.562230638323321	0.830202045271385	0.336888161051035	0.108212706676549	0.585459724200008	0.574141167148325	NA	0.381818605236988	NA	0.392645971193897	NA	0.153177170125946	0.726019610293807
ILMN_1658830	ENSG00000166272	C10orf26	0.0136616913338244	0.660101279015178	0.639832180503663	0.761206351078927	0.12532457227514	0.0380644645313431	0.018378855191736	0.113359880371007	0.835363473784002	0.405430724301828	0.395378088677217	0.915912888279271	0.290178875229017	0.139378730741071	0.00149335867865597	0.880834827131167	0.0377282314038853	0.756039822133276	0.016074754081408	0.285466375631446	0.00019484428184618	0.274827965267782	0.663852314067843	0.932055716765943	0.0452678208809982	0.0325795966085225	0.666801832212359	0.711908484643474	0.00570625378138345	0.912754081853884	0.984847129539437	0.0560493130859443	0.212144187875712	0.0155852027651861	0.0133145075779564	0.0434264565412867	0.201961366440625	0.482608202188403	0.336836667853633	0.6286306651001	0.838245839283303	0.0229505553622543	0.254656154917798	0.595882429301153	0.103934113226358	0.321545672082833	0.293017267598719
ILMN_1658834	ENSG00000158545	ZC3H18	0.00394507716187675	0.15826408534143	0.118895338662886	0.0574583455207128	0.152699311184382	0.85302198849991	0.409019749454981	0.939558405234485	0.0157114736400561	0.713264810669761	0.68314361814452	0.496938348363616	0.354081832212022	0.888151671138005	0.513854311089279	0.169634762280939	0.966688964236484	0.322219496241185	0.399243764925186	0.930239092075849	0.64887267830079	0.0433102837838067	0.256571932991247	0.846672340873559	0.987762357133108	0.247432586642123	0.47942626084566	0.272528057117053	0.888709452645277	0.439196625954926	0.161858962993185	0.99496501204508	0.881301313280729	0.827659266343428	0.0803172259379534	0.618686178658353	0.325696044375361	0.259667664229774	0.189426668781395	0.718133433994906	0.911512073231101	0.836866812201065	0.8221931911535	0.106376996610723	0.484122006854202	0.369657344186271	0.821316644512746
ILMN_1658847	ENSG00000198435	NRARP	0.00160311683007388	0.103154779197122	0.764143222993265	0.754967072244756	0.00328004740538237	0.736265882727562	0.122143946006967	0.763739908273597	0.419853305977175	0.207316858433241	0.246495042345344	0.00726872077259514	0.148781321685792	0.224074777156265	0.514611574830777	0.527787421480909	0.00670810163778792	0.562616668443357	0.869073631181536	0.21487216895437	0.00450686503300955	0.312455660423268	0.0710765118241068	0.754926926139738	0.21188250043925	0.249723755116283	0.250377483168859	0.0862656101809168	0.0348868188531565	0.364476599039474	0.634909905056769	0.123054434012619	0.000615034324996015	0.0402007909728106	0.651021743949579	0.144962862135884	0.281353383578747	0.21083188230656	0.000724254267198978	0.891169522209279	0.600817284886058	0.869430344729503	0.96530362380066	0.92466372721691	0.464805695418521	0.0198867847946172	0.0537013354035568
ILMN_1658885	ENSG00000164535	DAGLB	0.0431568712314148	0.987178141081169	0.778831968504142	0.819681841968839	0.333272665038407	0.112198052392624	0.354952494863849	0.242751015724424	0.26169015289944	0.976477394968921	0.258695573521283	0.294455748618696	0.955912826496088	0.293947303060277	0.706765039245945	0.991592615238721	0.418794469164313	0.751695591961816	0.964432630493696	0.376091182787123	0.310164553123199	0.757362831319662	0.0534159452599384	0.306896362057806	0.331397898593689	0.736790458563383	0.123683657333576	0.560505123973534	0.398753916231336	0.264592519151275	0.330463018409987	0.075102391028976	0.462635484426002	0.308547181346842	0.196910410636311	0.555612568500785	0.443369593940113	0.967642615549413	0.527782896572402	0.479187766683032	0.44942569922005	0.0593118312641551	0.583735106540429	0.367602356200351	0.640804614490934	0.373590447395761	0.15986857104121
ILMN_1658902	ENSG00000177030	DEAF1	0.852305049765526	0.00710935137602362	0.455201155939162	0.0045334073997981	0.037990791915234	0.219224172947988	0.250711558081541	0.410417639775852	0.236415225234334	0.979537081644881	0.969051219131587	0.334339553814929	0.237597647606538	0.0462081722347728	0.38597246164827	0.723418603848713	0.0640725873253119	0.0132418769092463	0.400476511783973	0.028037186828008	0.429075006102011	0.0410008448913648	0.00757033341436791	0.0248542303940976	0.531351395357927	0.0786558469517048	0.607631930000217	0.219420839638337	0.0841873637577782	0.00480130037152752	0.528608443437146	0.489836645862652	0.348967239751394	0.94769099319775	0.0154631720668413	0.886158173580602	0.027908537662	0.429760739405274	0.0430280177896268	0.0501604783423758	0.182983672522891	0.534825569222536	0.0509103545413159	0.895439252528435	0.0649192633226435	0.425147328812251	0.642381947700178
ILMN_1658917	ENSG00000106688	SLC1A1	0.117587605483372	0.205570339102892	0.151368517326538	0.931891812690708	0.0070006906331502	0.0386636945998323	0.0471751254685186	0.0207534071532958	0.556471514441715	0.010332631324766	0.260557749362957	0.0607957568640983	0.91939861147563	0.126319570154396	0.622082426913731	0.295361742715238	0.0304145845348596	0.193110051765318	0.0582396697349288	0.36119358735185	0.0220218750058432	0.516874864591678	0.260261883355507	0.885087969400801	0.0289133684362363	0.97256192416605	0.150310465878096	0.0216040675534018	0.0616486421465352	0.149194222474295	0.122578703030303	0.0432927311884707	0.732766765370297	0.158916140600106	0.708217220285612	0.0018663718776726	0.810415384803766	0.438155638817722	0.00779375018798146	0.611059304918691	0.639003197454644	0.141017500712959	0.47097665527168	0.108731780275003	0.918107275861948	0.328919968093667	0.115709115911324
ILMN_1658928	ENSG00000172354	GNB2	0.333195507663238	0.00999083479630584	0.727328363438002	0.000334913025286581	0.847597689279389	0.0928854243924322	0.354895475869275	0.625979363902353	0.259629258906471	0.839351320298001	0.00831256737815783	0.231421091839619	0.143908109611849	0.0249456547079691	0.000785169293320685	0.19660797789657	0.711970666103277	0.583668402400514	0.362873376732544	0.81270732400529	0.0122825319914261	0.0699015332877643	0.522413625694591	0.412155923509802	0.975872654449403	0.043706723690963	0.899611003538062	0.080893257435478	0.635250831783758	0.0934758948354139	0.119629025409706	0.268924596371003	0.168321103339776	0.00932212416257344	0.0450349548982171	0.777846673025371	0.00609437409479113	0.525550063040554	0.0261913917519855	0.443857949582072	0.937891578642979	0.338179513012476	0.461593109179957	0.801578841169339	0.000415086870401086	0.779670920932418	0.330225160804233
ILMN_1658962	ENSG00000043462	LCP2	NA	NA	NA	NA	NA	NA	NA	NA	0.000225208310881682	NA	NA	NA	NA	NA	NA	NA	NA	NA	NA	NA	NA	NA	NA	NA	NA	NA	NA	NA	NA	0.00729812998245944	NA	NA	NA	NA	NA	NA	NA	NA	NA	NA	NA	NA	NA	NA	NA	NA	NA
ILMN_1659017	ENSG00000166352	C11orf74	0.85007139113566	0.038488056561971	0.0150002986923426	0.888859868563179	0.795191136683968	0.0270487853495584	0.00611445922123065	0.665915481184537	0.263033966154448	0.266877004369336	0.109731043553187	1.22907186000633e-05	0.00969793225547578	0.00437327496237835	0.222051860124101	0.182882212832596	0.0224813438619032	0.203644599222439	0.00321089545896914	0.0255267317899089	0.738720366887516	0.152935577009524	0.233429828590376	0.0317077614708836	0.518583020999489	0.986094107020386	0.0752808705306522	0.0254794519073759	0.00911662817572194	0.180177035531278	0.513593357400693	0.849382934851775	0.0270650973164325	0.00928217839468646	0.307679928488517	0.0281285399198342	0.48156898810194	0.710820477891956	0.962359624131577	0.911431698822652	0.439588507673707	0.763854740971747	0.388680349994674	0.265538095227447	0.0873342452235232	0.00430357398795912	0.498016455598426
ILMN_1659026	ENSG00000147669	POLR2K	NA	NA	NA	NA	NA	NA	NA	NA	NA	NA	0.409498283149548	0.173248217808959	0.601549110124483	NA	NA	NA	NA	NA	NA	0.263514301021039	0.10480868290002	NA	NA	NA	0.340525744518255	NA	NA	NA	NA	NA	0.0154186626471579	NA	NA	NA	0.0527101100132526	NA	NA	NA	0.713204787709855	NA	0.398985268772846	NA	NA	NA	NA	NA	0.538669873478425
ILMN_1659027	ENSG00000117394	SLC2A1	0.801983995278344	0.120600807986641	0.951709391074268	0.111310536027578	0.240389026636379	0.226088003880405	0.838926446311851	0.844787335476797	0.119571653040483	0.382021715831352	0.43517570498726	0.105373402926448	0.943301778268644	0.635542732193724	0.498304237460276	0.011077856444616	0.0316025343833699	0.435782299493332	0.404158959461984	0.0729646281580223	0.00969646275410754	0.028674553356156	0.069419252770119	0.0132644670610154	0.0167960031323109	0.989808463837402	0.227216160005259	0.619375509534961	0.148401052801526	0.014160586200473	0.157712249220018	0.147955626506269	0.0235297987907419	0.314895788982423	0.0883253772056175	0.243751017461905	0.0409767379166771	0.340189348366096	0.203583320210905	0.285126512672481	0.000271995841974899	0.00750363631515256	0.365136335733402	0.144279342566714	0.676869435323173	0.0137411331930973	0.637135130782706
ILMN_1659029	ENSG00000205593	FAM116B	0.00849404001662059	0.195467331631702	0.624373390365023	0.00580330528952475	0.283531150802721	0.0555777310635842	0.00713444011408415	0.22708221931892	0.756392893952486	0.119027630106211	0.621810963651772	0.0848919189157685	0.47982376747811	0.035240477937534	0.498438626538448	0.260815501221229	0.13104923378747	0.197128001854627	0.146786057483863	0.230622527506757	0.00692048999721806	0.42799449885997	0.131870264177492	0.0397896229803733	0.117923218589881	0.397049352773135	0.775837139567001	0.00933244285502654	0.127824673001917	0.803290473789893	0.137724009708831	0.46523083779847	0.0400950335026672	0.000638759432703967	0.396099505951994	8.13231428115377e-05	0.0136447753565415	0.829132209077325	0.131214369648986	0.135644965343453	0.468213597963512	0.482901406545555	0.00417771287248027	0.789797931863885	0.619778364805236	0.323984566694762	0.872478234781117
ILMN_1659058	ENSG00000204569	PPP1R10	0.0182683800613958	0.00872998331790341	0.0143081698652108	0.958003916200373	0.56487540493502	0.0591709577522792	0.833938337863165	0.217910120560914	0.155261847925742	0.00340438190244853	0.200842127533639	0.315646559518003	0.000562865903405156	0.0877155104616837	0.86249159973545	0.193329006557553	0.365488074363926	0.00136857344908432	0.435362159708073	0.861520742943671	0.301989049013269	0.902296759118932	0.760583962569992	0.184370049990695	0.255081357895374	0.839042719188907	0.280136197369897	0.0561893991201261	0.793861929227262	0.949329049721872	0.074280539107285	0.077386219032181	0.819746672734378	0.0430035577614306	0.152849398393961	0.566722805060766	0.00631416240191156	0.961755338931517	0.834841155271165	0.180067001718495	0.0212987919894686	0.101394952654545	0.440554022402378	0.204503058661277	0.0919352828689382	0.00239280175574454	0.00524710146122509
ILMN_1659075	ENSG00000204252	HLA-DOA	0.444900276789468	0.580538249721052	0.053124589487856	0.119418766174136	0.779904090141657	0.0137923226308294	0.00158364001551593	0.0961781346054913	0.218320957204125	0.104549426718338	0.0735294972170506	7.40190141350615e-05	0.549388141614502	0.187923093248224	0.0292467742261069	0.11402561706667	0.769296170737346	0.26811317633474	0.487673387556611	0.351330322998761	0.240052387591734	0.369540892867495	0.0498122337824245	0.430090232573093	0.918026917637116	0.549023111404181	0.862824930386222	0.0424148850810814	0.00580217374696537	0.149082443988821	0.14095554781734	0.634251323463613	0.174520942502299	0.041158597401481	0.623552474613731	0.0226584070764027	0.544089264361663	0.470475176479198	0.881095754733455	0.248094214124072	0.37633420902879	0.0443265606185643	0.512858411377371	0.278478560065697	0.213767391593535	0.118574185758215	0.328931232883275
ILMN_1659082	ENSG00000139168	ZCRB1	0.0034326068464387	0.014447641274252	0.0216485159053279	0.596981385136582	0.178266934422336	0.0146031066792667	0.0445989647598271	0.394436008218847	0.0410008395489221	0.850748572948207	0.664940429227407	0.968271962575887	0.0094091425534469	0.0779660174794442	0.870111820388085	0.110322466268613	0.0773277965993722	0.10124227618475	0.0121489194300164	0.564732227409532	0.0293050986420795	0.242552101003919	0.822935868089135	0.0901735934200008	0.238300330858645	0.059854544940304	0.361508665216314	0.00267777654024796	0.131766793593117	0.291248075949921	0.80096796695703	0.608652947608233	0.000619454799484235	0.273452388898583	0.0284057624643451	0.0292659832382917	0.598692963536552	0.15797703527092	0.124844531976973	0.0276791555569086	0.00184122120702291	0.966679607542405	0.00838403776513954	0.313348308998034	9.71330228300513e-05	0.0493498873341319	0.0244139841190874
ILMN_1659086	ENSG00000104725	NEFL	NA	NA	NA	NA	NA	NA	NA	NA	5.277205913964e-05	NA	NA	NA	NA	NA	NA	NA	NA	NA	NA	NA	NA	NA	NA	NA	NA	NA	NA	NA	NA	NA	NA	NA	NA	NA	NA	NA	NA	NA	NA	NA	NA	NA	NA	NA	NA	NA	NA
ILMN_1659095	ENSG00000213862	CTD-2270N23.1	0.133356803321652	0.325039208794074	0.307839961772308	0.157878666056618	0.0390957353391475	0.633104135007796	0.198789278783997	0.602555807762705	0.649820811231598	0.857903368475498	0.581475266423115	0.392415228104772	0.380511041838106	0.0739817924147318	0.272073482046302	0.877196470985791	0.230334043868091	0.0714244398062427	0.318256862879089	0.358846923437087	0.432448356166122	0.132649003921095	0.236695732824157	0.830717701027334	0.510068544649931	0.118542239535707	0.984087420527376	0.538773720826236	0.445612310222024	0.0576233343394368	0.203054690765041	0.901972728676004	0.260557703945692	0.87145013416172	0.71552460582936	0.292686195819223	0.646397190462669	0.641870410733583	0.188517006090947	0.184255793268573	0.498325516082095	0.877176020022423	0.543909472125367	0.561300526190757	0.333296876253811	0.782100385591977	0.0705656500170165
ILMN_1659106	ENSG00000174307	PHLDA3	0.282542580943412	0.106750970837001	0.548608741136011	0.176394190631014	0.00291066718296669	0.254031138730667	0.000293999992466737	0.029126815683477	0.338025988406532	0.0108469953043024	0.909443589453207	0.00228736991029962	0.430618989042355	0.485699713541704	0.516179577903785	0.224863542951545	0.605893060339133	0.44090133776524	0.147131797570088	0.423500240527057	0.00879909593155411	0.000479633056634624	0.0667668534601143	0.589220994214964	0.057117626000292	0.284675283125304	0.0432383645208389	0.824105334637524	0.471847283438482	0.672361254141247	0.525959588738756	0.931183636114429	0.144019515122956	0.280548545349714	0.246663715126889	0.825542706415746	0.199923613589171	0.931630083380665	0.0343165638331826	0.540586746373058	0.892984448618619	0.0327515625881003	0.285494759609633	0.00211441992401852	0.00852877693850199	0.0238778419531562	0.323998190353236
ILMN_1659156	ENSG00000134461	ANKRD16	0.0527336668662741	0.0859133729500576	0.242107743386255	0.0370869939641759	0.175238386670393	0.479580175840302	0.0252869403133487	0.252384137812321	0.580942993240833	0.0793371681059398	0.205415088835695	0.329056887960015	0.251441099248127	0.1713138860644	0.5088174536138	0.0610406676702026	0.635342393939901	0.201233548974289	0.0815031429671224	0.687685939700881	0.683639880994559	0.0331958628270118	0.495349062719526	0.832637057024705	0.121389737446706	0.286002385612295	0.00944927396350518	0.455349471973407	0.00352962825556842	0.274022119726278	0.403103054893576	0.856433008899964	0.109936526807912	0.00407584988403833	0.128857209247795	0.00104753674825616	0.683566027129508	0.0797071848958023	0.313041459394892	0.568797390519525	0.359007416278546	0.0909107761050112	0.0399278890983037	0.0127401151098736	0.455172194633469	0.866573181194807	0.33136511165657
ILMN_1659206	ENSG00000131759	RARA	0.127061280352159	0.553505358866966	0.962110370628627	0.365205697567867	0.0951782565023212	0.458931190846278	0.00416761076714337	0.328822182998253	0.752825267721197	0.362489145323014	0.244502186330352	0.337582590768243	0.6398816904351	0.779731057482978	0.142850677652398	0.00454898825968352	0.09105881639943	0.172397400917593	0.807026229937766	0.879578877475312	0.0582164746921888	0.0340650734010178	0.089709141513105	0.220423317231682	0.178739793167525	0.0795212927823398	0.665577554392907	0.0214788511179685	0.0121458229740929	0.14025628144598	0.0332320312442432	0.366825562903752	0.80253834741004	0.282059446834859	0.132938643703482	0.00487498803321739	0.685579988600487	0.935146458575735	0.000125557228173125	0.971783911605281	0.037304221872929	0.0048272322657519	0.0474323081700911	0.333348620270185	0.00336439631413043	0.151341052111866	0.120127523488948
ILMN_1659240	ENSG00000163719	MTMR14	0.0496943184538241	0.966994501804286	0.398739211900885	0.00513018244772787	0.440735939362922	0.969447479541558	0.000262866328793838	0.12241160140792	0.151595671228286	0.389611031197305	0.786243644241747	0.00252175915915258	0.0430307360427059	0.806057367485501	0.925024218422569	0.681905701701884	0.966145885824712	0.00613703569827097	0.401093349127479	0.631984068090967	0.268381492498456	0.458214272120901	0.178886950494519	0.594300362426541	0.080042227067925	0.134193837337241	0.00770693767249746	0.270600509709723	0.197747161981753	0.0015508966361012	0.101276079412626	0.136818372474498	0.853952197977114	0.188613544168248	0.28382042979039	0.000760491940785464	0.263919747911128	0.210354323543583	0.0237460620606245	0.0623794045888008	0.459708422085672	0.295576374169567	0.183878452894168	0.0603865947058756	0.565606640061374	0.0470141545510375	0.767691301906348
ILMN_1659255	ENSG00000102218	RP2	NA	0.171427427965516	0.834070757066509	NA	NA	NA	0.00576254056908647	0.00323404722766955	NA	NA	0.138517491328717	0.49054034447343	0.297453684825881	NA	NA	0.0789659690494736	0.220277876222899	NA	0.164229164262364	0.0308781607285395	0.000739168413261629	NA	6.0086779439393e-05	0.0627874098633232	0.0151344246782525	0.00415851658944376	0.553167866505304	NA	0.00263203289540127	0.00835482594659569	NA	0.279096505935049	NA	NA	0.595938190533285	0.000641688001257295	0.0681095637465318	NA	1.8981676324749e-06	0.868969403625372	0.214413019770695	0.0614537211701944	0.00262320351526746	NA	0.23001810624398	0.458541256428815	0.0568668886572594
ILMN_1659259	ENSG00000101161	PRPF6	0.49928967579364	0.0735975300750627	0.844788095622214	0.466349219066172	0.668716516063493	0.30840136980724	0.061759213049559	0.0460736346546521	0.977615577252804	0.572193285806254	0.011683743700441	0.130123836097708	0.764737624660089	0.205271688952211	0.06789227127077	0.102337971240573	0.82989302588759	0.575967993435963	0.146307843526491	0.797031103877216	0.703058503031522	0.99392334818646	0.311517310984025	0.460955820691783	0.575364563735828	0.553150193191044	0.00985914678546384	0.057583480281512	0.0646591533617926	0.5723386979172	0.426172085794965	0.605754272047566	0.142104115444936	0.534351527530433	0.575026374058302	0.487580046962774	0.153410630333015	0.836620904922769	0.210703480718333	0.516323187123342	0.175753061398734	0.280589239545198	0.773709283658482	0.460734725046061	0.0113946251987434	0.17884938210354	0.494387018330623
ILMN_1659270	ENSG00000171540	OTP	0.0430132443982948	0.119657488307056	0.14884986069763	0.0313084165131921	0.517385473267368	0.851045695360771	0.319815254153356	0.927901621512695	0.41938272656848	0.682232874696779	0.119643300529572	0.00115218760869706	0.443493967500405	0.0849851448622567	0.139964843864423	0.16659985622084	0.869851206455372	0.544520386531613	0.0058563160151918	NA	0.0648427143187383	0.452101066687196	0.118333252560797	0.33174002197252	NA	NA	0.669036930217154	0.105241072272433	0.0160386584699618	0.87309687984152	0.00131063394212451	0.650554525153093	0.281988524607608	0.00405421020327227	NA	0.000112012705766081	0.0307436249533472	0.187962822410113	0.157798967753589	0.673746182011969	NA	0.0108717726155536	0.193635218913494	0.00133371982961866	0.00176323295283456	0.821129106511601	0.0873591662243178
ILMN_1659285	ENSG00000183527	PSMG1	0.836866069101364	0.17027302602286	0.157922276110593	0.160787145572222	0.455196731224119	0.285606803687812	0.771866421946837	0.0451293679787418	0.173511956650219	0.0313161252979435	0.168020420783829	0.00439939566044159	0.000293313841791087	0.0940165042288742	0.831483874327192	0.0386422684341335	0.580609460114854	0.664440993743792	0.113965043881013	0.944686249959276	0.32010294464916	0.832692145559978	0.0931620283575618	0.647950509671802	0.501282150566658	0.749721997047358	0.666742240071945	0.0563678963007806	0.149513686040685	0.556595012239553	0.366879854092396	0.971757322591939	0.554144385271236	0.373348871229217	0.235948410524739	0.0938168265018336	0.718480115444267	0.135489634550186	0.120591073356081	0.478358475440643	0.0273903436741565	0.00741247422008197	0.111105415115392	0.542426542515693	0.0178624826218316	0.0331812694729834	0.137623868430053
ILMN_1659297	ENSG00000164930	FZD6	NA	0.240014649845491	0.897168799172882	0.638432189840426	0.305155461024346	0.821133151228407	0.566824019910306	0.859214509933463	0.986217508536662	0.678285359183004	0.0298501809773113	0.00708355807752157	0.817217486179422	0.332548810657636	0.86030628453651	0.628870002574326	NA	0.777703273581476	0.0473701035677292	0.252176145538217	0.755122136039653	NA	0.713608617921806	NA	0.649650208204401	NA	0.217004987068561	0.0771063987690873	NA	0.91749050890415	0.3148407925088	0.632290832478278	0.639393530846008	NA	0.0733473124651305	0.298963004075338	NA	0.17529043244949	0.47898372106579	0.414683131324976	0.313316809057579	0.0444551744377012	0.800813715078995	NA	0.0289308002237424	0.700835025514915	0.762804096688749
ILMN_1659339	ENSG00000109911	ELP4	0.37703458391524	0.290400000660654	0.787893625788849	0.0956425741687674	0.106204523247015	0.162115136153014	0.45167049801796	0.200544608570201	0.0359543615838907	0.878788752159463	0.413826722226718	0.620848420094862	0.290221776824153	0.0711207432045908	0.289411043879421	0.551926376066809	0.116923655025893	0.213728340334518	0.0318702533388722	0.468480554549372	0.00072604824099801	0.0724648193537019	0.91469833844466	0.28938096316075	0.956449161668935	0.0537958160145874	0.2354161503047	0.945354871962005	0.917221049604162	0.725632159313251	0.285211434881292	0.099789622211443	0.382418075045623	0.565423141511896	0.0436191345640698	0.0100485956794586	0.925989581011256	0.834286528303793	0.277143294902953	0.0743261343733091	0.79526890134935	0.0277919712375703	0.873138705748221	0.559324203086703	0.00370967810991611	0.348997159459622	0.255998001905354
ILMN_1659364	ENSG00000111445	RFC5	0.887143195473004	0.1536130300701	0.0252677413001291	0.966735493692694	0.466319132549195	0.340285268240824	0.0150059525046915	0.000495700910605628	0.294607577646461	2.25087116986394e-05	0.977067140162808	0.568057104831115	0.914590846141556	0.00134420335267344	0.997686283115221	0.0891915339553954	0.415354061159935	0.652179542199913	0.0425541142386801	0.993456053112367	0.000994707811154628	0.286776657180802	0.317145651022803	0.280092037231564	0.143323771723522	0.808233347166853	0.987407515634734	0.0476574028912579	0.00694363882819993	0.0399145633920285	0.864581392976893	0.172504165276311	0.0711737806699048	0.446836841007777	0.803061810150024	0.00257467190262199	0.000282647119654301	0.446486635807685	1.98762843744576e-07	0.088123411524161	0.00129357204337638	0.278318606347518	0.0010729512510748	0.14172276762081	0.0885831565191096	0.00786567892802894	0.189027228070148
ILMN_1659405	ENSG00000235225	AC016712.2	0.367632691478042	0.133399068884679	0.168524226799113	0.184974795059083	0.408626792427593	0.0743609725725861	0.015234992311347	0.654032518190677	0.668593419088377	0.92960832182009	0.910280112821225	0.00828192473418402	0.020000741982295	0.590972282862769	0.465134343636198	0.272962503510654	0.232705033535376	0.143449962258295	0.58019908660773	0.824378025000923	0.939764193497688	0.584086326708314	0.244284877423404	0.766272323297085	0.231502930668359	0.126148321514068	0.479814332730664	0.0261699395688082	0.282765903084913	0.0231174188416219	0.86193263766427	0.0596110284410124	0.582247104235023	0.45404718791516	0.339859193634666	0.308673703040071	0.46911244316894	0.29743584343054	0.117796375509116	0.101506053690345	0.488921440864749	0.334329288615862	0.539588069939893	0.320122937230251	0.00900483336253735	0.0878115678691967	0.181366946515634
ILMN_1659411	ENSG00000102978	POLR2C	0.278833850965094	0.456251316008643	0.144605231179961	0.72576636681964	0.67892861128921	0.151298450472024	0.291091589050968	0.0430294313682979	0.909611805958445	0.13276953502078	0.076258190332641	0.296788312367486	0.192965325851466	0.220237820179421	0.612413822145003	0.541182883744496	0.822280474292012	0.338828675605186	0.281237952288059	0.0785208650704265	0.173620566185626	0.230011933428824	0.25541115253623	0.0856891404318302	0.313201966783143	0.815653045326535	0.162912770791858	0.144677584242354	0.549328814242322	0.393459484838039	0.821585597135537	0.0127049051410518	0.11068633491358	0.0260278057165923	0.635715704569193	0.407993586959698	0.314060455296413	0.0148627314118892	0.246782176134683	0.00896248347668326	0.194263450629085	0.223178576829688	0.0806543310261203	0.310008699937254	0.304892802008096	0.0418820824635706	0.0204666546590749
ILMN_1659462	ENSG00000158716	DUSP23	0.426065609264728	0.074425711594843	0.296506141449489	0.037688642449065	0.888619538855901	0.485057418211392	0.470108258982439	0.205862908043526	0.296626799367937	0.385226645360093	0.0434165785929108	0.949730927845023	0.27085435203297	0.970184630847365	0.689645607796966	0.546267153119324	0.0561792960087052	0.110887210378289	0.0787759382332591	0.556412690211304	0.00860088645340278	0.67297370276866	0.946248844642905	0.312773639397109	0.209314847065138	0.0231166916328492	0.907768261473114	0.274666913411216	0.300378727024393	0.699254702609151	0.328160373697867	0.351902788611569	0.738907794648603	0.10323894266588	0.177103708391261	0.0206243122163843	0.353705606394032	0.0265984769511026	0.161354118578101	0.731942619551442	0.206269337634005	0.987798900381671	0.41024079486592	0.572246056297923	0.0160090162571779	0.0287449020388591	0.786821893739409
ILMN_1659463	ENSG00000120868	APAF1	0.909946332065277	0.082382221572091	0.500265141896032	0.31496025950249	0.317243146877495	0.000240368134630334	0.0237591578774065	0.041820128448796	0.610465337908969	0.747039596649599	0.0775227435823589	0.0594883210814137	0.369145051913203	0.111942894971045	0.000560758233357203	0.499912755075354	0.78473157431244	0.0162086534266296	0.477367359269545	0.0728212784016728	9.50251742385437e-06	0.0120652313775245	0.00550471548614805	0.449187737680452	0.0306270704607709	0.583841825275021	0.0397373564789907	0.0759124293064532	0.000563646314181234	0.363243107257494	0.0065327226392635	0.0758659198248272	0.34063683796977	0.673772260110331	0.0183223582346411	0.636244159961386	0.0407714283549459	0.00688813190375964	0.794155911157175	0.433615801957255	0.0142112582432058	0.1768479944356	0.00756251329248181	0.0103949245891186	0.467881378071386	0.782525178424373	0.000117923246756321
ILMN_1659523	ENSG00000168883	USP39	0.457677401273855	0.922510541683885	0.3869366368049	0.276946529442533	0.929551209713004	0.91380714145351	0.212791670350298	0.499550828121881	0.538196246249245	0.75337392948972	0.231808447917026	0.217485225316325	0.117967148794388	0.264974870209948	0.800572470199205	0.237167256266501	0.139953006207335	0.000360065847753724	0.607974970456064	0.782724937562999	0.480884555054032	0.711560029957077	0.339094211777958	0.687097684890231	0.455972675352035	0.103047194822096	0.0907145759290735	0.283540826788089	0.414019257988945	0.0283119264236524	0.0692747235172593	0.763459296942421	0.767537119887301	0.58424527310701	0.0617263690456131	0.989892180548356	0.00611848135980713	0.0498191745768255	0.517714464262831	0.375882686355238	0.822212575364671	0.799660054587869	0.433926956902409	0.49937361998983	0.498301187900474	0.156222151063838	0.470637889735247
ILMN_1659537	ENSG00000159479	MED8	NA	0.416801322849596	0.460567874315505	0.481410288950245	0.76561901970937	0.658381874328715	0.406241913396938	0.507572967869215	0.172550865918048	0.458136021606323	0.0178519766753346	0.365857969830194	0.919218570892533	0.124644081840159	0.789284341545669	0.608527652507416	0.387276482457035	0.948417040129059	0.551329360416098	0.287400844871048	0.0117109633293102	NA	0.295414883454325	0.376385178559468	0.511621185474344	0.0706824714734259	0.716680250389832	0.27114922573672	0.831416272519822	0.896742236072886	NA	0.430565597423139	NA	NA	0.906392720214243	0.280200896355333	0.89770400229866	0.635296429046208	0.00206965504672555	0.744968831006483	0.904244143727765	0.965835735550788	0.0591405142927854	0.0413829126209977	0.011838133067007	0.755491389693129	0.11176933973897
ILMN_1659550	ENSG00000244002	RP11-162K6.1	0.847218335413736	0.758995885784384	0.95281591853643	0.20835646989695	0.295611433806257	0.283370487959463	0.0664842774111546	0.650670902741901	0.648959367634874	0.0674934666002683	0.0427043301489354	0.68152417182246	0.809034298615358	0.47003905567576	0.00101436548839465	0.982378605283261	0.273512187370668	0.00154244567213819	0.0283775647343327	0.984072343048323	0.0417489877286111	0.340016505620032	0.0384320149582578	0.0130127299003321	0.833533052164992	0.901219863515017	0.717578451798709	0.211274365441153	0.914199757694994	0.554346388883061	0.319505411213279	0.759823874320354	4.74440790830815e-05	0.912629857305413	0.544840472197708	0.544412987479101	0.772869424819706	0.82461535338017	0.811673594766717	0.64886287247677	0.866691696689124	0.229064691002533	0.0786204025568967	0.00859168712651574	0.357614886372176	0.562553609083447	0.566796653241088
ILMN_1659564	ENSG00000058262	SEC61A1	0.0326721151887133	0.992464720046869	0.999882488523297	0.00291600652938811	0.795789815175268	0.345884734405954	0.899061142213134	0.292402626509605	0.276677677611895	0.0839069778106582	0.234714599857153	2.69080411170494e-05	0.446616676982612	0.0334599518755629	0.530691749520885	0.171493406518047	0.528767787044102	0.631443843114095	0.593737594100696	0.156170026229386	8.15114827719103e-06	0.0875814362918137	0.17184617809165	0.570743787734701	0.605672482887952	0.316121213303906	0.407676968418268	0.217503292161734	0.0831106819823165	0.0883693236562281	0.0125207012651164	0.417595123238374	0.012833053317617	0.00464568529197417	0.387777563418591	0.224643967689707	0.0968789628659072	0.0117030109944182	0.188504183373628	0.45982302385653	0.27930362020779	0.835200096002964	0.839073780545411	0.00590304769966759	0.117981049507237	0.238313501977012	0.0418947962807754
ILMN_1659583	ENSG00000135966	TGFBRAP1	0.127739011665727	0.609296622075562	0.493997851409145	0.751461643509754	0.12178172350133	0.711508793177997	0.0350099336517505	0.9949469970776	0.434857461549214	0.277738070514079	0.0345424113333123	0.535794550607348	0.0898710623835302	0.814497603115519	0.00563036075670514	0.00386592909783945	0.196635108444693	0.125516929920365	0.00657119821870186	0.10742069735152	0.360124658555929	0.00627531707828437	0.0981348353566292	0.0448295760938708	0.790461341480553	0.481895262861774	0.229161708393867	0.656881788273588	0.517490616730431	0.0176298068234042	0.00933964492234791	0.0211796074271589	0.150795555127396	0.0547379505718538	0.0775795725178226	0.0209419504009257	NA	0.0620677940297073	0.363463680816882	0.0146336084498801	0.382668481517126	0.832918437054885	NA	0.128253933449695	NA	0.684039694918904	0.048047320752968
ILMN_1659620	ENSG00000214114	MYCBP	NA	0.908838378797967	0.993434821139232	NA	NA	NA	0.755541435604865	0.000609569152416782	NA	NA	0.000305729817828906	0.876193997146771	0.0177125174735213	NA	NA	0.788589474187421	0.0728368868807293	NA	0.0459742502368503	0.204221668762187	NA	NA	0.106059494559361	0.419732893730497	0.0950141219071343	0.502128398501638	0.48131342698016	NA	0.357189543418549	0.308017595797697	NA	0.874652628086244	NA	NA	0.0947415985024929	0.375841516326588	0.704304486351147	NA	0.149463042228022	0.246289907755904	0.827917044697517	0.462191888855943	0.843922699292316	NA	0.00241615729714598	0.230339481286223	0.167383031576244
ILMN_1659688	ENSG00000108679	LGALS3BP	0.517027738402518	0.669762147052211	0.596152587551093	0.220472248793643	9.29410151179195e-05	1.20411306620673e-05	1.70469516812709e-07	0.208963016050985	0.394642264129275	3.45272915751439e-05	0.0187150906460885	0.0109248007072759	2.30619033739559e-05	0.592521425707489	0.0139571164318702	0.100964368321475	0.353923639931446	0.0400545688590192	1.16271736040502e-10	NA	2.65881904494308e-05	0.0424682947346181	0.0132186939681286	0.662278034693794	NA	0.0544042502414016	0.000696388408880481	0.127083763017577	6.77999703104756e-05	7.46058614576975e-05	0.0124132254877307	0.53163455061709	0.591640245040745	0.0104755666480445	0.00286686550611922	3.1601211321076e-05	0.328377926657371	0.00029931882266688	0.0380577891630326	NA	NA	0.00555851608020073	5.34281346565671e-05	0.669859096973464	0.00699837000179745	0.0252219686100036	NA
ILMN_1659725	ENSG00000077348	EXOSC5	0.00220883498319102	0.158770403375945	0.160160302967305	0.00211513546103595	0.295833521400393	0.0696728782262053	0.424445604060183	0.00534737298283359	0.859722185770148	0.0786841872125175	0.230357382205504	0.0247034639937941	0.497850895719443	0.670751882753235	0.601588905460184	0.00063770043309072	0.161615407051659	0.363613581233595	0.0377989636392765	0.113042827082969	0.00775238103476241	0.240023486661664	0.556322350740653	0.00640901787073517	0.433364395141599	0.253682359308364	0.015500887254322	0.616940608706805	0.121916634337882	0.316171963960596	0.00327399639638644	0.600068358375578	0.0441290246301895	0.338603154464961	0.0708627364043209	0.164248437175809	0.0369537894206347	0.93787700180465	0.00662147029214834	0.164719041562474	0.5193228725922	0.0972486717614613	0.415606123077946	0.641521661916817	0.0362940904222083	0.00136372529869391	0.0778892398273726
ILMN_1659727	ENSG00000140326	CDAN1	0.0188029116061324	0.130088902584997	0.10299569788881	0.034481698178407	0.0653424324442518	0.426315662778435	0.00290560751205602	0.00909332064012774	0.00679513492660654	0.00602246334828224	0.841047707498872	0.211538673463728	0.0323945343297065	0.687946642723313	0.0746861256752713	0.040668753909471	0.446214477929401	0.949415467306534	0.126940567939723	0.0322139092682584	0.52852073442581	0.782538231850579	0.000764515268461595	0.455935892284617	0.739475531705042	0.194332614229878	0.644729297832441	0.963518384752153	0.0943671497368025	0.192275046970782	0.468863199518058	0.634293393716549	0.472152772823841	0.00571968231692418	0.357892266713054	0.16575586676155	0.000654137396745541	0.838120238782923	0.151868229675426	0.895750956101412	0.126678956871845	0.223824855215562	0.157718555757225	0.911619772472654	0.766595740709635	0.00681519314691293	0.130472279109635
ILMN_1659761	ENSG00000048471	SNX29	0.222929673606554	0.00880923691256603	0.148097303540075	0.107714469671041	0.20956455037999	0.824527256001399	0.339857001545781	0.0885956164257183	0.00166841483274372	0.119872556985544	0.38306229070828	9.83693655997917e-05	0.0530060695557778	0.157710497835104	0.0277533328009647	0.491149757065205	0.0410090040973007	0.0868109873143487	0.614513662259449	0.953226812613916	0.00589160259020566	0.0514946949857307	0.584204562402157	0.623170029843265	0.0350072764552646	0.952586178462424	0.377686541377646	0.0315434246937634	0.22480541616408	0.000826712819839546	0.10933224872193	0.00101321465017694	0.0976179660777184	0.00742858409410021	0.183930852093288	0.00712767149765829	0.318832999049244	0.516332318238352	0.507808272218521	0.0951296446771878	0.176838906214474	0.1769391100705	0.164136413227202	0.0118940893951565	0.121646818526019	0.255781520054287	0.0860581162361527
ILMN_1659786	ENSG00000122435	CCDC76	0.792663850157388	0.558010371968662	0.464881694796567	0.700743981405048	0.759954066855373	0.00166419352783325	0.736394658434021	0.542610313331397	0.214686678827582	0.529550013458774	0.219322712069754	0.667911411619104	0.00260951577785197	0.28370613154804	0.836496588311027	0.936009123142047	0.30233900234471	0.792079632223739	0.0171031355720695	0.366214940647799	0.110972777916609	0.146922570505528	0.29494623611025	0.77583908550249	0.234018348840463	0.797485081546682	0.276560068728021	0.7051732847985	0.935353400552593	0.185672917031811	0.798400099745942	0.979245885701518	0.0404088637244098	0.0185783282269099	0.0084303930484433	0.0584466165191901	0.418588282016403	0.164702496055502	0.0316482118963736	0.974529503363821	0.270600902381156	0.390079059780326	0.451553726000893	0.248506716375196	0.782966925987876	0.253851700453914	0.500787799436731
ILMN_1659801	ENSG00000155097	ATP6V1C1	NA	0.903841487827182	0.0102688050190055	0.900045160425671	0.0839142592345761	0.433690685445203	0.346747812032652	0.0374028879697198	0.189230029190256	0.21906069345802	0.440174093590648	0.00738004871116812	0.900845336492375	0.0840462617032131	0.0151439059240851	0.512645500062215	0.167305719914223	0.152843419506879	0.222440165217701	0.423734826664681	0.000276324169550116	NA	0.162698288952342	0.0401296480830729	0.796802421439475	0.0700817873214107	0.125934465737618	0.428506436734778	0.0309415362887273	0.135481767304979	0.332005398547945	0.166293051065639	0.101019571386241	NA	0.174900012148066	0.806940203130348	0.000274525926226283	0.621850832214345	0.00664605284624176	0.0233637708487081	0.42942355902116	0.612983352931551	0.202367049785459	NA	0.237274416376022	0.492042990383434	0.524933332488486
ILMN_1659843	ENSG00000102580	DNAJC3	0.446180245182336	0.864903326367026	0.884507648344908	0.0408008877527056	0.435344095677369	0.0351997192030621	0.751089017459963	0.098364117134499	0.760078963754512	0.347150251186097	0.0138373060386699	1.95866342425696e-05	0.000753591701609585	0.588152347140058	0.736816011738502	0.385492612373612	0.00172857221038706	0.350635085203396	0.0168953481379538	0.395127784992243	6.89937904181753e-07	0.126367804978729	0.788425822348101	0.0376908966713437	0.0774501557829523	0.775171172418459	0.000816614783754413	0.00249135528225833	0.00453856069583389	0.289287469877999	0.0129014706846153	0.173983565502498	0.730104640026972	0.762555194026523	0.497559039184688	0.291639256032014	0.32202545141371	0.228429077587822	0.00660029940794885	0.181692925739877	0.0177748081364633	0.385294312270847	0.0185667357299503	0.767152863100291	0.0184884467202582	0.999639954271026	0.00752037590106633
ILMN_1659845	ENSG00000166398	KIAA0355	0.148841417868765	0.0224097929623842	0.307111425900328	0.024465928242346	0.366783047457692	0.064573371020049	0.734020909408899	0.0452573899380689	0.504201878469623	0.542353577938652	0.0643416301837177	0.000746917779448564	0.1520194221601	0.00494588335626053	0.00185874508122031	0.097797383347242	0.0553696542710874	0.0235760210764267	0.639318299372854	0.00054922124709922	0.00512069825392302	0.0141926008720457	0.0112538565971874	0.32282495644284	0.358868529844948	0.128143897021866	0.160097942275878	0.984110533165459	0.0183869165564072	0.681971268738307	0.10504050930699	0.116123912585815	0.486917136265229	0.751711853295173	0.093596832706229	0.727419999719991	0.713467891597647	0.16249642509879	0.0783448221186686	0.778796153326712	0.246254563083005	0.372493484140948	0.582777353987675	0.000930359984417653	0.70202590116742	0.975796183545607	0.0531812563114393
ILMN_1659854	ENSG00000196504	PRPF40A	0.16186067082415	0.0858557591307323	0.0535900435930284	0.0995337690728709	0.861974782783824	0.878870358506325	0.0668323864124185	0.198891058852255	0.00285613095330427	0.804771308926769	0.30069042813065	0.368870418739824	0.54921505224438	0.764218679012922	0.0516184469322394	0.52452001467065	0.158496259147979	0.179172039435964	0.0844199343360203	0.0860885723617694	0.0445658664040232	0.00779743966760782	0.279467663477867	0.0860769488183976	0.787309466224214	0.539947869637207	0.48159119023306	0.00626449310357963	0.0132656178745666	0.0719985921258944	0.368198268345884	0.076640747498136	0.0812321211854575	0.895641362840382	0.0435475527377234	0.27517505540959	0.0251814312432779	0.219746716510767	0.020356505219416	0.440482445160605	0.166804307033731	0.213798583924578	0.290999700460049	0.75292045325858	0.00165268522090698	0.631039596671255	0.149183931080893
ILMN_1659857	ENSG00000099940	SNAP29	0.0361810461920726	0.000749222195056974	0.000932973364167529	0.335673059078962	0.122421416758345	0.0560005426227389	0.00787258335462594	0.0447750797237172	0.369729916075431	0.0669092064404049	0.798231367217022	0.148631299828034	0.25353549490208	0.308531503996407	0.000555846099375927	0.198819962546763	0.534011525259584	0.00223064425946534	0.138160557252706	0.717304784170895	0.950303779289013	0.410532171344235	0.00569175073786406	0.616855719191729	0.412893954996554	0.00593791989845205	0.542836555829669	0.0913906344322361	0.346711245005905	0.953518887475251	0.0406738785837802	0.620922931816436	0.606207724899476	0.665139492010659	0.717845776088858	0.000227299056749486	0.72913915485025	0.22872624056067	0.0942484115418659	0.627307195738889	0.00732990376565466	0.0832119005490592	0.238889263870518	0.0804986830524707	0.28527345691128	0.970032614890172	0.0088128943181426
ILMN_1659874	ENSG00000156304	SCAF4	0.0845586452762643	0.819114173398913	0.948120617337081	0.0114078913032905	0.29555298383799	0.535940175029079	0.839342971477807	0.8402801107546	0.0216707135752682	0.309457231720455	0.213359488208811	0.938497159569823	0.120525473406005	0.969397960313331	0.585375531609324	0.885036421711588	0.819732180468902	0.794702767178465	0.164610376145594	0.618302197832216	0.248612880902151	0.293650433008929	0.378371992515224	0.977193485750582	0.862521439618868	0.0137545352325329	0.022238385203595	0.745089422291244	0.961142398370273	0.922303701129673	0.0172271194365325	0.100253834489427	0.712448816713409	0.470161236469116	0.848916769219233	0.470707082186541	0.568663700424364	0.058838409591238	0.517660432621644	0.828945226654666	0.348064910388639	0.381946068293765	0.801814618399486	0.545503555098851	0.281929770391308	0.185378112702256	0.424261634750759
ILMN_1659913	ENSG00000172183	ISG20	0.428194719437431	0.26662486611482	0.0374047852631347	0.635159665029466	0.096919267148231	0.539216046580876	0.359888527589225	0.000134599977080827	0.501808277386608	0.385688826698331	0.0243870011146503	7.68645477387807e-07	0.512189171095782	0.56822696387209	0.0259741279561167	0.214324422869872	0.100928935420319	0.673459209371761	0.267278580590537	0.092982303870603	0.00876117429029431	0.00928121021909508	0.00113312952860509	0.0484463086126408	0.000531626033815123	0.0531338105364354	0.028088463531031	0.692769642874034	0.0373076680057694	0.160012808047476	0.127208804737208	0.550852140748181	0.625909196211898	0.0225038074225547	0.372058877860932	3.50846550344813e-05	0.0899852747010785	0.212312874555629	0.00135357527987742	0.000697217862271919	0.477740337226973	0.000405157529028569	0.0879739076170675	0.295826739270865	0.000204669404505758	0.0572672589278813	0.894836036980837
ILMN_1659936	ENSG00000087074	PPP1R15A	0.403234487023807	0.480645380985413	0.0239394335218301	0.207383608054323	0.301709690359353	0.26090486383267	0.000137959570379341	0.58803806190516	0.733864818784015	0.0406692184591507	0.0368735743904824	0.000165247808228619	0.828285777496139	0.0658916191870337	0.0829697808114302	0.638472759206688	0.731515936243777	0.0754851255087688	0.00114176101913037	0.916656122080199	0.000146318314103641	0.390210984484441	0.0692961353900507	0.0940725990405404	0.0360587846290906	0.460725809846133	0.031591022758348	0.387407091263773	0.327890448805169	0.192834256364505	0.320680133594652	0.42595318054246	0.322698388430777	0.343423999569133	0.0392131076595983	0.000125617825366421	0.116558834907262	0.0930043185306523	0.916708375243144	0.0543953588948818	0.829658303809111	0.507867541267918	0.277220010397356	0.749665211871401	0.0622892746347828	0.0792830994392201	2.71660395586179e-05
ILMN_1659937	ENSG00000112365	ZBTB24	0.0751301635223466	0.539175772896733	0.334397339913721	0.00444627989917717	0.744747359997543	0.233943179620068	0.439307222604158	0.128601724640838	0.073876411484474	0.140701173262917	0.7987633903884	0.0479078478991698	0.46430208615123	0.885799061545743	0.0623903993932375	0.238117131628241	0.15415245222014	0.123197476862409	0.490496054347108	0.504653147986531	0.576600474658729	0.514074829330006	0.0519284317619431	0.124031585443857	0.0168691667883125	0.0791803880871925	0.524773550521858	0.00758738293493728	0.126570716433723	0.245721333045054	0.381415432448547	0.796571189941763	0.236266697599415	0.093453684255413	0.598418674677305	0.374373601352123	0.53309560738067	0.125888251709107	0.976733265350974	0.281276692730292	0.295626735168974	0.799950906383718	0.854115140651004	0.409904642300279	0.668495544465969	0.0299885170960515	0.317524908679969
ILMN_1659952	ENSG00000087053	MTMR2	0.00200135937989626	0.445474737743537	0.625326707148427	0.00987998704099099	0.221927760879471	0.920157925672836	0.146246559411836	0.0599158972756976	0.152633015340887	0.692562689851855	0.333275012903219	0.108086469519046	0.246247876415513	0.44959308283629	0.0229410213169959	0.00139653888608334	0.447691140573035	0.397954984101086	0.000410583148411686	0.173736379710876	0.608318797931962	0.520455384066636	0.250416697202218	0.0175194337137107	0.352277074304021	0.905473644727369	0.210644999572354	0.866660036739314	0.52941059639026	0.732517348549914	0.861673515993246	0.0136871426608435	0.281413941235494	0.0690703326010358	0.137518731854315	0.0714505263459366	0.254061020495896	0.354848690812828	0.0832468899708718	0.0877692013833397	0.207596768848603	0.322096920090167	0.0504006499678588	0.794674710959938	0.631499542467073	0.159361970967851	0.441424636513525
ILMN_1659960	ENSG00000104951	IL4I1	0.000463129993077019	0.849612767305035	0.000298603187932178	0.00271364457934959	0.37132881426885	9.26644888548172e-05	0.00663367545391969	0.0552763206737623	0.692796891464036	0.00723081818514851	0.0626552036302591	0.00192656160222007	0.000157091282944913	0.477642898309075	0.468227510060492	0.0408276128511114	0.017290770538147	0.448024935829187	0.000490131138785031	0.908478360438674	4.35282525120778e-05	0.398966242940092	0.0227155998313118	0.0733907868975665	0.73251525240619	0.00972606690381846	7.27100330851794e-06	0.00681437927617262	0.00274050436756062	2.81801384701008e-07	0.287329387406142	0.881749621684773	0.0278434445804112	0.228654187678635	0.00385005955665625	0.00208155039112771	0.000853286704053533	0.00320113235408511	1.83226175445978e-05	0.0315360444532681	0.168474715521588	5.46276396056259e-05	0.18304971432943	0.00197347460104204	4.15241416546709e-05	0.882699022957586	0.731775845995265
ILMN_1659975	ENSG00000142686	C1orf216	0.779839520648698	0.665207453417957	0.212915086020238	0.31960625291405	0.967508545022318	0.989125326940477	0.855209208340294	0.133968766494025	0.527287802163865	0.910959350015611	0.206786321326046	0.752196419673239	0.266691886763506	0.808682674562057	0.176143502943893	0.777196508502709	0.699556573192816	0.948149510574398	0.430661344118887	0.0854377825395522	0.0285770901405085	0.332016985787321	0.0577004138519271	0.924340193789897	0.0891830550726929	0.946717242851574	0.438231273698148	0.760984389460215	0.00328840059586801	0.0213923019011986	0.154251886212174	0.475619646670651	0.45454457809628	0.20088089771565	0.415152353170936	0.354704200938404	0.0158904517084191	0.313450791893726	0.207836511813245	0.171797780967794	0.0804593296685879	0.00136073857910179	0.841981756959955	0.123776028218195	0.980617062147035	0.902833181972141	0.427344635908771
ILMN_1659976	ENSG00000172409	CLP1	0.0419207142330141	0.799285068565328	0.681957803493144	0.499323630207799	0.72571364278386	0.700771151882231	0.008147467088515	0.0459882176263318	0.605102988936805	0.708481135408079	0.27618423861158	0.642831927196516	0.150921804972517	0.860058949061648	0.796286468370989	0.448622235276714	0.99912564373096	0.517108874971659	0.00601366299909148	0.86269760147581	0.966979819451666	0.343347964832972	0.719902911825706	0.378183237000471	0.212223494454968	0.105041572218157	0.00567716290412749	0.184679675240421	0.911767585146738	0.624128929056252	0.120344980765573	0.508357994022192	0.377582193047344	0.909518854972545	0.0108611463369875	0.834616042390003	0.812879112082086	0.000184171846221569	0.435040352009255	0.101662822728243	0.344458755561317	0.00232495849191195	0.979017636395265	0.000968768418732131	6.52706819991983e-05	0.0100099342605175	0.238837195377078
ILMN_1659990	ENSG00000135245	C7orf68	0.292538423783505	0.378617078042436	0.359563151220715	0.165945965665199	0.471005154524362	0.260066385371084	0.227856564485614	0.812669527960347	0.219205239612108	0.0313278300759611	0.837201873063548	0.0210984743953778	0.564348373245408	0.288753827098893	0.1596437044386	0.115361362869455	0.399896659678186	0.865587720900125	0.855471580315946	0.0638106390173156	0.000701355381831946	0.0613350326433913	0.428475051206698	0.187943953238637	0.0237881025105348	0.427781494418679	0.616473972904961	0.244775298422398	0.457675771070287	0.762650942085337	0.372431550288166	0.855890053291255	0.0665578301797854	0.212495679665522	0.65240596885519	0.0102558485197113	0.015135154628413	0.440898849304344	0.584653469479313	0.385081163524562	0.0041618318560413	0.0340150494117294	0.0563460075356829	0.180187613471962	0.774523550259317	0.0348404695035588	0.0307657062434993
ILMN_1660021	ENSG00000105355	PLIN3	0.240797809786016	0.258573271817313	0.473309990638953	0.993196150630864	0.0416051930443524	0.533240056632377	0.179106774750177	0.569019202466116	0.719538259819026	0.286735286245999	0.550865974134056	0.218790325224832	0.959091193474742	0.0556647097114022	0.858228685521971	0.226289011009297	0.537538682725332	0.0787762482506973	0.787234983283947	0.787267309429177	0.0647519602456201	0.678795680883917	0.0299375861133964	0.175721133989612	0.622217990244297	0.252625896458898	0.00545790900760648	0.151561376794093	0.54385691561701	0.0269839791095625	0.290461524240882	0.0947080999604607	0.750616205369753	0.51024862001187	0.271132167122803	0.000118416598310115	0.878086676871812	0.486076651458015	0.778915354543544	0.902037699785475	0.69453550352763	0.245270215792155	0.0281612029363615	0.721169783513272	0.0542934345076988	0.309990201057461	0.743587345840408
ILMN_1660063	ENSG00000115350	POLE4	0.0189222174328284	0.245840169727273	0.285641065680736	0.640030086682789	0.0994587179669972	0.000309186616576821	0.687176751382425	0.817427636114876	0.0828802383637614	0.443954332397383	0.0359523202527324	0.174579672650116	0.643307410823721	0.111277892153349	0.366822650450037	0.0171351379642217	0.275248477812657	0.145491252335914	0.0177066416157269	0.28061194367271	0.0189338287047202	0.113960563998683	0.148255352069826	0.264453740833977	0.328156644147247	0.34173406794724	0.00428757142413142	0.273155796220155	0.0164603435823344	0.460060662635905	0.38189452368257	0.139047116260961	0.791372159759291	0.00533675846949474	0.0745637657107032	0.000107337411931513	0.726129674038361	0.131225192127275	0.086148897336383	0.396511814523351	0.537800062724562	0.777687259156966	0.0268622409221409	0.754210192836396	0.0513069266573775	0.186517222848215	0.922732073936971
ILMN_1660079	ENSG00000146083	RNF44	0.103211924837193	0.215432503604507	0.00514912225443653	0.0644134974072526	0.492004724067828	0.659955276960727	0.000108917807755154	0.497822460920071	0.136145613091587	0.353811611455663	0.500838811785526	0.158852241291078	0.968856957610374	0.886485455833098	0.326838112961523	0.354206937675231	0.622615346528237	0.988719765886621	0.598081963588953	0.616880915270377	0.455363634288417	0.0717446335874647	0.564728887176549	0.461772337812143	0.270223907998983	0.472345047415545	0.0981981115880405	0.0533011898307364	0.273898899480029	0.519533156648846	0.0566814796783193	0.808491148250226	0.418308196302867	0.248369415469945	0.00798400923519223	0.593997608957693	0.727066508504694	0.874812799130576	0.155599218106065	0.235516242676319	0.809648978697946	0.260897794123539	0.835413526125349	0.972705525432165	0.966386065470647	0.28961089415419	0.142327020376653
ILMN_1660104	ENSG00000224722	RP11-255B23.1	NA	0.0523008044976395	NA	NA	NA	NA	NA	0.614504217337878	NA	NA	0.34702337637786	0.650706962412761	NA	NA	0.0277041438600246	NA	NA	NA	0.0103261503204209	0.555971741531354	NA	NA	NA	NA	0.335170309469368	NA	0.000469593479916471	NA	NA	0.00873082993274908	NA	NA	NA	NA	NA	NA	NA	NA	NA	NA	NA	0.380423565357813	NA	NA	NA	NA	NA
ILMN_1660125	ENSG00000198879	SFMBT2	0.197068187012145	0.495785658397684	0.291281168488586	0.293959148251829	0.684035897696962	0.263519740247344	NA	NA	0.170159863372627	0.381939855116822	NA	NA	NA	0.0342804254129396	0.342885836132101	0.215419102294073	NA	0.00474290413077578	0.0334804381407209	0.418721607221871	0.0937895158660728	0.353058415069913	NA	NA	NA	NA	NA	0.0918653411112738	NA	0.655808540737708	0.327837536782825	NA	0.437549886391944	0.435468666751259	NA	NA	NA	0.146583941276918	NA	0.174542181411218	NA	0.2644112320903	NA	NA	NA	NA	NA
ILMN_1660186	ENSG00000117614	SYF2	0.185977692796454	0.402787193738522	0.0258076981869608	0.297211758741103	0.206985405339398	0.242386093023993	0.653603423966439	0.217795105517553	0.379486257929487	0.0081074656991045	0.57375209895215	0.28932594465364	0.157483572424917	0.0245930089833355	0.435521195057906	0.0405735253239382	0.173400924178963	0.884553980591339	0.806357511496209	0.603041264397551	0.859516672853118	0.0776561124313042	0.285911602541809	0.981145058633612	0.883561730728986	0.229854480383183	0.0872159474531568	0.825103353984476	0.0273963238755118	0.752590417580582	0.735545685249275	0.0502221429395096	0.185768542370302	0.79680849232165	0.777481888715185	0.346881812045119	0.68535106227659	0.348954242585991	0.515755821852497	0.352329901291037	0.22207370588837	0.827619224742698	0.600849952800328	0.279226883558303	0.767644118514006	0.0671244567623238	0.112137585197768
ILMN_1660193	ENSG00000186020	ZNF529	0.0199032484111821	0.457532707656003	0.709594665739071	0.26623897118194	0.675369823957341	0.281236967630001	0.101960110023694	0.838161987486458	0.917379097323513	0.266527259423818	0.279538211374986	0.0599062506238559	0.768404253631411	0.998183948203058	0.436834345323152	0.781758716039824	0.833045833784905	0.253893036855004	0.42497983186894	0.0333157673474134	0.575784761952081	0.0460623837562742	0.00613601769539757	0.842848415465577	0.25958498642928	0.741299529511278	0.183941309655862	0.331336315687449	0.879050220928399	0.468815592532079	0.683500176731788	0.519623793084956	0.975177909382193	0.292575124684625	0.100000177816393	0.00322363360224889	0.895938530246839	0.186736378761315	0.522965201821362	0.121268797087482	0.375786376471596	0.691225713288155	0.222359007531157	0.580345508009522	0.0129410718832149	0.730127888092714	0.0153171616038023
ILMN_1660222	ENSG00000172167	MTBP	NA	0.929883982693069	0.0070373218518198	NA	NA	NA	0.140060119651161	0.495085793666778	NA	NA	0.896723712515466	0.000310196889020208	0.264857008747044	NA	NA	0.0840168633259205	0.010394387864637	NA	0.0477665952279178	0.57753292486401	NA	NA	0.228498406442947	0.82534586097035	0.00613762923128594	0.541588708601329	0.257749557343654	NA	0.00172475476935008	0.267019069007161	NA	NA	NA	NA	0.0298205159939481	0.000797398567795674	NA	NA	0.521185309106907	0.0727705707820833	0.431935390759592	0.325454294594897	0.262975574148984	NA	0.950495985164283	0.000153618131619618	0.00101411181753554
ILMN_1660223	ENSG00000111269	CREBL2	NA	0.0290484594198724	0.790504295765953	NA	0.0423464440171404	NA	NA	0.675062053110914	NA	0.460441787290748	NA	0.256993744719577	NA	0.959154035751482	0.571574426101659	0.707642115790995	0.282033959643871	0.591770967027239	NA	0.295528180936404	0.684493168296952	0.07530011120758	0.610030938752586	NA	0.333815646460623	NA	NA	0.692071054610935	NA	0.0731614606962948	0.0974942753093321	0.0860943755783142	0.155811493756597	0.349972609170763	NA	0.497854248150361	0.0851922656488109	0.673199059830764	0.264517299851995	0.416948900284413	0.384847627961427	NA	NA	0.563933869549808	0.758975940878593	0.286536452755265	0.167541115710103
ILMN_1660275	ENSG00000118961	C2orf43	0.974527637793915	0.0281412206987996	0.230658268581826	0.450081996445689	0.540912032062322	0.548687784940144	0.363680856512227	0.658411542488322	0.933008873356629	0.0640978304579766	0.297866918678214	0.318780013004183	0.564116744845241	0.0191614126278931	0.216353109466173	0.842574275127838	0.0218559133658531	0.845719792302953	0.661544970401939	0.126745201472831	0.609491516798543	0.526213510649348	0.0842228974640947	0.968016541846016	0.683539468895856	0.466869534588277	0.552737889666191	0.425292788530223	0.0253363311786567	0.419807112366464	0.106175015263314	0.093694515456698	0.278499224373159	0.69268588425468	0.791111770673447	0.0240592492478196	0.00398354196074072	0.77905498630242	0.635549468718602	0.919291873643532	0.764600892766501	0.94203544420444	0.197266795738688	0.374260545912799	0.951135107933201	0.900821688515321	0.375458580990997
ILMN_1660288	ENSG00000237149	ZNF503-AS2	NA	0.0461597923391475	0.0874488798525884	NA	NA	NA	NA	0.12977221021343	NA	NA	0.0481056915548293	0.588773266154402	NA	NA	NA	NA	0.183115288139964	NA	NA	NA	NA	NA	0.700498348996519	0.68873850303011	NA	0.769803691958197	0.254300268097345	NA	0.405782581192775	0.128105675168685	NA	0.0867942370939152	NA	NA	NA	0.554888216267121	NA	NA	NA	0.0119099458814009	NA	0.440094046133175	NA	NA	NA	NA	NA
ILMN_1660305	ENSG00000174840	PDE12	0.0922158362750072	0.50408036878748	0.958313960552108	0.91407579312467	0.172888151696982	0.0700999875447346	0.0303045696596105	0.175999665769017	0.0015431413767335	0.0976131776242949	0.3776920977823	0.0173239128617458	0.785547392351811	0.901659958103216	0.0146119169073915	0.720668150342256	0.544515429472473	0.178175971100703	0.917221947176004	0.402484531209288	0.0466054752307605	0.657895382779687	0.183491700238977	0.0529998456755654	0.309318961011194	0.412046102875638	0.0112625068113116	0.0794456396306654	0.536219336940312	0.11933424314278	0.174757416157329	0.91448630177183	0.814515117019582	0.151411373678524	0.546397116817996	0.0053910931641821	0.999492595513026	0.50101105902993	0.512442912672926	0.852800274351642	0.151418644141905	0.0607584899799012	0.499110579440514	0.559834582179759	0.48183276227688	0.257804093436655	0.358146639467134
ILMN_1660341	ENSG00000163956	LRPAP1	0.183394723382699	0.422288380921643	0.442575514239131	0.443441571392134	0.696044394305141	0.0398607232752643	0.000143631702439744	0.227332106186256	0.0661983664659212	0.00577459389586441	0.990098447885713	0.738603242129979	0.184687839476353	0.443795113334743	0.118186941520898	0.103965742190627	0.861588547996313	0.233131847223109	0.903904506556291	0.35843330007649	0.00138414445051607	0.370293407921073	0.0241148424256896	0.389645956527284	0.622089724525853	0.00361837880046324	0.0480397009338322	0.145301934449884	0.0551632628514826	0.00187868614813398	0.227884341730839	0.979141356393178	0.687598475520655	0.20867894765253	0.0250493488579686	0.0496029237139625	0.414694023980905	0.11304050857454	0.260710095416816	0.0030630433860982	0.430646199373862	0.0437152787607825	0.629692055130448	0.0164235377130125	0.155918200594544	0.038800291761546	0.212253342959651
ILMN_1660357	ENSG00000231721	AC058791.2	0.204587990747164	0.564497941059516	0.77649252633392	0.105011497064798	0.554238780384769	NA	0.764617872610732	0.0711316357730726	NA	0.904665957165464	0.457134704121351	0.0379773643490593	0.721261391397439	NA	NA	0.637211648460997	0.0308687270101612	0.0936887022259654	0.697045602462253	0.886962752774038	0.934326408289614	0.547936327980471	0.918451702732533	0.450204896420277	0.673425159989628	0.304946444616608	0.781521909424965	0.745190077065904	0.248158952961012	0.403894318613883	0.174251374163198	0.802140096166355	NA	NA	0.125764053735684	0.810525396884713	0.757299046748274	0.200859485560501	0.121300674116866	0.595184132494879	0.414272903047361	0.655588992215259	0.704278468130344	NA	0.596940623932346	0.088665783675406	0.281914771339696
ILMN_1660364	ENSG00000100055	CYTH4	0.683491506888656	0.777530608814202	0.229762350151908	0.0257240606600641	0.808934086176478	0.0277844250825242	0.000196502898712223	0.833669759085952	0.0459755452972426	0.897196264763158	0.913021339785571	0.00130752287110368	0.334501732758621	0.331544729407465	0.126444003086554	0.136407096431904	0.170085810783994	0.605763074271838	0.00664596307754013	0.823672615101143	7.8487333048481e-05	0.936933169169883	0.251494648486242	0.0280229087532541	0.599570356635543	0.26149468127425	0.0731194123266107	0.799725530197983	0.163131304296106	0.494108669979632	0.134756687997436	0.00496534662435079	0.630769040622467	0.00138732024411295	0.0888574582263181	0.00331064342109811	0.766928822848773	0.0398355140426978	0.0126588949650554	0.748747232508763	0.118303054133545	0.00656601614635986	0.891435467684324	0.182968525890148	0.00337342621229121	0.753434102709938	0.359263337351543
ILMN_1660368	ENSG00000196367	TRRAP	0.692268207861481	0.449098365715961	0.00307945902965046	0.384088894789726	0.0590403747185826	0.000374437221552939	0.021122380897092	0.696960155289772	0.00131750930332788	0.019555524032993	0.648656538733199	0.175998391101638	0.510502363289916	0.0149270785360243	0.00110721240319531	0.262185351390575	0.679809422820961	0.572418319596157	0.105167681539306	0.760001613794407	0.0128783199784585	0.086507589488161	0.418918500625655	0.093168294624813	0.425250782176856	0.203432038665576	0.0514776298806428	0.068284657874907	0.900174727276094	0.18265870373421	0.107494923157821	0.0621585832872095	0.634282323339728	0.874341063150648	0.0262379069498044	0.413774483776445	0.00683235745166226	0.0350729112451759	0.56339230849102	0.0224378289819687	0.935460616153039	0.274533038483587	0.246022165580567	0.652711699124865	0.00822249243622748	0.021379024781874	0.678169270943199
ILMN_1660426	ENSG00000160917	CPSF4	0.875989066581668	0.931517746218814	0.288103176716356	0.14060953904347	0.0624108808186274	0.973445099734428	0.00811720842865345	0.00280126247895863	0.769220591203323	0.0701235445962114	0.00829683220124085	0.239802013652752	0.240254091339094	0.317496607039218	0.302127538849432	0.932496065983926	0.581696808867192	0.134053212864048	0.0144856082108633	0.182103802488238	0.0100404801745638	0.52802062965898	0.190093120079373	0.460496671832837	0.872841035004166	0.712528576989616	0.961728978457504	0.0791167295788428	0.555503049511461	0.426861191983516	0.4502580176271	0.89689608884153	0.95156998947349	0.24116384094675	0.529322648076853	0.00294886444585701	0.785197052193328	0.520074486529498	0.52955392366646	0.752410026380052	0.878150682230925	0.206234954242772	0.776581057713712	0.934651393211936	0.224590152812855	0.00385691177623997	0.730484377416581
ILMN_1660436	ENSG00000204388	HSPA1B	0.0749443637760948	0.225887041744314	0.413861701073986	0.00791070978976312	0.664340399069001	0.261434952357161	0.0643379272509722	0.863783039023653	0.789568159390625	0.186961795363254	0.872262629313863	0.0226927559692302	0.0396346246009257	0.326992207246331	0.0919232899086485	0.376634790456636	0.141703501910614	0.280243589016562	0.858657950839098	0.239720473378892	0.197816052382213	0.800345640055285	0.490020641448064	0.497568097616737	0.429844912332194	0.830510485406135	0.947006517747275	0.025862573777968	0.180912462599274	0.0448475956145462	0.164836679029024	0.109558268842688	0.05574654891361	0.996230793358999	0.177302668397659	0.772809646116304	0.513564555473077	0.428660828772284	0.0472072836301454	0.0912067635045977	0.956294190329952	0.0769727396002153	0.437248303849767	0.264187495692353	0.327752727830328	0.199775413438629	0.209248802510733
ILMN_1660439	ENSG00000223455	RP11-781P14.3	0.14923567271212	0.128610785217995	0.946988436115883	0.757858274774317	0.105302722684747	0.613901478551882	0.793629295967396	0.659379509393345	0.0408899048832488	0.641353613588294	0.619917682919795	0.130265845564015	0.518920896688756	0.91954396625757	0.0578867597103678	0.561527192990754	0.712309871457449	0.0429829179112071	0.376518544052447	0.970812832673778	0.0111115873294065	0.961827622511545	0.808258024122648	0.955160451793158	0.679228558772273	0.483941476453075	0.615580456050061	0.287684071500559	0.189362397247533	0.053637979926054	0.642222229598243	0.404167427482907	0.0346848349788492	0.441180439573956	0.0523483119405174	0.453782666097785	0.719558697999743	0.229910666474324	0.721821037385112	0.613319144364709	0.211156330631417	0.673475996456871	0.39975749787211	0.585161033286037	0.461907913487782	0.927147751472533	0.478398192164199
ILMN_1660462	ENSG00000153898	MCOLN2	0.000374902500313938	0.000128041126123836	0.242441792637895	0.447251571290036	0.6001444201155	0.344046646640738	6.28539732909469e-05	0.00018071711996753	0.752255913847748	0.0374068899893465	0.000703804826608779	1.62290058164727e-05	0.0172175899078171	0.165410741714717	0.228596535595154	0.0767721191113281	0.140609177050887	0.328600841438047	0.00165007834472312	0.120255849645203	0.000113135254386096	0.0659220589814339	0.00438956226196716	0.358334310552714	0.144553704615536	0.016091640563855	0.00082603103591985	0.0968650596747683	0.0997538488471467	0.00590708939649393	0.452438348952779	0.00188634610293437	0.745662929323892	0.245520009159008	0.00789905199011365	0.000275574722713498	0.00156965039564273	0.211201001260577	2.85239312602923e-06	0.0134805589012829	0.209259519283184	0.87077071048979	0.713472953857181	0.0814130856120253	0.0105982892850729	0.296945840515452	0.335798972238376
ILMN_1660533	ENSG00000163902	RPN1	0.323545548279182	0.218767185453852	0.15766133805408	0.865198872723386	0.269289059870593	0.0590108995337051	0.497698834094318	0.0193511222196867	0.328466109692999	0.516315480734827	0.16912901685488	0.000377235936543754	0.05621114732998	0.10674653633805	0.248794580576093	0.228304447414978	0.475345775295752	0.128422615181209	0.0336907398815609	0.680867626269531	8.79160861664116e-06	0.293062669554026	0.0554384039755036	0.337767626749623	0.248649536783014	0.119086348884986	0.00421473888989398	0.683301385003107	0.540389323333609	0.093071760706857	0.359145314846406	0.574834687681199	0.195080732298344	0.475042214750409	0.566298631396767	0.484351135337352	0.00626467970403181	0.231003392390383	0.885409870069765	0.0183460599331041	0.0796849885179262	0.188174005629608	0.525084311481994	0.279936373725404	0.028238001906481	0.128966515302931	0.016858979056549
ILMN_1660551	ENSG00000007545	CRAMP1L	0.0427929436474822	0.196661377885202	0.637159810881376	0.00383734508542732	NA	NA	0.0155572774279883	NA	0.0320904000775743	NA	NA	NA	NA	NA	NA	NA	NA	NA	0.255150223142266	NA	0.411752692604456	NA	NA	NA	NA	NA	NA	NA	NA	0.397382457099694	NA	NA	NA	0.667635230370561	NA	NA	NA	NA	NA	NA	NA	NA	NA	0.402433529147155	NA	NA	NA
ILMN_1660582	ENSG00000005156	LIG3	0.992829554273137	0.889432558681292	0.385360865631555	0.132971962263922	0.154705995782652	0.117514251295895	0.0253686076199066	0.146573766268458	0.887403036448172	0.456406409774404	0.415545960260787	0.154107259340206	0.00485452441159715	0.195507167880872	0.112420277952292	0.396048109414585	0.0728421523560307	0.319240240745012	0.173616181647026	0.254043546722675	0.773702820286731	0.394857093036479	0.0459830134922143	0.2909170262644	0.433181570281586	0.4923160532053	0.164000419900544	0.606233342515967	0.00495842752592574	0.148135305507463	0.36365268073183	0.959106002855091	0.189448823540553	0.402438043062118	0.851518226952495	0.376168574703669	0.952038485795174	0.241376659100194	0.234429340018055	0.320171547575623	0.265685428622405	0.00123517491747858	0.00755370652575945	0.0570220738224237	2.3795045559877e-05	0.226382611715915	0.0153124012270123
ILMN_1660585	ENSG00000169609	C15orf40	0.63438884953324	0.72061086485516	0.328621783595002	0.587853078414505	0.238334077411427	0.654370933166127	0.0355884187447221	0.0880347632690962	0.747384198210095	0.0386335077364256	0.0571297562020001	0.509382448131008	0.511616605590286	0.651193500063941	0.0554391308473809	0.910166412707372	0.409703597723497	0.182227918397264	0.642563970613007	0.133581239814141	0.839390243560512	0.0962805672649717	0.843170869359304	0.198187322102187	0.0182691642050441	0.122680837535846	0.327765997795173	0.180814058052249	0.370767590694159	0.256487850178312	0.626143814629614	0.0712517025169067	0.645069377750121	0.31694164802061	0.282344117243869	0.560826601597807	0.124984875161585	0.589352281477613	0.183405994118384	0.704630393726977	0.972171101346724	0.0485860323646154	0.596341285344704	0.00244587949395207	0.0101748248994374	0.887908364117136	0.476663220195269
ILMN_1660624	ENSG00000182541	LIMK2	NA	0.422988834551814	0.836271493865787	NA	NA	NA	0.149044454826658	0.017081347399266	NA	NA	NA	NA	NA	NA	NA	NA	0.214489567572085	NA	0.316350494072801	NA	NA	NA	NA	NA	NA	NA	0.740371305512509	NA	NA	0.314801621672056	NA	NA	NA	NA	NA	NA	NA	NA	0.269020834515772	NA	NA	0.484881200824199	0.152662047429388	NA	NA	NA	NA
ILMN_1660629	ENSG00000160796	NBEAL2	0.441698407521261	0.281313078413407	0.051045764810798	0.181660833635974	0.00983717543868159	0.0566943392874664	0.566714702248971	0.0671225703502462	0.982962061751577	0.0924931688096327	0.139731412035315	0.185797351973459	0.0456800285638	0.190609332089451	0.712907452243562	0.0424115184267761	0.00753133472319656	0.282050620986528	0.634141421270691	0.698298831240264	0.770417776642622	0.0288236524531773	0.571235319831796	0.0383638919467101	0.212532342509578	0.904812373486033	0.00193657928288983	0.386630536571087	0.302490797986733	0.0162071836514338	0.00571629536827548	0.224257469041315	0.276395847363884	0.13245608474613	0.0383011495129298	0.462606998534412	0.238345787645464	0.195836611655964	0.178664241231514	0.791641271515547	NA	0.592535405220023	0.142879914352051	0.717813596472148	0.043769108900201	0.790686521602786	0.132939934670471
ILMN_1660635	ENSG00000147592	LACTB2	0.000125686629884676	0.00517494035910237	0.000272588308167297	0.740932947614077	0.0958130647181823	0.301350788922268	0.357306119909506	0.67609250005044	0.32190346508105	0.348756142286323	0.0074509063891086	0.0140185358576695	0.321229944931689	0.711442339971565	0.0377353048735525	0.749166239263971	0.0166340136606338	0.00958655022853534	0.00213391979039718	0.364524016918536	0.010684143693672	0.950475524138304	0.0196660344667247	0.0852729545069689	0.14843395200518	0.00025630572445148	0.607080595671708	0.0462823567671693	8.76820344469096e-05	0.00113165444108546	0.488640497093169	0.00292991605515387	0.134727378307964	0.0189632603990349	0.0204257445941563	0.962888945134612	0.745135587984523	0.410205266039857	0.396335756812146	0.0393711054903333	0.00376779105072473	0.300751568827257	0.260993019409615	0.708819276328384	4.08559773328657e-05	0.000721978653009844	0.0181691032045798
ILMN_1660654	ENSG00000184661	CDCA2	0.288690262743962	0.0864913075721468	0.312994655752345	0.258901904812566	0.855523233474745	0.237379843622304	0.715337449650668	0.924042214870951	0.89616755712448	0.427267301798203	0.118126628335831	0.111311240777239	0.408036765267776	0.383070402870976	0.703345829125331	0.196549654948313	0.440668198045555	0.273597704506912	0.811749059903688	0.109982971007976	0.368952117818812	0.619296441724549	0.800362420965923	0.691234895812075	0.887654705388572	0.309822666714948	0.16474432896521	0.630032162599425	0.306313256100066	0.228308905431713	0.593099664079081	0.678466189469636	0.728580284424536	0.752336764166191	0.0324841347970415	0.15583392373492	0.0348905044349262	0.468841356693594	0.726146225722183	0.524534978467328	0.454063442032225	0.725497835619166	0.61782489215111	0.880988436025367	0.0218721598643085	0.907102934228165	0.0333804812926884
ILMN_1660691	ENSG00000168461	RAB31	0.0269780928472014	0.808151167943919	0.413808889208795	0.538106826985812	0.131097777723441	0.452724954732957	0.175132189307869	3.01360118367923e-05	0.868568315723211	0.0080506832927177	0.315301095049166	0.35672034747749	0.963519995461361	0.235241783243201	0.232041349911763	0.0561580500717038	0.957074597006195	2.03566296093927e-06	0.03889197142332	0.000220316561628498	1.85526309427048e-06	0.012468705654953	0.0276971940777268	0.952129014569748	0.008219465013009	0.000218148547619688	0.0932061916352528	0.0295871947330944	0.000856506466911795	0.0863397581126171	0.0715294199433861	0.586665047787331	0.694394350064634	0.0300346262451928	0.0453171835531381	7.71696886385382e-07	0.000427673797609513	0.362752082018578	5.02006523288751e-08	0.17430589918133	0.480704608030056	0.00241464862162346	0.024064753273672	0.000121385335786337	1.99098030690392e-07	0.142821622551494	0.221244115258412
ILMN_1660698	ENSG00000163607	GTPBP8	0.635007769002839	0.116579755329701	0.764217657906664	0.178832862023432	0.223345747783705	0.295787437393385	0.0596232524399397	0.358736891766941	0.210317293789007	0.438379404538745	0.469214406167871	0.261670981108004	0.228992314696075	0.0770257333102882	0.110366485340945	0.197556153948835	0.799025219759285	0.494518587349296	0.660113548185006	0.314853363510003	0.0232633498454261	0.212793361342165	0.32878852061638	0.887746407286361	0.687789908450561	0.115070457333665	0.936786424180531	0.775096174525472	0.0523556817215273	0.214083519359805	0.0528186441845496	0.19255132177887	0.620437808273504	0.768070579052328	0.211519568072379	0.000169182021190022	0.254521218990818	0.888203189114667	0.00804480423059865	0.842123515133682	0.708332962145794	0.0643785226234525	0.0654462149131609	0.292036049302258	0.104526262704402	0.565329615733907	0.602786269488941
ILMN_1660723	ENSG00000160439	RDH13	0.520913391935641	0.0515267288290658	0.0365241912205774	0.193529410992961	0.0161395534955976	0.124224800923976	0.161285135403795	0.53910617394784	0.506894409155858	0.08423230875897	0.959249633588457	0.0772751664739326	0.700193953295382	0.30392031491314	0.71810535954409	0.469470703224474	0.701343464364117	0.688403863817416	0.105607547705746	0.0764010102645346	0.0886520760721861	0.0717324952025677	0.0809253093637127	0.422617905144419	0.411466649894535	0.706260716984496	0.598471543334142	0.996430795125123	0.390484261682194	0.553422724283597	0.72080450713379	0.868854198482021	0.59034292597024	0.109721536696856	0.0253349844484217	0.00923429320240893	0.497903193356212	0.459158827903967	0.0395121874563739	0.751459315854259	0.684734106510152	0.314862666199527	0.361332314086402	0.977791589777624	0.0430789303180556	0.106419222299084	0.999998762587497
ILMN_1660727	ENSG00000112796	ENPP5	NA	0.0249082802436299	0.178295640627517	NA	NA	NA	0.180031716208596	0.0452610041582585	NA	NA	0.00248248945026019	0.0524545012771419	0.208432166696815	NA	NA	NA	0.0336649954542705	NA	0.0297199021986453	0.0242197975713911	NA	NA	NA	NA	0.602514374350589	0.00101879694519885	0.193967861543928	NA	0.000268149116311735	0.000447611191506752	NA	NA	NA	NA	0.29278663466434	0.11962789310325	0.000640994636445765	NA	0.237766759079396	0.639643244886111	NA	0.0702044115458326	0.00156415405358196	NA	0.586502346515104	0.689271048806421	NA
ILMN_1660754	ENSG00000215417	MIR17HG	0.779264237844445	0.936069884377761	0.27907851039113	0.734509996273085	NA	NA	0.143193170427828	NA	NA	NA	NA	NA	NA	NA	NA	NA	0.399524358554723	NA	NA	NA	NA	NA	NA	0.0426676992542193	NA	0.0062321279438891	NA	NA	NA	0.0316132208383255	0.781051405076866	NA	NA	NA	0.39562282405981	NA	NA	NA	0.497337985436224	0.510058945983806	0.466693416702187	0.221820790256388	NA	NA	NA	NA	0.0955318600800283
ILMN_1660793	ENSG00000162073	PAQR4	0.986338595321184	0.660265050389102	0.711019791359753	0.167753469744206	0.00769519299958537	0.189029919499375	0.00832220165887061	0.0732819992337488	0.0450257089341257	0.0157988809529684	0.269470451711526	0.683754321063021	0.934361293880833	0.24036978195238	0.00449498965769999	0.00496621894326475	0.0249802072964	0.331774343003169	0.107947680267625	0.702343355060872	0.0105460143333672	0.221304939957462	0.567621390220464	0.105922759112944	0.379523378684265	0.155902944761872	0.148336830041185	0.312165377093266	0.181176829797381	0.450368102247868	0.89234326922069	0.0333832483828394	0.0303270760834187	0.627378466828504	0.374021756234569	0.660044458005065	0.435573668266389	0.244466270577991	0.239089074895853	0.73709428839798	0.2746872554998	0.104832673191767	0.0352811633248481	0.392839404461918	0.000146293487373119	0.546517313716022	0.0157275467275249
ILMN_1660794	ENSG00000213626	LBH	NA	0.481581941545895	NA	NA	NA	0.96521709287899	0.0908237232498326	0.761496945186777	NA	0.548160381008743	0.00883995113680322	0.00513954212247881	0.878433804788895	0.47343811043221	NA	NA	NA	NA	NA	NA	7.68808382756225e-05	NA	NA	NA	NA	NA	0.0847830033570409	5.32671898456538e-05	0.0172600685547747	NA	NA	NA	0.391887019825838	0.337101094212177	NA	0.00641875716683595	0.468988881512171	NA	NA	NA	NA	NA	NA	NA	NA	0.263435355710483	NA
ILMN_1660817	ENSG00000134574	DDB2	0.125036903198318	0.172852270750723	0.358286162599502	0.152449448054081	0.748775999181447	0.0486118511409379	2.41555716701873e-05	0.557702069004332	0.022897005092912	0.0977773494568989	0.0854375801103216	0.0139533138182206	0.0957710759335947	0.00526958851434709	0.926138627910046	0.160859528347395	0.576875632598035	0.00511884970984238	0.00153600616217975	0.292646059310664	0.0869580834675253	0.174080944566631	0.937544357925239	0.350368847484138	0.412138440651002	0.0704385217200598	0.351266480679681	0.0659170316906776	0.00525063651849439	0.696250016864281	0.0430558894935561	0.377937860314771	0.601350273851742	0.0283600452371835	0.101160844270052	0.0302010472276484	0.574302473122983	0.351386695101491	0.167063227618141	0.972804648856356	0.368219060805314	0.309043900872419	0.0609173805379122	0.00437952103602643	0.574760835962451	0.153017522856686	0.736571380183696
ILMN_1660837	ENSG00000109572	CLCN3	0.00684367049262053	0.916456130655	0.760318550256357	0.00601864573727893	0.00173852931337266	0.000965966191137448	0.314724596030362	0.711022647292373	0.10778736054864	0.410864245685976	0.157535893994159	0.000788540417011313	0.304637805959193	0.0691398034914287	0.907657398028574	0.00210218104996807	0.405835480965668	0.336859410058049	0.0677677348418712	0.0160449340364437	0.0787177911767959	0.891694780428755	0.0653927918357821	0.324571597837665	0.0451135604351674	0.521582148414879	0.529964540122716	0.0387804321434027	0.181190599073312	0.241017744615389	0.47484730312798	0.22356829990282	0.0263790846981131	0.298597465924764	0.230446930961276	0.000492243422289762	0.0715817673789096	0.926947656904924	0.00174297640951581	0.00037968241078164	0.650310102514656	0.327481996403533	0.878074595088672	0.0263717166943815	0.0302889323449142	0.081556438404783	0.652024431849548
ILMN_1660840	ENSG00000121644	PPPDE1	0.773403762821437	0.0140494922547867	0.825298972659688	0.0117193952041246	0.788412555935869	0.0596460009574553	0.00084468153594742	0.217520379739135	0.265619996266557	0.707974851515509	0.260377750325607	0.0120159636955706	0.549627434949324	0.708458341240215	0.689051335631605	0.0892130503647397	0.445708457206189	0.147474870251203	0.00308371449248122	0.972609270488438	0.000434234989966671	0.0461809890765909	0.0547774222179032	0.000693631263866274	0.0353478964434997	0.547277350016056	0.00339918501287201	0.00350091620375821	0.00409290003602122	0.134628820031949	0.48651753169195	0.74732415942934	0.905165199882084	0.625116544594589	0.652982299214598	0.327306276258346	0.2578094174202	0.00819732711159546	0.500525778376501	0.662894555605487	0.00289165678315252	0.646320972965033	0.590487869100055	0.249446039803261	0.357309315627038	0.034813167177436	0.10707369377694
ILMN_1660844	ENSG00000149262	INTS4	0.357711237837386	0.294068847473789	0.648153064778582	0.00209284346718478	0.0465163889509926	0.0554095389622031	0.00713510595716906	0.63630513274966	0.0981745356848711	0.381240222993724	0.892009907780537	0.395714455522113	0.990122883413664	0.00641291839266438	0.019279302489637	0.0370684121591104	0.839201803287878	0.975570696846758	0.737656590104099	0.854416382205635	0.0810365393939777	0.524348911122569	0.731215941797898	0.61851956587805	0.891805351322535	0.459922933724261	0.13148629945637	0.151363927494471	0.488817594060768	0.440949161159766	0.766858210259709	0.106227771800822	0.38513881787745	0.43029065807945	0.810929823746455	0.00567122148860431	0.403309621461744	0.703270553666367	0.127254720367034	0.875774997976263	0.274697863346428	0.213764634458136	0.0847014539636399	0.0559384051994257	0.772954690025234	0.248104978083556	0.553029763894986
ILMN_1660856	ENSG00000253710	ALG11	0.14148597215446	0.0365096764173772	0.115850644216694	0.241090583782733	0.174669371458011	0.472395452080861	0.0270012530235045	0.676168200353233	0.0858234103325515	0.0238830962870705	0.586219168838529	3.76904609361887e-05	0.854017061189905	0.8302190495598	0.0379106531800067	0.777248166719623	0.0149267998691149	0.858428159502694	0.0758581904901375	0.309739467145061	0.72044487248833	0.00460297851808781	0.136640413023338	0.679797883570514	0.442518318216008	0.00741075750308275	0.1070677266403	0.819526017189298	0.540283199929836	0.0195820002195812	0.0349235462352419	0.792158314347252	0.0908498222667066	0.0732666388639859	0.0936798664289877	0.0805901897977396	0.524151654357891	0.533493896236055	0.0217700568417075	0.670992948728617	0.111674306769596	0.112764900556847	0.747841884109746	0.0712939451593737	0.963274939003596	0.139789664387064	0.00283665582427974
ILMN_1660858	ENSG00000174791	RIN1	NA	NA	NA	NA	NA	NA	NA	NA	NA	0.0487520191091662	NA	NA	NA	NA	0.00789838356523606	NA	NA	NA	NA	NA	NA	NA	NA	NA	NA	NA	NA	NA	NA	NA	NA	NA	NA	NA	NA	NA	NA	NA	NA	0.0843181153261563	NA	NA	0.0614850953954399	NA	NA	NA	0.089935038792276
ILMN_1660868	ENSG00000176261	ZBTB8OS	NA	0.450931627135645	0.344768244103412	NA	NA	NA	0.0344026672204597	0.78760928376091	NA	NA	0.573225671495138	0.0487846941937329	0.3672492552415	NA	NA	NA	0.729019016311691	NA	0.660624772710602	0.0949648287254907	NA	NA	0.183231498334053	0.873596048248719	0.424844598686961	NA	0.0245649935306747	NA	0.465350634144484	0.899881338194603	NA	0.168873554150769	NA	NA	0.00475847728049995	0.104749337373998	0.358110250019265	NA	0.0112865872463883	0.0639697088569825	0.0012335150405514	0.472150760885336	0.218878204551959	NA	0.692836228248269	0.0902111704698507	0.0465310047106936
ILMN_1660869	ENSG00000213209	AC005229.7	0.451606227374422	0.975731811699212	0.531260580643748	0.100830950497616	0.362864522477467	0.0211604956125855	0.0346071019490471	0.289734094473127	0.162998230834808	0.0592025338544753	0.0100570280686419	0.00271561376298327	0.203281814274866	0.0592907377633549	0.720283178908116	0.0301561943529652	0.37438972888908	0.416981957270935	0.00147056212585074	0.965337028155016	0.0615176248268137	0.00142237662413187	0.0201144898847197	0.28862632687486	0.176531980520056	0.88257152123845	0.00331892033577144	0.00063549641204492	0.00592900352031775	0.24758792116395	0.0615903685955444	0.972991193604971	0.548044959640445	0.48365720863897	0.00533747343781952	0.103033947313825	0.0814955938599036	0.846255085122991	0.00648081549882578	0.0459732638589258	0.014126021603376	0.670084720270204	0.112294227228452	0.338873150194422	0.00253391861539689	0.280894376709274	0.00920327988673483
ILMN_1660871	ENSG00000119408	NEK6	0.000129765424667952	0.505854580695994	0.122298171216802	0.253113912085982	0.723610044117749	0.673542412590195	3.73781075509305e-06	0.0939170056615256	0.192062008560382	0.659621120921035	0.872149798665316	0.00786688441784504	0.610035541159169	0.265399610717836	0.647224867212212	0.000668872023230201	0.0062018920900194	0.00105383094299733	0.0171957030219567	0.802458922774628	1.84315218526742e-07	0.487679615344071	0.224796631129322	0.095153942696516	0.0423274049596993	0.127023426196204	0.0233100032520453	0.37139814690297	0.0314495980775051	7.72578982344601e-05	0.246445929249965	0.611261088579771	0.616304712586666	0.154600704364885	0.136682695413095	0.217963851770031	0.0765670226488122	0.00750265497735903	0.0098323392790563	0.45020911385911	0.437926101551717	1.38109659771074e-05	0.951070093400418	0.000200834134372906	1.69319836722197e-06	0.386498212362841	0.213077827190204
ILMN_1660923	ENSG00000181126	HLA-P	0.241801660198562	0.365103072180331	0.547237913807125	0.683030538261253	0.332342709629694	0.0456018467441403	0.0310982036492138	0.252693883839188	0.0904258912627263	0.146655517344247	0.382140669342578	0.610128598472249	0.0299164625773085	0.378048047570155	0.573724620468156	0.138962898922291	0.0353081263067968	0.504244683396646	0.00920742670253443	0.562601108765164	0.562993626895436	0.324905480396379	0.458086239435253	0.309848258405147	0.747522091164991	0.499831713109754	0.69342324686339	0.736420746248933	0.0227124613497499	0.000591235855708937	0.324531954851909	0.187995901971509	0.756845237356886	0.51308340658308	0.95292060505372	0.0104887189551796	0.591549365201973	0.0173686978434879	0.468473039775521	0.0196834476410062	0.0411977730097078	0.389660599039357	0.492291813903307	0.69739011282769	0.000177229602056894	0.304480265191219	0.171083146634517
ILMN_1660976	ENSG00000063601	MTMR1	NA	NA	0.4040461282885	0.286043615926784	0.76215353317946	0.293244290924843	0.442348723575698	NA	NA	0.218184784457669	NA	0.00383827978638851	NA	NA	NA	0.000443930180387177	NA	NA	0.0135490788859872	NA	0.017363264493191	NA	0.62093668365581	NA	0.324557379179611	NA	0.0403155420809603	NA	NA	0.755166284538142	NA	NA	0.00370211301044006	NA	NA	0.481053497925233	NA	NA	NA	0.818198569457995	NA	0.0278086139727915	0.315346884782451	NA	NA	NA	NA
ILMN_1660986	ENSG00000049246	PER3	0.759754383629838	0.31180630713928	0.386904295599911	0.104814200224518	0.962741493992777	0.0884362576006845	0.046335606284299	0.248239241777693	0.308335806999475	0.347596413629885	0.217995238144128	0.326734933876592	0.941870753489726	0.260281713139112	0.393643819948846	0.66594831869353	0.2699635916911	0.182490844200571	0.405024290507231	0.731332320897451	0.382628915223029	0.306896087632748	0.678897103374423	0.0677111664242482	0.865578055955566	0.546945486256948	0.881360538774606	0.384350401190071	0.851556808745915	0.520809541371133	0.529856647386143	0.134175979766913	0.136913618920921	0.367009846135598	0.45293372561056	0.612886440278764	0.358287964030442	0.281163814347028	0.139455634820046	0.140507848725514	0.614805079332851	0.19241120405985	0.74737267434957	0.171167255521012	0.328501094971721	0.664443149778796	0.154420487440828
ILMN_1661022	ENSG00000183128	CALHM3	0.012239901541523	0.36634851889725	0.701664596904737	NA	NA	NA	0.00437687031835769	0.105720276931773	NA	NA	0.154615583970225	0.0830387452506076	0.802656469972599	NA	NA	NA	0.277162963939973	NA	NA	NA	NA	NA	NA	NA	0.0993137228253171	0.265839487727999	0.550337954435103	NA	0.377647398121714	0.0137911724433774	NA	0.0046177237419838	NA	NA	NA	0.639238652396041	0.751065675620674	NA	NA	0.48772650929779	NA	NA	NA	NA	0.3998578084735	0.0390776026974753	NA
ILMN_1661170	ENSG00000166136	NDUFB8	0.00115231350040446	0.95711210798028	0.765789384332987	0.0014513848387693	0.925344150439496	0.279699624471499	0.425362081276774	0.000117699715447311	0.987159614676181	0.812548538206834	0.945286792467401	0.194987185227044	0.035652515734459	0.391935356838723	0.000109802478960713	0.337962881242475	0.755201200370341	0.0121417443181395	0.479359917327874	0.583311094190148	0.385888764701973	0.31908759439157	0.886025820917186	0.57784703359088	0.839296227509396	0.0290869511781166	0.523503766151444	0.0908649511782715	0.0404999530285653	0.829181280403452	0.0615587221007055	0.112509584347034	0.863390874131208	0.606543416928637	0.965034884537295	0.0298866619577233	0.815720179661518	0.553967180236712	0.483241394167298	0.637509818132923	0.0382584455699043	0.432212167060206	0.22718402493399	0.513917665305907	0.249135824569586	0.335137175360192	0.3419545754493
ILMN_1661173	ENSG00000103671	TRIP4	0.060298612879117	0.000362864208155703	0.111513468301839	0.313424190228457	0.00146129844471677	0.957819352528787	0.0258176754530181	0.748163627107753	0.220005914242536	0.0207268786693865	0.0285467789205637	0.0364688560981817	0.157857328887034	0.0604208184898335	0.593385777728349	0.281503952222907	0.205939642408351	0.695553030001871	0.469227418777371	0.131282638564282	0.000234155833916056	0.0238409802980044	0.320648452521057	0.175803987750934	0.650340091592508	0.979127498179872	0.542397783439603	4.54259090665636e-05	0.626760449797802	0.00168082333807224	0.00301685231759126	0.00126362640803129	0.416860630068572	0.0396533710079922	0.137989674251598	0.00026292231943495	0.0995075544259446	0.00198463773763348	0.000993407484779305	0.967369192263504	0.0227093120713424	0.64688525593667	0.000662898027793393	0.190369682302546	0.0199985467864986	0.0140892765336966	0.167874026896298
ILMN_1661174	ENSG00000239470	RP11-16F15.2	0.644370469489272	0.637687335410069	0.0780929904660532	0.837261051861591	0.436775869705552	0.106932609503977	0.0274659548395516	0.787803117335844	0.00675074297016167	0.904340278345102	0.478150469199558	0.0220800220412426	0.152823689215176	0.715218265280657	0.645665434042842	0.795135826798973	0.579648443356007	0.90973709430043	0.00329873030597487	0.507301847641576	0.0136676059758383	0.963739906954998	0.602782888963704	0.627626859420991	0.696290648796099	0.0113728950259924	0.0399255605006346	0.44186007967204	0.00501431347469478	0.395018211487177	0.918733176594606	0.530589544457355	0.0422925102993556	0.926231273751297	0.714337465270256	0.0974832831801475	0.0454459946451838	0.616192439110919	0.325631789516073	0.030551549516975	0.523181398978873	0.0749490551927024	0.464284906990148	0.429844964439962	0.0146207421447227	0.0340027063506	0.0754067539684573
ILMN_1661197	ENSG00000175505	CLCF1	NA	0.60540776434539	0.816878538257317	NA	NA	NA	0.180992236926363	0.195745449354812	NA	NA	0.265344206783459	0.00537790981673914	0.956794016613647	NA	NA	0.0996274203568059	0.32532192084249	NA	0.56885812757983	0.738038159128045	0.000210345438161885	NA	0.92180458609491	0.133748450624772	0.251408767966028	0.842126930633495	0.617450612488589	NA	0.0147345854811451	0.017660822499035	NA	0.835410172951947	NA	NA	0.732391327615031	0.0465989086676152	0.21385176850736	NA	0.769429099705954	0.456948887968006	0.761468746688162	0.00277985031304755	0.249895585135244	NA	0.294647067513538	0.544156158148198	0.393660408480404
ILMN_1661264	ENSG00000182199	SHMT2	0.000922269465083234	0.321492591491723	0.0567460666532408	0.431989958147316	0.339671223743277	0.00772566199308809	0.173068001832852	0.588603568815957	0.421301194801933	0.361476205120973	0.892383037759737	0.000349999114107893	0.148803584438172	0.303425798076602	0.0144486363195448	0.0128542669317296	0.483698728007159	0.295643146041478	0.0896556103721223	0.228485216630989	3.31776255544214e-06	0.119735860502003	0.00421922400095548	0.0180113273142558	0.423297255710709	0.363055227034525	0.952367476420959	0.00640018648481262	0.00943090167416905	0.0270301322860378	0.976264905612687	0.519870097507373	0.159236003487435	0.000269910586427939	0.882034777762985	0.0276159792000265	0.367206946799317	0.687481909662221	0.884479608734778	0.847754977749529	0.51627242016451	0.834965332617027	0.0473069663275915	0.860131263363028	0.270248997774412	0.0483551742467947	3.39548028177865e-05
ILMN_1661293	ENSG00000186019	ZNF224	NA	0.0458052843181181	0.204497318388397	NA	NA	NA	0.575947615555262	0.678707911887736	NA	NA	0.36082839562765	0.404711845420672	0.232163222479765	NA	NA	0.369209786053895	0.432363651047982	NA	0.35257143733754	0.0698754200488896	NA	NA	0.465533586181981	0.220985904376769	0.503513602304192	0.595912100722699	0.975530888362681	NA	0.139047107031936	0.08159644008945	NA	0.54347318993778	NA	NA	0.28603856907883	0.0869282946635476	0.427245528554064	NA	0.554205557605667	0.202575648490161	0.188175232548598	0.434272845486651	0.701684607237373	NA	0.556184989228238	0.136862425845676	0.0311422779104482
ILMN_1661299	ENSG00000104953	TLE6	NA	0.495229552675524	0.0117274641068345	NA	NA	NA	0.0247670812985498	0.00731034545045537	NA	NA	0.317827936576077	0.496024641476096	0.386674952333327	NA	NA	0.0358335188830113	0.014076069678623	NA	0.927500546821927	0.0853176858733109	NA	NA	0.0362621248392174	0.00878924133522349	0.79961730042878	0.111232378208893	0.219671020588982	NA	0.0137779004720717	0.0979189021325995	NA	0.0330534098814694	NA	NA	0.0243833131826333	0.00100586633881299	0.0178658753773789	NA	0.681245055762142	0.109951200601247	0.000222430893461838	0.664691068460516	0.726359747746358	NA	0.0725574102410518	0.0378850854266458	0.0882004151145228
ILMN_1661335	ENSG00000115306	SPTBN1	0.110375404516158	0.554507853927214	0.840812095030679	0.759051581016168	0.391465642240916	0.326452588528479	0.42845963824465	0.708067945629406	0.467039507533026	0.466387382375855	0.240409320920078	0.543458425153982	0.117729622012411	0.209511238435853	0.456009749449369	0.526686045825037	0.810716251480677	0.145076618794332	0.0507639222922186	0.61802312365126	0.797340029415429	0.0880663107047154	0.544273482326594	0.670810008491654	0.41107624333633	0.301795934311153	0.377348026038968	0.155606882695579	0.139454833479224	0.254418926369492	0.170740070634404	0.803245132683247	0.954776156048864	0.770296537676389	0.579266100728511	0.0435974745577865	0.372349531181715	0.239748055502592	0.073688258887903	0.230084222197221	0.434160731030576	0.625988264859308	0.888025577519387	0.0181749784390116	0.00309289493474997	0.884499102856587	0.820658210790571
ILMN_1661337	ENSG00000116649	SRM	0.325963186273105	0.71562162630862	0.211656201011249	0.537306651491837	0.138100816052005	0.0638730817266294	0.188814465377512	0.162233875998478	0.0179265147660965	0.250544501050799	0.98226095995196	0.0233147468123473	0.583851418743391	0.883920908347641	0.131388890492035	0.193396906132747	0.245237054823021	0.586202984244529	0.732375140233253	0.934305743284437	0.0260817908497397	0.0805172108185973	0.58167090460981	0.265230260212567	0.0905060062555381	0.75451743649594	0.433158322885393	0.795608085738188	0.0986154474258658	0.02789214786541	0.87989590934356	0.00981705130028997	0.771307483131214	0.450842817226107	0.0658755210585279	0.183059251843572	0.669512542609622	0.583730020827032	0.132979783961639	0.0701607031845912	0.202900139931497	0.0424116395434889	0.0137975848168518	0.816626932531926	0.714637822404144	0.000551853846442229	0.19296566397404
ILMN_1661342	ENSG00000125354	SEPT6	5.84371063376933e-05	0.0514822058699678	0.161537499527634	0.0124611039799786	0.794356074267115	0.866337573618052	0.00529207515744561	0.155926938792772	0.905217945885131	0.408910847611187	0.0584572393515205	0.338695632106483	0.0878018738091818	0.610695976400224	0.552811838610123	0.50869589568298	0.339612197252145	0.710934862117564	0.0529371369493509	0.139650488743473	0.0322325228692298	0.102465973017115	0.520805384516411	0.0848349193426369	0.0965932366307057	0.224304595588079	0.234812245731057	0.43102993144821	0.0657552162222094	0.080264599236658	0.250803541504459	0.388945596413871	0.00402125227064428	0.587339493768425	0.0262397940255179	0.233366782000804	0.0428979180065546	0.279660979437117	0.00108908642127767	0.701009400940212	0.0358189045730044	0.0257402402521447	0.180535978027195	0.32799932244641	0.217978028848372	0.286553277578413	0.764453375298977
ILMN_1661363	ENSG00000081377	CDC14B	NA	0.791796659701079	0.0877676467304585	NA	NA	NA	0.202006000077906	0.805411585287805	NA	NA	0.412215665212325	0.10562611660574	0.0887528653148068	NA	NA	0.187965173251392	0.338079682831495	NA	0.160519251282807	0.306224536697738	NA	NA	NA	0.425319410489666	0.463580459602432	NA	0.223671769256093	NA	0.0507856831476154	NA	NA	0.155847063096236	NA	NA	0.068904937143571	0.849511091173554	0.112363686867459	NA	0.0356547320857229	0.184130336922362	0.0398463287052249	0.111173679867867	0.40403712236171	NA	0.00493417953690032	0.925580798108325	0.661096510808774
ILMN_1661373	ENSG00000160216	AGPAT3	NA	NA	NA	NA	NA	NA	NA	NA	NA	NA	NA	NA	NA	NA	NA	NA	NA	NA	NA	NA	0.706743784407912	NA	NA	NA	NA	NA	NA	NA	NA	0.445215469977398	NA	NA	NA	NA	NA	NA	NA	NA	NA	NA	NA	NA	NA	NA	NA	NA	NA
ILMN_1661409	ENSG00000163946	FAM208A	0.969241318358029	0.703228358039036	0.276183454447087	0.397014142082587	0.667466076635601	0.439848015327036	0.139815408396116	0.441931855810463	0.0862652067075614	0.65190002096271	0.423197531130324	0.0300154092121157	0.0226097550324599	0.755994540364263	NA	0.708610464838963	0.867210179274875	0.110323449815365	0.762500553755711	0.099296230469837	0.0412616545718934	NA	0.0419531432635297	0.14724078024279	0.0457446288598855	0.00827267754203768	0.418012786332871	0.919850607521726	0.330150243906198	0.051832810314526	0.984028274053592	0.139805192592855	NA	0.100964649619615	0.854312657250162	0.0316326556121517	0.0817121765087503	0.628215622262369	0.0795736179202621	0.956067869189685	0.160515074932691	0.25946974351879	0.109684125669774	0.912993309732651	0.00142004260310738	0.627055261542883	0.0639950050914775
ILMN_1661416	ENSG00000237638	AC007386.2	0.374160621670998	0.0665830329372598	0.39489398101596	0.810868436395403	0.528399859578216	0.846946141631139	0.00521417767463661	0.742177103529927	0.392886779469281	0.142230425129428	0.0387328030820405	0.00558317016559137	0.0858236331715638	0.0140374822551314	0.288297455065157	0.561069548830032	0.191696362930675	0.00489553905934082	0.258827141597648	0.00360312542199049	0.0059673853113503	0.598024945122554	0.842382869292348	0.0834772743644852	0.0240929971473038	0.0327620870309293	0.00143639520159687	0.0746696859202215	0.00201074484482484	0.340912874541932	0.699968525516637	0.0286737201233094	0.00430567892393215	1.5996840068885e-05	0.150903032115541	0.00105170667819525	0.26354760376351	0.456782472310716	0.470896697612435	0.405685318093012	4.53310215958882e-05	0.0637643230287014	0.429282845890078	0.0511827328377036	0.000134848550114664	0.0268770825025297	0.0128690526110864
ILMN_1661424	ENSG00000174796	THAP6	0.0624732988531501	0.125832058207845	0.000119787650269102	0.429682571732464	0.791112324368545	0.982288622318127	0.164082337443956	0.264411576466827	0.0127638534854529	0.288811121342591	0.180460218085981	0.589415450201282	0.607854240658207	8.35124926680046e-05	0.369092776634237	0.391103169253206	2.90928993948761e-05	0.431916183359905	0.208244138652086	0.984612219270391	2.50247404865424e-05	0.0166667677186345	0.646080081622341	0.317614834570733	0.0957317801073184	0.466570506043353	0.696339790404702	0.170846698955995	0.0252408697076242	0.690467674711822	0.514706929451353	2.44895272380908e-06	0.34894796582158	0.228834761517724	0.0251908699306073	0.00622689819477432	0.719863165035272	0.70970481951692	2.30459909351295e-05	0.535236795231438	0.510628585206989	0.632458886098092	0.0870099296087762	0.961251885416579	0.0137549901902178	0.0196053059614455	0.302748274892251
ILMN_1661432	ENSG00000120253	NUP43	0.082335578936037	0.262055088984846	0.826430175573976	0.357802517157381	0.347146387723177	0.376594937010958	0.95704434777553	0.0474688124098709	0.13032937835772	0.102629183004463	0.0545459148467362	0.229936458356439	0.0930330857001468	0.296179755961382	0.224100334379857	0.619310143073126	0.083770409015183	0.740528528030555	0.455475310386477	0.629268834750893	0.964845018175602	0.660760211387632	0.0607766420067867	0.146099933857789	0.653190893599155	0.802333446969961	0.338128975500479	0.375464279404179	0.124867638103131	0.142096991991053	0.120397987974884	0.766541823840198	0.514094452372882	0.194318350359418	0.805909262764913	0.276082684695798	0.630732132089605	0.00239351478987792	0.367614719020049	0.405938627671709	0.675830771952664	0.945522533344191	0.0268998828075588	0.85020198550423	0.519552996302062	0.573873398545325	0.25401016287128
ILMN_1661439	ENSG00000137312	FLOT1	0.513429587473634	0.00275040523989339	0.00941024975999781	0.060320456723687	0.539689541356554	0.00386536835367054	0.0565633816186034	0.71248059654405	0.0635586207972461	0.12697731109192	0.996195768731309	0.0056247633382915	0.00074760097851698	0.00023975778632382	0.0591847042108054	0.0393772277896142	0.56600318573249	0.0810350803774759	0.0233086313436036	0.824650831254375	0.000115292733888664	0.00371106749993376	0.733325018730084	0.285653198154244	1.27310794836287e-05	0.371368216894098	9.41180521342427e-07	0.0165295825507634	0.183046963671221	4.87277597811561e-05	0.00034312441208496	0.0067795808428894	0.789271481797504	0.689182092877381	0.186372284662318	0.322905524250209	0.727523886670386	0.418621340175388	0.00887059793593324	9.05320238117288e-06	0.179644636746114	0.000417236441254572	0.773566939126303	0.000167693342818383	1.32634897187077e-06	0.250456481737071	0.199800497853971
ILMN_1661470	ENSG00000241836	AC073321.5	0.00730801512444344	NA	NA	NA	NA	0.480709485256218	NA	NA	NA	NA	NA	0.185668391902372	NA	NA	NA	NA	NA	NA	NA	NA	NA	0.000700649348626287	0.00190846803878798	NA	0.00607511788398828	NA	NA	NA	NA	0.00512128308003234	NA	NA	0.000334728177894696	NA	NA	NA	0.0755044350257412	NA	NA	NA	NA	NA	NA	NA	NA	0.000334587044375093	NA
ILMN_1661484	ENSG00000119574	ZBTB45	0.0848060503192279	0.38807369873519	0.0193978901223164	0.063146015274438	0.296506671090866	0.0622271554032306	0.00185147181268261	0.0745962044719486	0.776440440535319	0.00184572023732828	0.369665596501874	0.0213963045158576	0.0109663126198625	0.388582573153259	0.913301757377971	0.358177955237897	0.22177660143833	0.0990242501009838	0.30900715214229	0.48040805419985	0.000477181195465802	0.000813227080646703	0.708171854822207	0.0246249775795163	0.00481456009852973	0.0310309962196882	0.947558569885686	0.553396588877563	0.0600767517672386	0.2618933129782	0.807992594572532	0.035688025894229	0.810357335579537	0.420547462555657	0.51979998289274	0.00537642873510749	0.373525931939934	0.951088730348013	0.00143436228996541	0.105906947335788	0.115778384468968	0.142968277822719	0.402387029116264	0.706131899045751	0.0653722145366335	0.104415414932181	0.22101977799597
ILMN_1661490	ENSG00000204220	PFDN6	0.905359222743989	0.219730970391135	0.237409615549513	0.709957579463157	0.654334743626896	0.763729884546855	0.572079514250709	0.672470385323115	0.432286212655588	0.0658581448885897	0.430428446913668	0.350213527283915	0.0366588090655551	0.727292656688402	0.588197684711812	0.67406722485457	0.201966100032002	0.10979628774146	0.0871307221874567	0.177035348996957	0.627619208659216	0.0482021510603868	0.739760277090555	0.871975881663416	0.645097331086934	0.843228615096406	0.374891415695774	0.0738182690222046	0.813141451477817	0.0872615803534351	0.526135848517381	0.296778127302472	0.365921896984619	0.0234415245102828	0.705927226618854	0.998549623240056	0.764478292840577	0.183735163574372	0.256962010051929	0.935000446620641	0.173976587384374	0.938336899980059	0.158307865603612	0.417364856810349	0.0493217707429963	0.973378487251656	0.52498343445747
ILMN_1661500	ENSG00000121578	B4GALT4	0.820146853297189	0.0045617354005694	0.639540241774798	0.729239086011973	0.177407964964504	0.326471095957925	0.345319464286673	0.0210492727922102	0.00925624935477402	0.0247624598575088	0.0338571831984598	0.0113078302928427	0.955388628896339	0.0219889286374318	0.000658367442720959	0.0183562928736479	0.649101719706814	0.614498573622235	0.210650821795601	0.0292386435012839	0.00773857425277382	0.0309392815982416	0.357704823577138	0.274246044097758	0.601522229983705	0.143961706459655	0.999053015368217	0.72244211320901	0.134230425174453	0.0851064884156591	0.341342748083489	0.139920180793883	0.73875789096987	0.362823508493947	0.789091958924034	0.422034868114627	0.87823083969834	0.491651623143638	0.000396316947965859	0.708411580903366	0.122622714137382	0.421103426878217	0.98268879028162	0.0312282026025056	0.36752548364244	0.114141116571351	0.0900426779849786
ILMN_1661537	ENSG00000213625	LEPROT	0.288966920523983	0.0829855500444977	1.88020242606416e-05	0.605496179744494	0.704386982963461	0.0122947699866821	0.345043059107765	0.0126897875864748	0.952118434502319	0.69857186654236	0.795195158663872	3.85077911241835e-05	0.392974722865715	0.125014833883547	0.972348634844593	0.526042207850649	0.818976444148633	0.0475618371900696	0.375079400847504	0.479735650594135	0.85588244300872	0.0113293343036985	0.00188687037385813	0.054549472424088	0.091231218914404	0.0384390028543552	0.454369099185972	0.152583287736613	0.000712793799766886	0.32727458029708	0.182293256675868	0.0081062567801299	0.162893772689602	0.0625974345867305	0.0122307033058049	0.000310938753840992	0.000226172362578764	0.962033221370199	0.00248053050951492	0.888119822378082	0.204992050708079	0.277899992332084	0.898810337954404	0.781471549534614	2.79675079472716e-05	0.404691456978642	0.354257969153512
ILMN_1661594	ENSG00000115998	C2orf42	0.0924744825630636	0.25290520889816	0.988820062576394	0.0294601750916023	0.0166877292386774	0.602819415547039	0.0386184731664396	0.988792072847893	0.796099211844395	0.959346058757205	0.659150311218281	0.0188447639742335	0.345728800792928	0.433300861883497	0.236852233552425	0.0268854564154448	0.406237355383041	0.246679389732232	0.000110048829586345	0.213599110812793	0.00775909732538216	0.0102199108918219	0.00943143372651481	0.402945815922273	0.0616582742065797	0.993569856722452	0.0747982371012654	0.144041849184075	0.15602146389597	0.421461468967731	0.711812819082724	0.376321845487943	0.78247053855992	0.89440452615008	0.104188083922577	0.823456416767236	0.250483592616357	0.359748976476382	0.00808470897895437	0.0689495728438387	0.340068660450493	0.658331966246278	0.213791533306824	0.485195245546979	0.00472834088052358	0.0448149462308942	0.205875578087969
ILMN_1661599	ENSG00000168209	DDIT4	0.309634142946924	0.191043678820524	0.725830831782154	0.448666968547398	0.0338616258032764	0.205753362504138	0.0766074089318682	0.998868896807886	0.113209828032367	0.229829123156621	0.688260724214645	0.544775040449113	0.665329293572584	0.387840715014371	0.314677304860795	0.0112507259068992	0.392243478351932	0.994241722551938	0.318400737795541	0.00635337703100743	0.384945310564241	0.856061625624119	0.569169497346358	0.0609181718263142	0.0165503118890693	0.458333700601786	0.374908337027107	0.538855434025817	0.506360901267092	0.116477050712121	0.72876726785341	0.0150169512323833	0.454578324896428	0.296322603239788	0.00994883801665156	0.33239615849078	0.0945570232985611	0.862316341878135	2.30116552006045e-05	0.503784895468099	0.00016429566115393	0.0143810568894689	0.00135365926234822	0.245512020573685	0.0176177137308519	0.0256331909481181	4.1530669019198e-05
ILMN_1661627	ENSG00000162441	LZIC	0.26327065324833	0.27241371113359	0.0231551838488125	0.412291172850837	0.00719546011105885	0.00106684560754399	0.0232357159710517	0.0483769852962052	0.00864214934833344	0.0458255365097653	0.277788433428034	0.000199502393262817	0.464805093134552	0.115050853622669	0.135363464598464	0.314461981385685	0.433891785034779	0.190749604355568	9.56120144587864e-06	0.91693921091248	0.0659329677165991	0.0133241355027004	0.718319252773348	0.244060119316939	0.651213883615223	0.531882737593515	0.974043461848249	0.111955515923625	0.237811743498488	5.1126368819858e-05	0.0156474148768787	0.814977049762309	0.211059342799696	8.63186518775985e-07	0.0601670228915485	6.77398998071222e-06	0.287745934205923	0.691019498542536	0.0154074417758037	0.00284450854250578	0.0792425226447131	0.656279039305537	0.111518130687276	0.159123698024464	0.00405014262870684	0.0259366456829178	0.0282158820090563
ILMN_1661636	ENSG00000121741	ZMYM2	0.105089143942622	0.728853368386443	0.102265136412683	0.00523882017757979	0.423971944112591	0.0872196995795367	0.0957677813564881	0.0812377593320857	0.626346940130483	0.53641882660803	0.212509848442024	0.00699908317596131	0.363447520800557	0.540892106715988	0.118683608578161	0.512076255859341	0.0188704703868922	0.0673094990162413	0.0347075458460187	0.108883201387899	0.0190841787731744	0.0610408982553377	0.0568708743684879	0.747545802517712	0.21012934141448	0.927738197780148	0.587774600453549	0.353391464296957	0.218640493148153	0.108210560550144	0.6808368279453	0.0491129481316905	0.0942651805043992	0.197248348024804	0.654297687112223	0.0507887599722366	0.784298217316549	0.182999358319546	0.118426953988454	0.392310959124555	0.93390043445991	0.937070951352024	0.610980444178506	0.243445556878696	0.00370079916968419	0.713090116046113	0.204385961541976
ILMN_1661646	ENSG00000153064	BANK1	NA	NA	NA	NA	NA	NA	NA	NA	NA	NA	NA	NA	NA	NA	NA	NA	NA	NA	NA	NA	0.00127963193253887	NA	NA	NA	NA	NA	NA	NA	NA	NA	NA	NA	NA	NA	NA	NA	NA	NA	NA	NA	NA	NA	NA	NA	NA	NA	NA
ILMN_1661717	ENSG00000198176	TFDP1	0.0963657446518965	0.0476946707711065	0.18059061715302	0.11923150426829	0.143933741136909	0.135469495491312	0.126867993053412	0.009705631861305	0.104982337988842	0.0100732656467749	0.21599840171527	0.00611571040203686	0.0295789817564549	0.404682875179395	0.00275153924321991	0.622019001283371	0.0853979960934795	0.803128554523283	0.00568641290973627	0.13957036429762	0.019888767574636	0.0135880255151433	0.113991374577268	0.010317004637614	0.88350211351582	0.810489686734098	0.0391240200706199	0.770232074792068	0.606684254264324	7.84757568233912e-05	0.24398711305338	0.0379248067954366	0.541840129785087	0.460345655553266	0.223017140259024	0.133394660112176	0.00225867880542406	0.0506013992898322	0.0876105767228316	0.157776589901338	0.0609578376792544	0.316261774051861	0.00763503208998282	0.150808057475553	0.00724842153671202	0.317191087085121	0.313722987334275
ILMN_1661755	ENSG00000136830	FAM129B	0.206108540952918	0.396031694278655	0.0189602024891094	NA	NA	0.0453469920320314	0.132849389739025	0.671646594400518	NA	0.00505429535990027	0.00446951626466089	0.750035086847661	0.0504466591993057	0.16505300420006	NA	NA	NA	0.566728361240205	4.39027642323027e-05	NA	0.000115039398604721	NA	0.00457334870940017	NA	NA	0.676591350041157	0.606195951756133	0.804138302602065	0.0130561828708623	0.00153388911014366	0.137810091819986	0.778159930381137	0.256412621802761	0.431509741368411	NA	0.00513626023715447	0.285985960207747	0.0195947308077815	3.05880826274755e-06	NA	NA	0.0011887701547312	0.891744639580364	0.0520984224091856	0.00888830598136914	0.415646797383033	NA
ILMN_1661770	ENSG00000107077	KDM4C	0.79397415744302	0.621439755909998	0.58819984715942	0.399103961660972	0.468346048409654	0.0735555542780073	0.88934029500765	0.146811062478594	0.828879171194873	0.619469876007852	0.0457768583545156	0.125712598559951	0.499326544579044	0.0389808562499881	0.980468010198477	0.734941683920331	0.997256833756391	0.151288404799866	0.533440133283529	0.0291407816822436	0.170270229863257	0.222805144241993	0.756798759959902	0.721170408529163	0.310030774652545	0.520252867825775	0.176993058518355	0.695518176985508	0.645667099507185	0.332133977333312	0.516016523908881	0.201770263397639	0.137037896649873	0.464274804685224	0.852502475457521	0.824900182142114	0.45404096231871	0.267047529020286	0.607688578206909	0.10273849506869	0.643541472212139	0.140758532539863	0.979185670749707	0.589122094902363	0.15879722174383	0.710983234179333	0.30929929823836
ILMN_1661776	ENSG00000151849	CENPJ	0.959996114853904	0.426989289490139	0.325997952929752	0.782796206788315	0.225226687050049	0.00697804915723292	0.7499671726521	0.000658852620207917	0.0195411932761908	0.218965387241505	0.962925489336827	0.146946988624905	0.595138130042459	0.176739710955762	0.0432211799153154	0.687623666432604	0.576256750042172	0.0138899183050847	0.890507305391183	0.185689464956373	4.73586307648177e-05	0.28141962195663	0.114841752209955	0.34559393031381	0.039244937350036	0.00534362336298828	0.0210682113627126	0.0235402474160103	0.29332370487333	0.193684442956769	0.32005995531811	0.183842476954973	0.0517396342025583	0.00746378966284488	0.424307090948591	0.004621612650136	0.260985173490647	0.214587534877565	0.0162296427692589	0.114450171339782	0.832389516129597	0.277890761759325	0.12612091414011	0.258050829558776	0.00215275232559876	0.272775206188368	0.195923211103358
ILMN_1661833	ENSG00000101745	ANKRD12	0.0213813955004476	0.444871678953163	0.000368987065493872	0.0752565632487205	0.0455030872211357	0.337021461090629	0.140204212374466	0.131626165007052	0.00404660847920914	0.027818561374581	0.594763854927405	0.548035826200813	0.117255770208009	0.0129900952553097	0.865672441965675	0.0226387693879683	0.502215532226748	0.303341360325242	0.219514981100931	0.294802311588678	0.0961721321065855	0.338605383603558	0.109998947650133	0.280843323583055	0.32160965883998	0.33638291611247	0.0465248399198295	0.179028292087736	0.16842062833198	0.673651686303139	0.196793175580264	0.285378191428009	0.324248432822872	0.1635664256101	0.0751213480991722	0.0156611233074028	0.167631239892072	0.190144820340147	0.0285109489410903	0.785681093726249	0.371025338135313	0.119813813114842	0.163096006631826	0.414165098692508	3.60306247483061e-05	0.0149963040021543	0.124828380502927
ILMN_1661886	ENSG00000100823	APEX1	0.265022743799687	0.790954047935442	0.0278973721603535	0.625670534496332	0.0219149608936301	0.513548347295772	0.144049783546278	0.0277086900721752	0.128137714497908	0.264499838463137	0.940612364297877	0.676340685335848	0.431397231971307	0.107961002922238	0.131438327851419	0.24673595593136	0.555474400405599	0.574155894020788	0.46654560273294	0.114479090585395	0.0190729430646607	0.0411954496435618	0.238368907777608	0.0727508255605815	0.770636021620956	0.424358620273167	0.92903819626393	0.389585826123488	0.988198684721448	0.338003183248326	0.62589785379622	0.991327198767181	0.308501425898259	0.734142479286755	0.392343914810611	0.577798057676777	0.194458954945624	0.264846491590275	0.000266518573851031	0.0419176389247117	0.917863172532661	0.21818068926312	0.64024962832377	0.26818200102881	0.00067917468005281	0.31824919958733	0.153327424948742
ILMN_1661888	ENSG00000068305	MEF2A	0.388720147374438	0.208706705375616	0.111697034559747	0.899405446234296	0.0237193402651981	0.00392733630865892	0.61684513059216	0.218477874080543	0.0943536297753712	0.00433233773468528	0.843117393338806	0.146489665241546	0.675948285873263	0.786668560719885	0.825278536849584	0.25786727999784	0.0822431085654995	0.000448165615452426	0.948108259942784	0.776937777996723	0.825835787370404	0.0140483294085775	0.20238578040694	0.106895882729141	0.807692136196596	0.475664448955822	0.838916005720199	0.156319102742948	0.712130318092817	0.957116081861303	0.519230366408855	0.911172993139359	0.0330474816250312	0.744435775703405	0.316652423494657	0.632191901924433	0.857710200266943	0.0974839734408339	0.0851329669252308	0.182503231733549	0.556473289990452	0.169464079091598	0.770085570441446	0.893554076977654	0.97950734499295	0.222058773977802	0.688015001656248
ILMN_1662026	ENSG00000010671	BTK	0.0832612484449643	0.488630099102127	0.745706583302805	0.644530008176392	0.0194334806847558	0.0151399005881165	0.482983502254093	0.00348561134845511	0.171333368558124	0.0174039032460208	0.063850828539222	0.543649488351406	0.000175879387507494	0.423770879029901	0.618105597721855	0.549580538648386	0.594036344719955	3.04161193091257e-05	0.885419690235368	0.973973887513287	0.423126183001103	0.63360510420746	0.000126964814939189	0.142724512272458	0.208770310731937	0.286049254270137	0.0054608318592038	0.0433161397124274	0.0396676499282163	0.64115593830786	0.0290725459157738	0.0578042138191163	0.0124759040538089	0.0397557958743102	0.0360412567009489	0.241303249364703	0.0352131130228711	0.026016800380349	0.785243210339387	0.519310355229287	0.10180325517327	0.0600527794583491	0.534992221384577	0.104150786040822	0.000849836200374753	0.000126311128168285	0.000238458422182685
ILMN_1662038	ENSG00000133424	LARGE	0.786376324065695	0.104476514172296	0.373094038920987	0.805090893312794	0.211011437806832	0.200985164044676	0.749119372968304	0.851629517198736	0.323312606711565	0.240709222853951	0.231661928921068	0.0373217095025669	0.465773806840633	0.314901240090421	0.463840150655927	0.405809111626178	0.250667979551733	0.109145072255075	0.0276754200018081	0.593734901951286	0.290827163460933	0.0617916637205864	0.237812095075809	0.0411471789854731	0.3667042432665	0.970434518395482	0.412235811362378	0.112525771397748	0.0561016063277931	0.0649988981128531	0.455890385625078	0.954648335142538	0.0424671007297019	0.745964545465476	0.190857540192329	0.225555905873319	0.00907048583340335	0.211982778714707	0.0186256397296954	0.337366118379676	0.53521556699307	0.390588396354774	0.895391342621462	0.0486927420583757	0.000320915492266822	0.0381270583545385	0.00715224599344611
ILMN_1662049	ENSG00000155189	AGPAT5	0.68572779889635	0.69052354518079	0.316623331088087	0.990955935278798	0.50292914451786	0.762588315208044	0.000553922175166416	0.995031695063761	0.660874541882552	0.783778298619541	0.397014180315457	0.00650753551112151	0.353098266074567	0.0777131729788531	0.653806611305938	0.0669964721207045	0.749477712431143	0.0790809717230553	0.43724629333176	0.343757756200303	0.00756543365930059	0.112867610292775	0.621048941421493	0.739259360955437	0.0471884944795474	0.840141409752964	0.682636308783658	0.0502050948946139	0.0593935564118571	0.381687926861107	0.889149258133326	0.218443290003175	0.490878763795976	0.0329045959998964	0.587222344683576	0.0705701480850825	0.127174943463486	0.361596659496922	0.0618889993600036	0.641452612310048	0.919390554569201	0.0679413966994972	0.395446916972662	0.573467624200217	0.00244841763644441	0.269927667677683	0.0359681707700269
ILMN_1662065	ENSG00000243667	WDR92	0.697244001231432	0.269061160686009	0.142032416958047	0.339916644550192	0.3519662620371	0.540416753004831	0.202376260654927	0.147311804339072	0.897673980086309	0.380407805330295	0.371116344431919	0.0220233311387016	0.461454048822529	0.970976061069074	0.0164881942066518	0.437271984507536	0.594410899176462	0.921946465922042	0.242297894899636	0.174234056419131	0.216791815118042	0.412413355118225	0.280946317424535	0.455118753516821	0.204170718175669	0.461225779447487	0.0539410505779272	0.27520475791621	0.312079824069898	0.963525283698497	0.096564139798043	0.718170573574111	0.131337913283109	0.547411063994732	0.0206975766262868	0.893456252982816	0.101175891122612	0.371829218887211	0.49787770628032	0.197374002062208	0.342386484729949	0.129816550009399	0.459206995355554	0.91506039719347	0.175916204887082	0.659062107055887	0.0471105897424555
ILMN_1662129	ENSG00000117906	RCN2	0.986588387658682	0.188614155841204	0.504604330477555	0.194031042302655	0.335246315094247	0.863714692350252	0.000167780743842883	0.31082275950102	0.413364790801894	0.0468918937998744	0.751838966687065	0.553456075879534	0.35982402527383	0.625014410965329	0.553038323163996	0.475553656835807	0.598592459190542	0.0753249527171199	0.972557235570308	0.346795056080105	0.575589988789717	0.030359017297086	0.095251043732216	0.77171782854917	0.941100782963009	0.0227526701202072	0.575094288713966	0.019913568065016	0.106086079678825	0.359068534371903	0.218909354404898	0.361841526250338	0.777827947097247	0.920282258518975	0.503039009286043	0.00250400476037323	0.495047489018338	0.906102119009356	0.0240858129171249	0.0136149752952192	0.384065472769549	0.0105675281689574	0.0239928796114863	0.0342271432984222	0.0078667782663508	0.42948858211614	0.296652313533943
ILMN_1662147	ENSG00000185090	MANEAL	NA	NA	NA	NA	NA	NA	NA	NA	NA	NA	NA	NA	NA	NA	NA	NA	NA	NA	NA	NA	NA	NA	NA	NA	NA	NA	NA	NA	NA	0.856872293723626	NA	NA	NA	NA	NA	0.660701145159939	NA	NA	NA	NA	NA	0.105169687334696	NA	NA	NA	NA	0.0165261282904965
ILMN_1662161	ENSG00000107021	TBC1D13	0.145830328221532	0.134764025100431	0.0301562804039687	0.124680415593314	0.0360939718374488	0.274591276498039	0.0201387496560439	0.920584242509272	0.611728136637328	0.428383755285225	0.749246061922071	0.00135411172255127	0.431040031023255	0.00817062830851127	0.281608251279877	0.167711820378201	0.0439319478772714	0.0126657007862603	0.556358355222494	0.556250192559069	0.00906961242774975	0.066479865326269	0.985174868385004	0.984880278468887	0.335891478557156	0.0577351963365398	0.0305863129830308	0.274214422137012	0.638944369422152	0.253312829048351	0.100416769016473	0.202415140727689	0.592235070033101	0.997127366496457	0.390849751933116	0.37494071228777	0.426501186324513	0.871273607458428	0.203616205283877	0.269986494232171	0.0717202012174191	0.318166106717022	0.978962790833085	0.142340661943232	0.0223376293565329	0.8854069412029	0.216338087532188
ILMN_1662174	ENSG00000172057	ORMDL3	0.180510931327734	0.497936359110828	0.395139898086298	0.172748807522192	0.640052272129311	0.287741671471577	0.177444252910727	0.266056467781491	0.532403802608575	0.947060582871031	0.126230506834183	0.285339186260004	0.513942667695366	0.416462876857089	0.884813026379881	0.584784353783153	0.0672959317558738	0.537042493086672	0.028169052031147	0.679691059681661	0.143960360870516	0.639191004009314	0.21537120667321	0.28697309675437	0.385983012785074	0.515848862816559	0.494948292888205	0.00877125173659646	0.345429511340377	0.0379911550855512	0.820427372377146	0.00504536426084916	0.220536743660339	0.804596076775008	0.0600838157485152	0.83969884377657	0.931539962285734	0.690769515196354	0.0311840827632634	0.722868455676333	0.304162950651905	0.122104520891538	0.800183798294874	0.630046278035817	0.0259610669908209	0.85743728972406	0.328258914250764
ILMN_1662192	ENSG00000198105	ZNF248	0.420997268009089	0.485395380042327	0.477724954822183	0.684927070399798	0.00784755283101187	0.602915312643609	0.701770328734137	0.0172924940404416	0.253739210550129	0.937289674503775	0.0766349600435162	0.521973673398954	0.0213609103677223	0.908160998273822	0.00487764894821221	0.431227912159563	0.0125942394016101	0.132698436957002	0.0246170069034626	0.869363727272747	0.0183749994649904	0.277684898776935	0.364547843326901	0.494438559473804	0.554176318529265	0.871841423533404	0.0131548535506901	0.279646286169789	0.317848680949263	0.750620727001448	0.959986101947565	0.52350854607941	0.0469638340298275	0.900637078687115	0.580377286237182	0.495842111909955	0.641781485233947	0.725554033725298	0.513192386063314	0.0634611828562596	0.363961863165188	0.456192359096541	0.248855153334819	0.199728513581231	0.138777024384262	0.252493633514051	0.636673586058676
ILMN_1662198	ENSG00000100401	RANGAP1	0.000880105668446441	0.949328901133607	0.00033698360921353	0.108833178846716	0.0469737622429868	0.481481011230714	0.00457384543479211	0.0408773884968888	0.000139012284277352	0.896090453548244	0.198051682173065	0.135387969878978	0.427805435625973	0.132127747626561	0.847472200010783	0.00802421794726159	0.0632778065350154	0.00134954595853866	0.0550760187618367	0.722559781050236	0.0491482993125776	0.0332894328604251	0.104502139804528	0.0205353675914809	0.419005291066272	0.331020246555669	0.061380826085434	0.0388074900083078	0.303881457499621	0.00456743844139174	0.0234153578356636	0.259931622990519	0.37506598379936	0.538892000933916	0.146569638798629	0.098212654026981	0.0393043087575329	0.145316597366658	0.0123987212231904	0.00147653034009259	0.319254542041961	0.282637670177105	0.0852813677633683	0.000104127458008256	0.00247678415844461	0.0435050100247082	0.0223192563485465
ILMN_1662232	ENSG00000175203	DCTN2	0.0754561391298345	0.0425874089255243	0.88505295454511	0.028843754415963	0.108879956591035	0.0388595869949522	0.000683163134345969	0.000730140950955301	0.996337457208124	0.217447842653321	0.126629112265661	0.174221508021653	0.8707822612921	0.88857512222723	0.218019768115475	0.0202798689934056	0.221193839933479	0.00655050984386686	0.0730455751832834	0.549123635459159	0.391618836191456	0.388976850404106	0.522728725847851	0.794080875544709	0.111006379141291	0.493691920545998	0.359993906105352	0.000111377064418535	0.786615126006983	0.0130112385081024	0.298488031351826	0.00549974568400648	0.00432824678741162	0.00887967042662071	0.145535433437074	0.257458830977172	0.160545461806814	0.00404323834499584	0.617986714700364	0.711836888381775	0.00075244971695153	0.339349413928586	0.100743615914248	0.188149860859689	0.000176172166395567	0.000132894126668864	0.0686090091883485
ILMN_1662243	ENSG00000153487	ING1	0.017060721642694	0.543801299353142	0.156715627224476	0.450682543221335	0.832946001111731	0.919534957387269	0.0739722066256862	0.0145306466692398	0.188336766297758	0.701512994065119	0.000282768477085283	0.208128513670519	0.987535817254511	0.906582153537067	0.0129993142877573	0.679310877952116	0.689641207211603	0.253206448278377	0.00369146950962836	0.0836620045005072	0.0612911195432542	0.000535279667681472	0.152931153895815	0.933358601523274	0.00602037989153998	0.199695988183358	0.340744397722798	0.553767090279266	0.129485785010358	0.0654882456035563	0.142785841360357	0.458983020940888	0.124921196215682	0.272989947697593	0.400340235242926	0.431779940397915	0.249199055971462	0.416645630739579	0.00125796552064143	0.0528622843971768	0.714283217435653	0.14204774833316	0.758002865100286	0.972321831724128	0.0916060240441737	0.167593343739103	0.0118061907702133
ILMN_1662294	ENSG00000237499	RP11-356I2.4	NA	NA	NA	NA	NA	NA	NA	NA	NA	NA	NA	NA	NA	NA	NA	NA	NA	NA	NA	NA	NA	NA	NA	NA	NA	NA	NA	NA	NA	0.0454921982382885	NA	NA	NA	NA	NA	NA	NA	NA	NA	NA	NA	NA	NA	NA	NA	NA	NA
ILMN_1662306	ENSG00000144840	RABL3	0.0161796199510332	0.810655055326917	0.0679398201563258	0.326548167906889	0.168050206995461	0.00939495704913599	0.135588571139147	0.76996235260182	0.584039905340335	0.868330976726994	0.276767631157595	0.52294519854887	0.857985477247513	0.0964804737862218	0.335754507452467	0.49835732648327	0.586300748445423	0.154429445415287	0.739712098089013	0.0823469425798791	0.774995740744523	0.765673072156183	0.00966776048256606	0.473556347209651	0.147582997613305	0.926965088224796	0.756912394169437	0.539548067765581	0.97116166274543	0.0206927982582429	0.617540549003656	0.564676251753974	0.354197819917281	0.919517018155923	0.176109353067883	0.338594921946391	0.699808782208947	0.0581015293741982	0.133831197147827	0.475513849413452	0.641159387061315	0.769379768574211	0.400258697521824	0.0742662685031107	0.000309901278990894	0.485758387425205	0.0635911038511601
ILMN_1662318	ENSG00000133773	CCDC59	0.415079343398567	0.703808702865961	0.421135088047133	0.579184167320731	0.913916240745516	0.454694254195315	0.0334173873596119	0.787999809133423	0.0163316211152165	0.111948396235903	0.242645263030301	0.212307485134055	0.178161561575103	0.253032333412206	0.331979662992541	0.0322110123247077	0.866613210131123	0.930037107857396	0.24616553032342	0.715216500348148	0.469184050882387	0.0150694061252084	0.0462229003087789	0.0455575864553589	0.211704063248733	0.349715258425512	0.0670514073234232	0.705508943036836	0.0546810270331412	0.0693397101990732	0.0321005774739744	0.44238137105435	0.0748253306236335	0.00148764176701864	0.368785637601223	0.392806050910711	0.121248100093217	0.370600863796204	0.0365690314317671	0.391247591497092	0.991370077849606	0.513233386583324	0.075588124011033	0.722339083719887	0.102845565880167	0.134478812146637	0.646112720327132
ILMN_1662328	ENSG00000168763	CNNM3	0.0390344228329573	0.055599743466589	0.933187912202622	0.000148590754565012	0.874157035341553	0.22403614523646	0.0843334741634154	0.289707666494045	0.0240258166563236	0.885392427004165	0.27302967815864	0.853407443791832	0.502594364227875	0.291761951483882	0.0311869202050871	0.00209456839173652	0.0887814685080405	0.507843099718097	0.000824015227668588	0.383551759425738	0.0252294544285803	0.000401157980462422	0.326002054206608	0.857902821579456	0.0661376280127571	0.000429979732373169	0.262507697237576	0.661279676885492	0.00298715304733354	0.34270753034376	0.837198785457211	0.0106655453718277	0.233282857623143	0.00110723370844737	0.00708950838844322	0.503298795308081	0.155527010604659	0.266016963308188	0.204652915964318	0.102621775120565	0.00306664348524811	0.0365720112208706	0.104311575921633	0.0210923561841194	0.000178849219891407	0.0259548139132112	0.106594763337392
ILMN_1662331	ENSG00000164494	PDSS2	0.0670454231102035	0.287212427774282	0.819338871236808	0.0890191730418026	0.149143545079787	0.258067911937238	0.0107735076206233	0.371571294162521	0.00425829479424748	0.59442363299439	0.162190495936913	0.682110052569786	0.301674934914647	0.0273714211901991	0.118767644129278	0.0997622511679414	0.526036538792664	0.778189104885788	0.300318150923392	0.141762868763515	0.0329413455557117	0.198799033896603	0.46738284114246	0.0413809254325643	0.294660342741938	0.0123431843902028	0.0221344813864576	0.752360808570392	0.172638381011823	0.0731982167221882	0.847244998118076	0.711759255232515	0.0758519586533789	0.0113257968445896	0.392022216059112	0.641775613679156	0.0559385139470597	0.513171410454492	0.69565600154141	0.177234428228343	0.311835182607064	0.929391535813279	0.355152359257604	0.230677971744496	0.077799573843426	0.00570210571922027	0.207827395455035
ILMN_1662334	ENSG00000103423	DNAJA3	0.7493594039822	0.279225315323154	0.6064704022476	0.307010310862612	0.680153654865514	0.224625763301847	0.348570258454033	0.981921728935834	0.585039206980191	0.0268909566698136	0.0243736066089801	0.0100287981630664	0.512387919922893	0.000477276156287067	0.757031830655468	0.804013589442046	0.570240108837442	0.796274874626037	0.0198501497203087	0.667617641210988	0.0593341570564352	0.0621350995229022	0.175145935503872	0.800093950712749	0.045793734830176	0.093516648237213	0.770380529774756	0.785598926695206	0.344487022020568	0.0377774721540274	0.340198126206911	0.428000396795475	0.0775153521670942	0.25980282278842	0.0462694348001607	0.497555429759468	0.297929476684796	0.679035104278473	0.622471837068578	0.370933631817839	0.647402343670214	0.349736985965193	0.583979417946072	0.026224572957645	0.650996920843564	0.139506201803718	0.243177391686676
ILMN_1662340	ENSG00000198816	ZNF358	0.0387500312402178	0.705307099966776	0.0676358177762754	0.0532202022567414	0.0627209356755975	0.00403997051325884	0.00147754535021661	0.010060085464864	0.0808282064249027	0.00722799314741012	0.00458229811905808	0.273004968252948	0.0298162233225876	0.652085927896283	0.181007575558832	0.0872329153649755	0.0138970585764805	0.573061863242253	0.654425686891595	0.579457528638582	0.163872788709849	0.0643514230173777	0.523722522223931	0.000526054088260454	0.690207637525121	1.90047155406011e-05	0.0291868201132719	0.110570565936889	0.0345367230394607	0.935485317273225	0.0785047367981574	0.427595518334743	0.0928728712618992	0.452242270862528	0.340290923784598	0.00317483579535389	0.00953145573952459	0.768882969203612	0.257402470616221	0.245779452371469	0.107538593869901	0.416426832529337	0.0209425490173959	0.00748232817523011	0.000354118433842549	0.130830956960272	0.249991796680004
[truncated: 8,383 more rows]
[truncated: 213 more columns]
