# Supplementary material for: The Functional Consequences of Variation in Transcription Factor Binding
Source: PLoS Genet. 2014 Mar 6;10(3):e1004226. doi: 10.1371/journal.pgen.1004226 (PMC3945204; doi:10.1371/journal.pgen.1004226)
Supplement: Table S4 — Gene Ontology enrichments for DE genes in the knockdown experiments. This table reports the GO categories that are enriched among differentially expressed genes for each knockdown (P-values were adjusted for multiple testing with the “BH” method of the ‘p.adjust’ function in R). Each row is a GO category that is significant in at least one knockdown. Each column represents a knockdown. A value of ‘NA’ indicates that the GO category was not significant in the knockdown. This could be either because the category was not enriched or because it did not have enough annotated genes in a particular knockdown. (TXT) [file pgen.1004226.s012.txt]

GO.ID	GOTerm	ARNTL2	BATF	BCL3	CEBPG	CEBPZ	CLOCK	CREBBP	DIP2B	E2F1	E2F4	E2F6	EP300	ESRRA	EZH2	FOXA3	GTF2B	HCST	HOXB7	IKZF3	IRF3	IRF4	IRF5	IRF7	IRF8	IRF9	JUND	KLF13	LCORL	NFE2L1	NFKB2	NFX1	NFYC	NR1D2	NR2F6	NR3C1	PAX5	POU2F1	POU2F2	RAD21	RDBP	RELA	RELB	RXRA	SKIL	SP1	SP3	SREBF2	STAT2
GO:0000165	MAPK cascade	NA	NA	NA	NA	NA	NA	NA	NA	NA	NA	NA	NA	NA	NA	NA	NA	NA	NA	NA	NA	1.23(4.43e-02)	NA	NA	NA	NA	NA	NA	NA	NA	NA	NA	NA	NA	NA	NA	NA	NA	NA	NA	NA	NA	NA	NA	NA	NA	NA	NA	NA
GO:0000278	mitotic cell cycle	NA	NA	NA	NA	NA	NA	NA	NA	NA	NA	NA	NA	NA	NA	NA	NA	NA	NA	NA	NA	NA	NA	NA	NA	NA	NA	NA	NA	NA	NA	NA	NA	NA	NA	NA	NA	NA	NA	NA	NA	NA	NA	NA	NA	NA	NA	NA	NA
GO:0001558	regulation of cell growth	NA	NA	NA	NA	NA	NA	NA	NA	NA	NA	NA	NA	NA	NA	NA	NA	NA	NA	NA	NA	NA	NA	NA	NA	NA	NA	NA	NA	NA	NA	NA	NA	NA	NA	NA	NA	NA	NA	1.42(2.88e-02)	NA	NA	NA	NA	NA	NA	NA	NA	NA
GO:0001637	G-protein coupled chemoattractant recept...	NA	NA	NA	NA	NA	NA	NA	NA	NA	NA	10.20(1.14e-02)	NA	NA	NA	NA	NA	NA	NA	NA	NA	NA	NA	NA	NA	11.76(1.88e-02)	11.11(3.19e-02)	NA	NA	NA	NA	NA	NA	NA	NA	NA	NA	NA	NA	NA	NA	NA	NA	NA	NA	NA	NA	NA	NA
GO:0001653	peptide receptor activity	NA	NA	NA	NA	NA	NA	NA	NA	NA	NA	NA	NA	NA	NA	NA	NA	NA	NA	NA	NA	NA	NA	NA	NA	7.04(3.66e-02)	NA	NA	NA	NA	NA	NA	NA	NA	NA	NA	NA	NA	NA	NA	NA	NA	NA	NA	NA	NA	NA	NA	NA
GO:0001654	eye development	NA	NA	NA	NA	NA	NA	NA	NA	NA	NA	NA	NA	NA	NA	NA	NA	NA	NA	NA	NA	NA	NA	NA	NA	NA	NA	NA	NA	NA	NA	NA	NA	NA	NA	NA	NA	2.89(1.19e-02)	NA	NA	NA	NA	NA	NA	NA	NA	NA	NA	NA
GO:0001658	branching involved in ureteric bud morph...	NA	NA	NA	NA	NA	NA	NA	NA	NA	NA	NA	NA	NA	NA	NA	NA	NA	NA	3.32(4.09e-02)	NA	NA	NA	NA	NA	NA	NA	NA	NA	NA	NA	NA	NA	NA	NA	NA	NA	NA	NA	NA	NA	NA	NA	NA	NA	NA	NA	NA	NA
GO:0001666	response to hypoxia	NA	NA	NA	NA	NA	NA	NA	NA	NA	NA	NA	NA	NA	NA	NA	NA	NA	NA	NA	NA	NA	NA	NA	NA	NA	NA	NA	NA	NA	NA	NA	NA	NA	NA	NA	NA	NA	NA	NA	NA	4.01(5.68e-05)	NA	NA	NA	NA	NA	NA	NA
GO:0001775	cell activation	NA	NA	NA	NA	NA	NA	1.33(1.16e-02)	1.55(1.70e-02)	NA	NA	2.13(5.91e-03)	NA	NA	NA	NA	NA	NA	NA	1.33(2.90e-02)	NA	NA	NA	NA	NA	NA	NA	NA	NA	NA	1.48(3.26e-02)	NA	NA	NA	NA	NA	NA	NA	NA	1.38(1.15e-04)	NA	NA	1.73(4.98e-02)	NA	NA	NA	NA	NA	NA
GO:0001816	cytokine production	NA	NA	NA	NA	NA	NA	NA	1.87(4.46e-03)	NA	NA	2.53(8.21e-03)	NA	NA	NA	NA	NA	NA	NA	NA	NA	1.29(5.47e-03)	NA	NA	NA	2.71(1.39e-02)	NA	NA	NA	NA	NA	NA	NA	NA	NA	NA	1.42(1.82e-02)	NA	NA	NA	NA	NA	NA	NA	NA	NA	NA	NA	NA
GO:0001817	regulation of cytokine production	NA	NA	NA	NA	NA	NA	NA	1.83(1.31e-02)	NA	NA	2.46(1.14e-02)	NA	NA	NA	NA	NA	NA	NA	NA	NA	1.31(4.68e-03)	NA	NA	NA	2.65(3.49e-02)	NA	NA	NA	NA	NA	NA	NA	NA	NA	NA	1.39(4.23e-02)	NA	NA	NA	NA	2.15(4.18e-02)	NA	NA	NA	NA	NA	NA	NA
GO:0001819	positive regulation of cytokine producti...	NA	NA	NA	NA	NA	NA	NA	NA	NA	NA	2.84(2.83e-02)	NA	NA	NA	NA	NA	NA	NA	NA	NA	1.38(1.59e-02)	NA	NA	NA	NA	NA	NA	NA	NA	NA	NA	NA	NA	NA	NA	NA	NA	NA	NA	NA	NA	NA	NA	NA	NA	NA	NA	NA
GO:0001871	pattern binding	NA	NA	NA	NA	NA	NA	NA	NA	NA	NA	NA	NA	NA	NA	NA	NA	NA	NA	NA	NA	NA	NA	NA	NA	NA	NA	NA	NA	NA	NA	NA	NA	NA	NA	NA	NA	NA	NA	NA	NA	NA	3.72(4.98e-02)	NA	NA	NA	NA	NA	NA
GO:0001906	cell killing	NA	NA	NA	NA	NA	NA	NA	NA	NA	NA	NA	NA	NA	NA	NA	NA	NA	NA	NA	NA	NA	NA	NA	NA	NA	NA	NA	NA	NA	NA	NA	NA	NA	NA	NA	NA	NA	NA	NA	NA	NA	NA	NA	NA	NA	NA	NA	NA
GO:0001932	regulation of protein phosphorylation	NA	NA	NA	NA	NA	NA	NA	NA	NA	NA	NA	NA	NA	NA	NA	NA	NA	NA	NA	NA	1.17(2.99e-02)	NA	NA	NA	NA	NA	NA	NA	NA	NA	NA	NA	NA	NA	NA	NA	NA	NA	NA	NA	NA	NA	NA	NA	NA	NA	NA	NA
GO:0001934	positive regulation of protein phosphory...	NA	NA	NA	NA	NA	NA	NA	NA	NA	NA	NA	NA	NA	NA	NA	NA	NA	NA	NA	NA	NA	NA	NA	NA	NA	NA	NA	NA	NA	1.59(2.80e-02)	NA	NA	NA	NA	NA	NA	NA	NA	NA	NA	NA	NA	NA	NA	NA	NA	NA	NA
GO:0001952	regulation of cell-matrix adhesion	NA	NA	NA	NA	NA	NA	NA	NA	NA	NA	NA	NA	NA	NA	NA	NA	NA	NA	NA	NA	NA	NA	NA	NA	7.41(9.84e-03)	NA	NA	NA	NA	NA	NA	NA	NA	NA	NA	NA	NA	NA	NA	NA	NA	NA	NA	NA	NA	NA	NA	NA
GO:0001954	positive regulation of cell-matrix adhes...	NA	NA	NA	NA	NA	NA	NA	NA	NA	NA	NA	NA	NA	NA	NA	NA	NA	NA	NA	NA	NA	NA	NA	NA	13.51(2.03e-03)	NA	NA	NA	NA	NA	NA	NA	NA	NA	NA	NA	NA	NA	NA	NA	NA	NA	NA	NA	NA	NA	NA	NA
GO:0002221	pattern recognition receptor signaling p...	NA	NA	NA	NA	NA	NA	NA	NA	NA	NA	NA	NA	NA	NA	NA	NA	NA	NA	NA	NA	1.35(4.59e-02)	NA	NA	NA	NA	NA	NA	NA	NA	NA	NA	NA	NA	NA	NA	NA	NA	NA	NA	NA	NA	NA	NA	NA	NA	NA	NA	NA
GO:0002237	response to molecule of bacterial origin	NA	NA	NA	NA	NA	NA	NA	2.11(1.70e-02)	NA	NA	3.05(1.14e-02)	NA	NA	NA	NA	NA	NA	NA	1.70(1.97e-02)	NA	NA	NA	NA	NA	NA	NA	NA	NA	NA	NA	NA	NA	NA	NA	NA	1.57(2.23e-02)	NA	NA	NA	NA	NA	2.49(4.98e-02)	NA	NA	NA	NA	NA	NA
GO:0002250	adaptive immune response	NA	NA	NA	NA	NA	NA	NA	NA	NA	NA	NA	NA	NA	NA	NA	NA	NA	NA	NA	NA	1.37(1.71e-02)	NA	NA	NA	NA	NA	NA	NA	NA	NA	NA	NA	NA	NA	NA	NA	NA	NA	NA	NA	NA	3.73(4.74e-04)	NA	NA	NA	NA	NA	NA
GO:0002286	T cell activation involved in immune res...	NA	NA	NA	NA	NA	NA	NA	NA	NA	NA	4.96(2.28e-02)	NA	NA	NA	NA	NA	NA	NA	NA	NA	NA	NA	NA	NA	NA	NA	NA	NA	NA	NA	NA	NA	NA	NA	NA	NA	NA	NA	1.89(3.77e-02)	NA	NA	NA	NA	NA	NA	NA	NA	NA
GO:0002287	alpha-beta T cell activation involved in...	NA	NA	NA	NA	NA	NA	2.21(4.41e-02)	NA	NA	NA	6.00(2.17e-02)	NA	NA	NA	NA	NA	NA	NA	NA	NA	NA	NA	NA	NA	NA	NA	NA	NA	NA	NA	NA	NA	NA	NA	NA	NA	NA	NA	2.23(9.66e-03)	NA	NA	NA	NA	NA	NA	NA	NA	NA
GO:0002292	T cell differentiation involved in immun...	NA	NA	NA	NA	NA	NA	2.21(4.41e-02)	NA	NA	NA	6.00(2.17e-02)	NA	NA	NA	NA	NA	NA	NA	NA	NA	NA	NA	NA	NA	NA	NA	NA	NA	NA	NA	NA	NA	NA	NA	NA	NA	NA	NA	2.23(9.66e-03)	NA	NA	NA	NA	NA	NA	NA	NA	NA
GO:0002293	alpha-beta T cell differentiation involv...	NA	NA	NA	NA	NA	NA	2.21(4.41e-02)	NA	NA	NA	6.00(2.17e-02)	NA	NA	NA	NA	NA	NA	NA	NA	NA	NA	NA	NA	NA	NA	NA	NA	NA	NA	NA	NA	NA	NA	NA	NA	NA	NA	NA	2.23(9.66e-03)	NA	NA	NA	NA	NA	NA	NA	NA	NA
GO:0002294	CD4-positive, alpha-beta T cell differen...	NA	NA	NA	NA	NA	NA	2.29(4.41e-02)	NA	NA	NA	5.56(4.42e-02)	NA	NA	NA	NA	NA	NA	NA	NA	NA	NA	NA	NA	NA	NA	NA	NA	NA	NA	NA	NA	NA	NA	NA	NA	NA	NA	NA	2.16(2.88e-02)	NA	NA	NA	NA	NA	NA	NA	NA	NA
GO:0002376	immune system process	NA	NA	NA	NA	NA	NA	NA	1.57(3.77e-06)	NA	NA	1.57(1.53e-02)	NA	NA	NA	NA	NA	NA	NA	1.24(1.26e-02)	NA	1.16(4.05e-04)	NA	NA	NA	1.90(8.59e-04)	NA	NA	NA	NA	NA	NA	NA	NA	NA	NA	1.19(1.82e-02)	1.39(4.18e-02)	NA	1.15(3.07e-02)	NA	NA	1.62(3.53e-03)	NA	NA	NA	NA	1.32(9.42e-03)	NA
GO:0002377	immunoglobulin production	NA	NA	NA	NA	NA	NA	NA	NA	NA	NA	NA	NA	NA	NA	NA	NA	NA	NA	NA	NA	NA	NA	NA	NA	NA	NA	NA	NA	NA	NA	NA	NA	NA	NA	NA	NA	NA	NA	NA	NA	NA	4.06(3.56e-02)	NA	NA	NA	NA	NA	NA
GO:0002440	production of molecular mediator of immu...	NA	NA	NA	NA	NA	NA	NA	NA	NA	NA	NA	NA	NA	NA	NA	NA	NA	NA	NA	NA	NA	NA	NA	NA	NA	NA	NA	NA	NA	NA	NA	NA	NA	NA	NA	NA	NA	NA	NA	NA	NA	4.23(3.53e-03)	NA	NA	NA	NA	NA	NA
GO:0002443	leukocyte mediated immunity	NA	NA	NA	NA	NA	NA	NA	NA	NA	NA	NA	NA	NA	NA	NA	NA	NA	NA	NA	NA	NA	NA	NA	NA	NA	NA	NA	NA	NA	NA	NA	NA	NA	NA	NA	NA	NA	NA	NA	NA	NA	2.91(1.50e-02)	NA	NA	NA	NA	NA	NA
GO:0002449	lymphocyte mediated immunity	NA	NA	NA	NA	NA	NA	NA	NA	NA	NA	NA	NA	NA	NA	NA	NA	NA	NA	NA	NA	NA	NA	NA	NA	NA	NA	NA	NA	NA	NA	NA	NA	NA	NA	NA	NA	NA	NA	NA	NA	NA	3.55(3.53e-03)	NA	NA	NA	NA	NA	NA
GO:0002455	humoral immune response mediated by circ...	NA	NA	NA	NA	NA	NA	NA	NA	NA	NA	NA	NA	NA	NA	NA	NA	NA	NA	NA	NA	NA	NA	NA	NA	NA	NA	NA	NA	NA	NA	NA	NA	NA	NA	NA	NA	NA	NA	NA	NA	NA	6.67(3.56e-02)	NA	NA	NA	NA	NA	NA
GO:0002460	adaptive immune response based on somati...	NA	NA	NA	NA	NA	NA	NA	NA	NA	NA	NA	NA	NA	NA	NA	NA	NA	NA	NA	NA	1.39(2.03e-02)	NA	NA	NA	NA	NA	NA	NA	NA	NA	NA	NA	NA	NA	NA	NA	NA	NA	NA	NA	NA	4.15(1.16e-04)	NA	NA	NA	NA	NA	NA
GO:0002474	antigen processing and presentation of p...	NA	NA	NA	NA	NA	NA	NA	NA	NA	NA	NA	NA	NA	NA	NA	NA	NA	NA	NA	NA	1.40(4.82e-02)	NA	NA	NA	NA	NA	NA	NA	NA	NA	NA	NA	NA	NA	NA	NA	NA	NA	NA	NA	NA	NA	NA	NA	NA	NA	NA	NA
GO:0002520	immune system development	NA	NA	NA	NA	NA	NA	NA	NA	NA	NA	NA	NA	NA	NA	NA	NA	NA	NA	NA	NA	NA	NA	NA	NA	NA	NA	NA	NA	NA	NA	NA	NA	NA	NA	NA	NA	NA	NA	NA	NA	NA	1.89(4.98e-02)	NA	NA	NA	NA	NA	NA
GO:0002521	leukocyte differentiation	NA	NA	NA	NA	NA	NA	NA	1.87(2.22e-02)	NA	NA	NA	NA	NA	NA	NA	NA	NA	NA	NA	NA	NA	NA	NA	NA	NA	NA	NA	NA	NA	NA	NA	NA	NA	NA	NA	NA	NA	NA	NA	NA	NA	NA	NA	NA	NA	NA	NA	NA
GO:0002526	acute inflammatory response	NA	NA	NA	NA	NA	NA	NA	3.17(1.31e-02)	NA	NA	NA	NA	NA	NA	NA	NA	NA	NA	NA	NA	NA	NA	NA	NA	NA	NA	NA	NA	NA	2.91(2.80e-02)	NA	NA	NA	NA	NA	NA	NA	NA	NA	NA	NA	NA	NA	NA	NA	NA	NA	NA
GO:0002544	chronic inflammatory response	NA	NA	NA	NA	NA	NA	NA	NA	NA	NA	NA	NA	NA	NA	NA	NA	NA	NA	NA	NA	NA	NA	NA	NA	NA	NA	NA	NA	NA	NA	NA	NA	NA	NA	NA	NA	NA	NA	NA	NA	10.64(1.03e-02)	8.70(3.72e-02)	NA	NA	NA	NA	NA	NA
GO:0002675	positive regulation of acute inflammator...	NA	NA	NA	NA	NA	NA	NA	NA	NA	NA	NA	NA	NA	NA	NA	NA	NA	NA	NA	NA	NA	NA	NA	NA	NA	NA	NA	NA	NA	4.58(4.96e-02)	NA	NA	NA	NA	NA	NA	NA	NA	NA	NA	NA	NA	NA	NA	NA	NA	NA	NA
GO:0002682	regulation of immune system process	NA	NA	NA	NA	NA	NA	NA	1.66(7.73e-04)	NA	NA	NA	NA	NA	NA	NA	NA	NA	NA	1.38(5.00e-03)	NA	1.21(2.33e-03)	NA	NA	NA	NA	NA	NA	NA	NA	NA	NA	NA	NA	NA	NA	1.25(3.55e-02)	NA	NA	1.22(2.88e-02)	NA	NA	1.72(3.45e-02)	NA	NA	NA	NA	NA	NA
GO:0002683	negative regulation of immune system pro...	NA	NA	NA	NA	NA	NA	NA	NA	NA	NA	NA	NA	NA	NA	NA	NA	NA	NA	NA	NA	NA	NA	NA	NA	NA	NA	NA	NA	NA	NA	NA	NA	NA	NA	NA	1.63(4.35e-02)	NA	NA	NA	NA	NA	NA	NA	NA	NA	NA	NA	NA
GO:0002684	positive regulation of immune system pro...	NA	NA	NA	NA	NA	NA	1.33(3.07e-02)	1.83(8.09e-04)	NA	NA	2.12(1.14e-02)	NA	NA	NA	NA	NA	NA	NA	NA	NA	1.22(1.55e-02)	NA	NA	NA	NA	NA	NA	NA	NA	NA	NA	NA	NA	NA	NA	1.36(1.82e-02)	NA	NA	1.30(1.85e-02)	NA	2.09(1.35e-02)	1.99(1.79e-02)	NA	NA	NA	NA	1.51(3.76e-02)	NA
GO:0002685	regulation of leukocyte migration	NA	NA	NA	NA	NA	NA	NA	NA	NA	NA	4.35(3.38e-02)	NA	NA	NA	NA	NA	NA	NA	2.79(2.28e-03)	NA	NA	NA	NA	NA	NA	NA	NA	NA	NA	2.91(2.80e-02)	NA	NA	NA	NA	NA	NA	NA	NA	NA	NA	NA	NA	NA	NA	NA	NA	NA	NA
GO:0002687	positive regulation of leukocyte migrati...	NA	NA	NA	NA	NA	NA	NA	3.17(4.96e-02)	NA	NA	4.96(3.65e-02)	NA	NA	NA	NA	NA	NA	NA	2.71(1.03e-02)	NA	NA	NA	NA	NA	NA	NA	NA	NA	NA	3.44(2.53e-02)	NA	NA	NA	NA	NA	NA	NA	NA	NA	NA	NA	4.69(4.98e-02)	NA	NA	NA	NA	NA	NA
GO:0002688	regulation of leukocyte chemotaxis	NA	NA	NA	NA	NA	NA	NA	NA	NA	NA	NA	NA	NA	NA	NA	NA	NA	NA	2.71(1.03e-02)	NA	NA	NA	NA	NA	NA	NA	NA	NA	NA	NA	NA	NA	NA	NA	NA	NA	NA	NA	NA	NA	NA	NA	NA	NA	NA	NA	NA	NA
GO:0002690	positive regulation of leukocyte chemota...	NA	NA	NA	NA	NA	NA	NA	NA	NA	NA	NA	NA	NA	NA	NA	NA	NA	NA	2.69(2.09e-02)	NA	NA	NA	NA	NA	NA	NA	NA	NA	NA	3.27(3.41e-02)	NA	NA	NA	NA	NA	NA	NA	NA	NA	NA	NA	NA	NA	NA	NA	NA	NA	NA
GO:0002694	regulation of leukocyte activation	NA	NA	NA	NA	NA	NA	1.44(2.72e-02)	1.85(1.31e-02)	NA	NA	NA	NA	NA	NA	NA	NA	NA	NA	NA	NA	1.26(3.24e-02)	NA	NA	NA	NA	NA	NA	NA	NA	NA	NA	NA	NA	NA	NA	NA	NA	NA	1.44(3.78e-03)	NA	NA	NA	NA	NA	NA	NA	NA	NA
GO:0002695	negative regulation of leukocyte activat...	NA	NA	NA	NA	NA	NA	NA	NA	NA	NA	NA	NA	NA	NA	NA	NA	NA	NA	NA	NA	NA	NA	NA	NA	NA	NA	NA	NA	NA	NA	NA	NA	NA	NA	NA	1.84(3.52e-02)	NA	NA	NA	NA	NA	NA	NA	NA	NA	NA	NA	NA
GO:0002696	positive regulation of leukocyte activat...	NA	NA	NA	NA	NA	NA	1.45(4.99e-02)	2.03(1.05e-02)	NA	NA	NA	NA	NA	NA	NA	NA	NA	NA	NA	NA	NA	NA	NA	NA	NA	NA	NA	NA	NA	1.83(3.38e-02)	NA	NA	NA	NA	NA	NA	NA	NA	NA	NA	NA	NA	NA	NA	NA	NA	NA	NA
GO:0002699	positive regulation of immune effector p...	NA	NA	NA	NA	NA	NA	NA	NA	NA	NA	NA	NA	NA	NA	NA	NA	NA	NA	NA	NA	NA	NA	NA	NA	NA	NA	NA	NA	NA	NA	NA	NA	NA	NA	NA	NA	NA	NA	NA	NA	NA	NA	NA	NA	NA	NA	NA	NA
GO:0002712	regulation of B cell mediated immunity	NA	NA	NA	NA	NA	NA	NA	NA	NA	NA	NA	NA	NA	NA	NA	NA	NA	NA	NA	NA	NA	NA	NA	NA	NA	NA	NA	NA	NA	NA	NA	NA	NA	NA	NA	NA	NA	NA	NA	NA	NA	6.06(2.15e-02)	NA	NA	NA	NA	NA	NA
GO:0002763	positive regulation of myeloid leukocyte...	NA	NA	NA	NA	NA	NA	NA	NA	NA	NA	5.56(4.42e-02)	NA	NA	NA	NA	NA	NA	NA	NA	NA	NA	NA	NA	NA	NA	NA	NA	NA	NA	NA	NA	NA	NA	NA	NA	NA	NA	NA	NA	NA	NA	NA	NA	NA	NA	NA	NA	NA
GO:0002764	immune response-regulating signaling pat...	NA	NA	NA	NA	NA	NA	NA	NA	NA	NA	NA	NA	NA	NA	NA	NA	NA	NA	NA	NA	NA	NA	NA	NA	NA	NA	NA	NA	NA	NA	NA	NA	NA	NA	NA	1.45(2.64e-02)	NA	NA	NA	NA	NA	NA	NA	NA	NA	NA	NA	NA
GO:0002819	regulation of adaptive immune response	NA	NA	NA	NA	NA	NA	NA	NA	NA	NA	NA	NA	NA	NA	NA	NA	NA	NA	NA	NA	1.50(2.03e-02)	NA	NA	NA	NA	NA	NA	NA	NA	NA	NA	NA	NA	NA	NA	NA	NA	NA	NA	NA	NA	3.37(4.98e-02)	NA	NA	NA	NA	NA	NA
GO:0002822	regulation of adaptive immune response b...	NA	NA	NA	NA	NA	NA	NA	NA	NA	NA	NA	NA	NA	NA	NA	NA	NA	NA	NA	NA	1.56(1.59e-02)	NA	NA	NA	NA	NA	NA	NA	NA	NA	NA	NA	NA	NA	NA	NA	NA	NA	NA	NA	NA	3.88(2.85e-02)	NA	NA	NA	NA	NA	NA
GO:0002824	positive regulation of adaptive immune r...	NA	NA	NA	NA	NA	NA	NA	NA	NA	NA	NA	NA	NA	NA	NA	NA	NA	NA	NA	NA	1.65(4.32e-02)	NA	NA	NA	NA	NA	NA	NA	NA	NA	NA	NA	NA	NA	NA	NA	NA	NA	NA	NA	NA	NA	NA	NA	NA	NA	NA	NA
GO:0002889	regulation of immunoglobulin mediated im...	NA	NA	NA	NA	NA	NA	NA	NA	NA	NA	NA	NA	NA	NA	NA	NA	NA	NA	NA	NA	NA	NA	NA	NA	NA	NA	NA	NA	NA	NA	NA	NA	NA	NA	NA	NA	NA	NA	NA	NA	NA	6.45(1.70e-02)	NA	NA	NA	NA	NA	NA
GO:0002922	positive regulation of humoral immune re...	NA	NA	NA	NA	NA	NA	NA	NA	NA	NA	NA	NA	NA	NA	NA	NA	NA	NA	NA	NA	NA	NA	NA	NA	NA	NA	NA	NA	NA	NA	NA	NA	NA	NA	NA	NA	NA	NA	NA	NA	NA	11.43(1.50e-02)	NA	NA	NA	NA	NA	NA
GO:0003008	system process	NA	NA	NA	NA	NA	NA	NA	NA	NA	NA	NA	NA	NA	NA	NA	NA	NA	NA	1.30(2.44e-02)	NA	NA	NA	NA	NA	NA	NA	NA	NA	NA	NA	NA	NA	NA	NA	NA	NA	NA	NA	NA	NA	NA	1.78(1.50e-02)	NA	NA	NA	NA	NA	NA
GO:0003013	circulatory system process	NA	NA	NA	NA	NA	NA	NA	NA	NA	NA	NA	NA	NA	NA	NA	NA	NA	NA	NA	NA	NA	NA	NA	NA	NA	NA	NA	NA	NA	NA	NA	NA	NA	NA	NA	NA	NA	NA	NA	NA	NA	2.74(4.10e-02)	NA	NA	NA	NA	NA	NA
GO:0003018	vascular process in circulatory system	NA	NA	NA	NA	NA	NA	NA	NA	NA	NA	NA	NA	NA	NA	NA	NA	NA	NA	2.13(3.51e-02)	NA	NA	NA	NA	NA	NA	NA	NA	NA	NA	NA	NA	NA	NA	NA	NA	NA	NA	NA	NA	NA	4.57(2.03e-02)	NA	NA	NA	NA	NA	NA	NA
GO:0003725	double-stranded RNA binding	NA	NA	NA	NA	NA	NA	NA	NA	NA	NA	NA	NA	NA	NA	NA	NA	NA	NA	NA	NA	NA	NA	NA	NA	7.95(2.03e-03)	NA	NA	NA	NA	NA	NA	NA	NA	NA	NA	NA	NA	NA	NA	NA	NA	NA	NA	NA	NA	NA	NA	NA
GO:0004871	signal transducer activity	NA	NA	NA	NA	NA	NA	NA	NA	NA	NA	1.77(4.40e-02)	NA	NA	NA	NA	NA	NA	NA	NA	NA	NA	NA	NA	NA	NA	NA	NA	NA	NA	NA	NA	NA	NA	NA	NA	NA	1.65(4.00e-02)	NA	1.30(3.96e-03)	NA	NA	NA	NA	NA	NA	NA	NA	NA
GO:0004872	receptor activity	NA	NA	NA	NA	NA	NA	NA	NA	NA	NA	NA	NA	NA	NA	NA	NA	NA	NA	1.39(2.44e-02)	NA	1.20(4.25e-02)	NA	NA	NA	NA	NA	NA	NA	NA	NA	NA	NA	NA	NA	NA	1.30(4.35e-02)	NA	NA	1.28(2.89e-02)	NA	2.00(2.03e-02)	1.83(4.98e-02)	NA	NA	NA	NA	NA	NA
GO:0004888	transmembrane signaling receptor activit...	NA	NA	NA	NA	NA	NA	NA	1.80(2.16e-02)	NA	NA	NA	NA	NA	NA	NA	NA	NA	NA	NA	NA	NA	NA	NA	NA	NA	NA	NA	NA	NA	NA	NA	NA	NA	NA	NA	NA	NA	NA	1.44(3.96e-03)	NA	NA	NA	NA	NA	NA	NA	NA	NA
GO:0004896	cytokine receptor activity	NA	NA	NA	NA	NA	NA	NA	NA	NA	NA	NA	NA	NA	NA	NA	NA	NA	NA	NA	NA	NA	NA	NA	NA	NA	5.80(3.19e-02)	NA	NA	NA	NA	NA	NA	NA	NA	NA	NA	NA	NA	NA	NA	NA	NA	NA	NA	NA	NA	NA	NA
GO:0004930	G-protein coupled receptor activity	NA	NA	NA	NA	NA	NA	NA	NA	NA	NA	3.68(1.14e-02)	NA	NA	NA	NA	NA	NA	NA	1.80(3.92e-02)	NA	NA	NA	NA	NA	NA	NA	NA	NA	NA	NA	NA	NA	NA	NA	NA	NA	NA	NA	NA	NA	NA	NA	NA	NA	NA	NA	NA	NA
GO:0004950	chemokine receptor activity	NA	NA	NA	NA	NA	NA	NA	NA	NA	NA	10.20(1.14e-02)	NA	NA	NA	NA	NA	NA	NA	NA	NA	NA	NA	NA	NA	11.76(1.88e-02)	11.11(3.19e-02)	NA	NA	NA	NA	NA	NA	NA	NA	NA	NA	NA	NA	NA	NA	NA	NA	NA	NA	NA	NA	NA	NA
GO:0005102	receptor binding	NA	NA	NA	NA	NA	NA	NA	1.50(1.70e-02)	NA	NA	1.88(1.36e-02)	NA	NA	NA	NA	NA	NA	NA	1.36(9.73e-03)	NA	NA	NA	NA	NA	NA	NA	NA	NA	NA	NA	NA	NA	NA	NA	NA	1.32(6.48e-03)	NA	NA	NA	NA	1.82(1.78e-02)	1.80(1.50e-02)	NA	NA	NA	NA	NA	NA
GO:0005125	cytokine activity	NA	NA	NA	NA	NA	NA	NA	3.30(6.63e-04)	NA	NA	4.13(1.84e-02)	NA	NA	NA	NA	NA	NA	NA	2.20(8.16e-03)	NA	NA	NA	NA	NA	NA	NA	NA	NA	3.05(3.57e-02)	NA	NA	NA	NA	NA	NA	NA	NA	NA	1.91(2.37e-03)	NA	3.86(2.00e-02)	5.82(1.22e-05)	NA	NA	NA	NA	NA	NA
GO:0005126	cytokine receptor binding	NA	NA	NA	NA	NA	NA	NA	2.63(1.09e-03)	NA	NA	NA	NA	NA	NA	NA	NA	NA	NA	2.05(2.28e-03)	NA	NA	NA	NA	NA	NA	NA	NA	NA	NA	2.16(2.80e-02)	NA	NA	NA	NA	NA	NA	NA	NA	NA	NA	NA	3.39(4.41e-03)	NA	NA	NA	NA	NA	NA
GO:0005178	integrin binding	NA	NA	NA	NA	NA	NA	NA	3.87(4.58e-03)	NA	NA	NA	NA	NA	NA	NA	NA	NA	NA	2.38(3.62e-02)	NA	NA	NA	NA	NA	NA	NA	NA	NA	NA	NA	NA	NA	NA	NA	NA	NA	NA	NA	NA	NA	NA	NA	NA	NA	NA	NA	NA	NA
GO:0005507	copper ion binding	NA	NA	NA	NA	NA	NA	NA	NA	NA	NA	4.65(4.36e-02)	NA	NA	NA	NA	NA	NA	NA	NA	NA	NA	NA	NA	NA	NA	NA	NA	NA	NA	NA	NA	NA	NA	NA	NA	NA	NA	NA	NA	NA	NA	NA	NA	NA	NA	NA	NA	NA
GO:0005996	monosaccharide metabolic process	NA	NA	NA	NA	NA	NA	NA	NA	NA	NA	NA	NA	NA	NA	NA	NA	NA	NA	NA	NA	NA	NA	NA	NA	NA	NA	NA	NA	NA	NA	NA	NA	NA	NA	NA	NA	NA	NA	NA	NA	2.81(1.03e-02)	NA	NA	NA	NA	NA	NA	NA
GO:0006006	glucose metabolic process	NA	NA	NA	NA	NA	NA	NA	NA	NA	NA	NA	NA	NA	NA	NA	NA	NA	NA	NA	NA	NA	NA	NA	NA	NA	NA	NA	NA	NA	NA	NA	NA	NA	NA	NA	NA	NA	NA	NA	NA	3.11(9.89e-03)	NA	NA	NA	NA	NA	NA	NA
GO:0006007	glucose catabolic process	NA	NA	NA	NA	NA	NA	NA	NA	NA	NA	NA	NA	NA	NA	NA	NA	NA	NA	NA	NA	NA	NA	NA	NA	NA	NA	NA	NA	NA	NA	NA	NA	NA	NA	NA	NA	NA	NA	NA	NA	4.52(1.10e-02)	NA	NA	NA	NA	NA	NA	NA
GO:0006096	glycolysis	NA	NA	NA	NA	NA	NA	NA	NA	NA	NA	NA	NA	NA	NA	NA	NA	NA	NA	NA	NA	NA	NA	NA	NA	NA	NA	NA	NA	NA	NA	NA	NA	NA	NA	NA	NA	NA	NA	NA	NA	5.56(3.99e-03)	NA	NA	NA	NA	NA	NA	NA
GO:0006323	DNA packaging	NA	NA	NA	NA	NA	NA	NA	NA	NA	NA	NA	NA	NA	NA	NA	NA	NA	NA	NA	NA	NA	NA	NA	NA	NA	NA	NA	NA	NA	NA	NA	NA	NA	NA	NA	NA	NA	NA	NA	NA	NA	NA	NA	NA	NA	NA	NA	NA
GO:0006468	protein phosphorylation	NA	NA	NA	NA	NA	NA	NA	NA	NA	NA	NA	NA	NA	NA	NA	NA	NA	NA	NA	NA	1.16(9.01e-03)	NA	NA	NA	NA	NA	NA	NA	NA	NA	NA	NA	NA	NA	NA	NA	NA	NA	NA	NA	NA	NA	NA	NA	NA	NA	NA	NA
GO:0006486	protein glycosylation	NA	NA	NA	NA	NA	NA	NA	NA	NA	NA	NA	NA	NA	NA	NA	NA	NA	NA	NA	NA	1.29(3.70e-02)	NA	NA	NA	NA	NA	NA	NA	NA	NA	NA	NA	NA	NA	NA	NA	NA	NA	NA	NA	NA	NA	NA	NA	NA	NA	NA	NA
GO:0006487	protein N-linked glycosylation	NA	NA	NA	NA	NA	NA	NA	NA	NA	NA	NA	NA	NA	NA	NA	NA	NA	NA	NA	NA	1.48(9.08e-03)	NA	NA	NA	NA	NA	NA	NA	NA	NA	NA	NA	NA	NA	NA	NA	NA	NA	NA	NA	NA	NA	NA	NA	NA	NA	NA	NA
GO:0006518	peptide metabolic process	NA	NA	NA	NA	NA	NA	NA	NA	NA	NA	NA	NA	NA	NA	NA	NA	NA	NA	NA	NA	NA	NA	NA	NA	NA	NA	NA	NA	NA	2.83(2.80e-02)	NA	NA	NA	NA	NA	NA	NA	NA	NA	NA	NA	NA	NA	NA	NA	NA	NA	NA
GO:0006595	polyamine metabolic process	NA	NA	NA	NA	NA	NA	NA	NA	NA	NA	6.67(2.91e-02)	NA	NA	NA	NA	NA	NA	NA	NA	NA	NA	NA	NA	NA	NA	NA	NA	NA	NA	NA	NA	NA	NA	NA	NA	NA	NA	NA	NA	NA	NA	NA	NA	NA	NA	NA	NA	NA
GO:0006629	lipid metabolic process	NA	NA	NA	NA	NA	NA	1.26(1.16e-02)	NA	NA	NA	NA	NA	NA	NA	NA	NA	NA	NA	NA	NA	NA	NA	NA	NA	NA	NA	NA	NA	NA	NA	NA	NA	NA	NA	NA	NA	NA	NA	NA	NA	NA	NA	NA	NA	NA	NA	1.50(1.28e-03)	NA
GO:0006664	glycolipid metabolic process	NA	NA	NA	NA	NA	NA	NA	NA	NA	NA	NA	NA	NA	NA	NA	NA	NA	NA	NA	NA	1.67(3.16e-02)	NA	NA	NA	NA	NA	NA	NA	NA	NA	NA	NA	NA	NA	NA	NA	NA	NA	NA	NA	NA	NA	NA	NA	NA	NA	NA	NA
GO:0006690	icosanoid metabolic process	NA	NA	NA	NA	NA	NA	NA	3.56(4.28e-02)	NA	NA	NA	NA	NA	NA	NA	NA	NA	NA	NA	NA	NA	NA	NA	NA	NA	NA	NA	NA	NA	NA	NA	NA	NA	NA	NA	NA	NA	NA	NA	NA	NA	NA	NA	NA	NA	NA	NA	NA
GO:0006694	steroid biosynthetic process	NA	NA	NA	NA	NA	NA	NA	NA	NA	NA	NA	NA	NA	NA	NA	NA	NA	NA	NA	NA	NA	NA	NA	NA	NA	NA	NA	NA	NA	NA	NA	NA	NA	NA	NA	NA	NA	NA	NA	NA	NA	NA	NA	NA	NA	NA	2.49(4.24e-03)	NA
GO:0006695	cholesterol biosynthetic process	NA	NA	NA	NA	NA	NA	NA	NA	NA	NA	NA	NA	NA	NA	NA	NA	NA	NA	NA	NA	NA	NA	NA	NA	NA	NA	NA	NA	NA	NA	NA	NA	NA	NA	NA	NA	NA	NA	NA	NA	NA	NA	NA	NA	NA	NA	3.71(1.03e-03)	NA
GO:0006749	glutathione metabolic process	NA	NA	NA	NA	NA	NA	NA	NA	NA	NA	NA	NA	NA	NA	NA	NA	NA	NA	NA	NA	NA	NA	NA	NA	NA	NA	NA	NA	NA	3.86(2.80e-02)	NA	NA	NA	NA	NA	NA	NA	NA	NA	NA	NA	NA	NA	NA	NA	NA	NA	NA
GO:0006809	nitric oxide biosynthetic process	NA	10.53(3.48e-02)	NA	NA	NA	NA	NA	NA	NA	NA	6.36(1.14e-02)	NA	NA	NA	NA	NA	NA	NA	2.43(4.12e-02)	NA	NA	NA	NA	NA	NA	NA	NA	NA	NA	3.44(2.80e-02)	NA	NA	NA	NA	NA	NA	NA	NA	NA	NA	NA	NA	NA	NA	NA	NA	NA	NA
GO:0006811	ion transport	NA	NA	NA	NA	NA	NA	NA	NA	NA	NA	1.91(4.16e-02)	NA	NA	NA	NA	NA	NA	NA	NA	NA	NA	NA	NA	NA	NA	NA	NA	NA	NA	NA	NA	NA	NA	NA	NA	NA	NA	NA	NA	NA	NA	NA	NA	NA	NA	NA	NA	NA
GO:0006873	cellular ion homeostasis	NA	NA	NA	NA	NA	NA	NA	NA	NA	NA	2.43(1.14e-02)	NA	NA	NA	NA	NA	NA	NA	NA	NA	NA	NA	NA	NA	NA	NA	NA	NA	NA	NA	NA	NA	NA	NA	NA	NA	NA	NA	NA	NA	NA	NA	NA	NA	NA	NA	NA	NA
GO:0006875	cellular metal ion homeostasis	NA	NA	NA	NA	NA	NA	NA	NA	NA	NA	2.71(2.83e-02)	NA	NA	NA	NA	NA	NA	NA	NA	NA	NA	NA	NA	NA	NA	NA	NA	NA	NA	NA	NA	NA	NA	NA	NA	NA	NA	NA	NA	NA	NA	NA	NA	NA	NA	NA	NA	NA
GO:0006915	apoptotic process	NA	NA	NA	NA	NA	NA	NA	NA	NA	NA	NA	1.19(9.17e-03)	NA	NA	NA	NA	NA	NA	NA	NA	1.13(9.85e-03)	NA	NA	NA	NA	NA	NA	NA	NA	NA	NA	NA	NA	NA	NA	NA	NA	NA	NA	NA	NA	NA	NA	NA	NA	NA	NA	NA
GO:0006928	cellular component movement	NA	NA	NA	NA	NA	NA	NA	NA	NA	NA	NA	NA	NA	NA	NA	NA	NA	NA	1.31(2.44e-02)	NA	NA	NA	NA	NA	NA	NA	NA	NA	NA	NA	NA	NA	NA	NA	NA	NA	NA	NA	NA	NA	NA	NA	NA	NA	NA	NA	NA	NA
GO:0006935	chemotaxis	NA	NA	2.16(4.35e-02)	NA	NA	NA	NA	NA	NA	NA	NA	NA	NA	NA	NA	NA	NA	NA	1.53(9.73e-03)	NA	NA	NA	NA	NA	NA	NA	NA	NA	NA	NA	NA	NA	NA	NA	NA	NA	NA	NA	NA	NA	NA	2.01(4.98e-02)	NA	NA	NA	NA	NA	NA
GO:0006950	response to stress	NA	NA	NA	NA	NA	NA	NA	1.36(4.79e-05)	NA	NA	NA	NA	NA	NA	NA	NA	NA	NA	1.19(5.87e-03)	NA	1.11(8.81e-04)	NA	NA	NA	1.58(2.03e-03)	NA	NA	NA	NA	1.22(2.80e-02)	NA	NA	NA	NA	NA	NA	1.31(1.30e-02)	NA	1.15(1.01e-03)	NA	1.35(2.83e-02)	NA	NA	NA	NA	NA	NA	NA
GO:0006952	defense response	NA	NA	NA	NA	NA	NA	1.32(3.04e-03)	1.81(3.07e-06)	NA	NA	1.82(1.16e-02)	NA	NA	NA	NA	NA	NA	NA	1.35(8.16e-03)	NA	1.26(8.10e-06)	NA	NA	NA	2.49(6.01e-05)	NA	NA	NA	1.51(4.45e-02)	1.52(7.77e-03)	NA	NA	NA	NA	NA	1.27(1.82e-02)	1.81(6.86e-04)	NA	1.25(6.42e-03)	NA	1.74(2.03e-02)	NA	NA	NA	NA	NA	NA	NA
GO:0006953	acute-phase response	NA	NA	NA	NA	NA	NA	NA	4.93(1.31e-02)	NA	NA	NA	NA	NA	NA	NA	NA	NA	NA	NA	NA	NA	NA	NA	NA	NA	NA	NA	NA	NA	NA	NA	NA	NA	NA	NA	NA	NA	NA	NA	NA	NA	NA	NA	NA	NA	NA	NA	NA
GO:0006954	inflammatory response	NA	NA	NA	NA	NA	NA	1.42(3.92e-02)	2.22(1.63e-04)	NA	NA	2.31(3.13e-02)	NA	NA	NA	NA	NA	NA	NA	1.58(1.24e-02)	NA	NA	NA	NA	NA	NA	NA	NA	NA	2.14(4.25e-03)	1.95(6.60e-03)	NA	NA	NA	NA	NA	1.40(4.45e-02)	NA	NA	NA	NA	2.45(1.64e-02)	2.29(3.01e-02)	NA	NA	NA	NA	NA	NA
GO:0006955	immune response	NA	NA	NA	NA	NA	NA	1.28(9.65e-03)	1.74(4.77e-06)	NA	NA	1.97(5.48e-03)	NA	NA	NA	NA	NA	NA	NA	1.29(1.97e-02)	NA	1.22(1.19e-04)	NA	NA	NA	2.47(2.35e-05)	NA	NA	NA	NA	NA	NA	NA	NA	NA	NA	1.36(1.16e-04)	1.62(9.53e-03)	NA	1.24(4.53e-03)	NA	1.73(1.72e-02)	1.93(1.32e-03)	NA	NA	NA	NA	1.42(9.42e-03)	NA
GO:0006959	humoral immune response	NA	NA	NA	NA	NA	NA	NA	NA	NA	NA	4.55(1.95e-02)	NA	NA	NA	NA	NA	NA	NA	NA	NA	NA	NA	NA	NA	5.22(4.75e-02)	NA	NA	NA	NA	NA	NA	NA	NA	NA	NA	NA	NA	NA	NA	NA	NA	4.43(1.37e-02)	NA	NA	NA	NA	NA	NA
GO:0006984	ER-nucleus signaling pathway	NA	NA	NA	NA	NA	NA	NA	NA	NA	NA	NA	1.64(1.12e-02)	NA	NA	NA	NA	NA	NA	NA	NA	1.50(1.68e-03)	NA	NA	NA	NA	NA	NA	NA	NA	NA	NA	NA	NA	NA	NA	NA	NA	NA	NA	NA	NA	NA	NA	NA	NA	NA	NA	NA
GO:0006986	response to unfolded protein	NA	NA	NA	NA	NA	NA	NA	NA	NA	NA	NA	1.52(2.32e-02)	NA	NA	NA	NA	NA	NA	NA	NA	1.37(1.71e-02)	NA	NA	NA	NA	NA	NA	NA	NA	NA	NA	NA	NA	NA	NA	NA	NA	NA	NA	NA	NA	NA	NA	NA	NA	NA	NA	NA
GO:0006987	activation of signaling protein activity...	NA	NA	NA	NA	NA	NA	NA	NA	NA	NA	NA	1.78(1.12e-02)	NA	NA	NA	NA	NA	NA	NA	NA	NA	NA	NA	NA	NA	NA	NA	NA	NA	NA	NA	NA	NA	NA	NA	NA	NA	NA	NA	NA	NA	NA	NA	NA	NA	NA	NA	NA
GO:0007010	cytoskeleton organization	NA	NA	NA	NA	NA	NA	NA	NA	NA	NA	NA	NA	NA	NA	NA	NA	NA	NA	NA	NA	NA	NA	NA	NA	NA	NA	NA	NA	NA	NA	NA	NA	NA	NA	NA	NA	NA	NA	NA	NA	NA	NA	NA	NA	NA	NA	NA	NA
GO:0007049	cell cycle	NA	NA	NA	NA	NA	NA	NA	NA	NA	NA	NA	NA	NA	NA	NA	NA	NA	NA	NA	NA	NA	NA	NA	NA	NA	NA	NA	NA	NA	NA	NA	NA	NA	NA	NA	NA	NA	NA	NA	NA	NA	NA	NA	NA	NA	NA	NA	NA
GO:0007059	chromosome segregation	NA	NA	NA	NA	NA	NA	NA	NA	NA	NA	NA	NA	NA	NA	NA	NA	NA	NA	NA	NA	NA	NA	NA	NA	NA	NA	NA	NA	NA	NA	NA	NA	NA	NA	NA	NA	NA	NA	NA	NA	NA	NA	NA	NA	NA	NA	NA	NA
GO:0007076	mitotic chromosome condensation	NA	NA	NA	NA	NA	NA	NA	NA	NA	NA	NA	NA	NA	NA	NA	NA	NA	NA	NA	NA	NA	NA	NA	NA	NA	NA	NA	NA	NA	NA	NA	NA	NA	NA	NA	NA	NA	NA	NA	NA	NA	NA	NA	NA	NA	NA	NA	NA
GO:0007154	cell communication	NA	NA	1.29(4.35e-02)	NA	NA	NA	NA	1.17(4.96e-02)	NA	NA	NA	1.11(6.88e-03)	NA	NA	NA	NA	NA	NA	1.14(1.26e-02)	NA	1.11(7.05e-06)	NA	NA	NA	1.49(1.10e-03)	NA	NA	NA	NA	NA	NA	NA	NA	NA	NA	1.11(2.01e-02)	NA	NA	1.13(3.06e-04)	NA	NA	1.38(2.12e-03)	NA	NA	NA	NA	NA	NA
GO:0007155	cell adhesion	NA	NA	NA	NA	NA	NA	NA	NA	NA	NA	NA	NA	NA	NA	NA	NA	NA	NA	1.52(3.02e-03)	NA	NA	NA	NA	NA	NA	NA	NA	NA	NA	1.53(3.67e-02)	NA	NA	NA	NA	NA	1.35(2.01e-02)	NA	NA	1.28(2.89e-02)	NA	1.98(3.10e-02)	NA	NA	NA	NA	NA	NA	NA
GO:0007165	signal transduction	NA	NA	NA	NA	NA	NA	NA	NA	NA	NA	NA	1.11(2.00e-02)	NA	NA	NA	NA	NA	NA	1.15(9.73e-03)	NA	1.11(3.73e-05)	NA	NA	NA	1.53(1.10e-03)	NA	NA	NA	NA	NA	NA	NA	NA	NA	NA	1.10(4.35e-02)	NA	NA	1.15(1.54e-04)	NA	NA	1.39(3.17e-03)	NA	NA	NA	NA	NA	NA
GO:0007166	cell surface receptor signaling pathway	NA	NA	NA	NA	NA	NA	NA	1.35(6.90e-03)	NA	NA	NA	NA	NA	NA	NA	NA	NA	NA	1.21(1.86e-02)	NA	1.15(7.48e-04)	NA	NA	NA	1.73(6.24e-03)	NA	NA	NA	NA	NA	NA	NA	NA	NA	NA	NA	NA	NA	1.15(2.50e-02)	NA	NA	1.54(8.69e-03)	NA	NA	NA	NA	NA	NA
GO:0007186	G-protein coupled receptor signaling pat...	NA	NA	NA	NA	NA	NA	NA	2.01(8.26e-03)	NA	NA	NA	NA	NA	NA	NA	NA	NA	NA	1.68(7.73e-03)	NA	NA	NA	NA	NA	NA	NA	NA	NA	NA	NA	NA	NA	NA	NA	NA	NA	NA	NA	NA	NA	NA	2.50(1.65e-02)	NA	NA	NA	NA	NA	NA
GO:0007204	elevation of cytosolic calcium ion conce...	NA	NA	NA	NA	NA	NA	NA	NA	NA	NA	NA	NA	NA	NA	NA	NA	NA	NA	1.95(3.03e-02)	NA	NA	NA	NA	NA	NA	NA	NA	NA	NA	NA	NA	NA	NA	NA	NA	NA	NA	NA	NA	NA	NA	NA	NA	NA	NA	NA	NA	NA
GO:0007243	intracellular protein kinase cascade	NA	NA	NA	NA	NA	NA	NA	NA	NA	NA	NA	NA	NA	NA	NA	NA	NA	NA	1.32(2.38e-02)	NA	1.18(1.65e-02)	NA	NA	NA	NA	NA	NA	NA	NA	NA	NA	NA	NA	NA	NA	NA	NA	NA	NA	NA	NA	NA	NA	NA	NA	NA	NA	NA
GO:0007267	cell-cell signaling	NA	NA	NA	NA	NA	NA	NA	NA	NA	NA	NA	NA	NA	NA	NA	NA	NA	NA	NA	NA	NA	NA	NA	NA	NA	NA	NA	NA	NA	NA	NA	NA	NA	NA	NA	NA	1.79(1.60e-02)	NA	NA	NA	2.04(1.43e-02)	NA	NA	NA	NA	NA	NA	NA
GO:0007275	multicellular organismal development	NA	NA	NA	NA	NA	NA	NA	NA	NA	NA	1.34(4.05e-02)	NA	NA	NA	NA	NA	NA	NA	1.16(1.73e-02)	NA	NA	NA	NA	NA	NA	NA	NA	NA	NA	NA	NA	NA	NA	NA	NA	NA	NA	NA	1.14(3.96e-03)	NA	NA	NA	NA	NA	NA	NA	NA	NA
GO:0007584	response to nutrient	NA	NA	NA	NA	NA	NA	NA	NA	NA	NA	NA	NA	NA	NA	NA	NA	NA	NA	NA	NA	NA	NA	NA	NA	NA	NA	NA	NA	NA	NA	NA	NA	NA	NA	NA	NA	NA	NA	1.46(3.77e-02)	NA	2.74(2.46e-02)	NA	NA	NA	NA	NA	NA	NA
GO:0008009	chemokine activity	NA	NA	NA	NA	NA	NA	NA	6.54(1.71e-03)	NA	NA	NA	NA	NA	NA	NA	NA	NA	NA	3.61(4.30e-02)	NA	NA	NA	NA	NA	NA	NA	NA	NA	NA	NA	NA	NA	NA	NA	NA	NA	7.58(2.96e-02)	NA	2.82(4.22e-02)	NA	NA	8.33(4.07e-02)	NA	NA	NA	NA	NA	NA
GO:0008015	blood circulation	NA	NA	NA	NA	NA	NA	NA	NA	NA	NA	NA	NA	NA	NA	NA	NA	NA	NA	NA	NA	NA	NA	NA	NA	NA	NA	NA	NA	NA	NA	NA	NA	NA	NA	NA	NA	NA	NA	NA	NA	NA	2.77(3.94e-02)	NA	NA	NA	NA	NA	NA
GO:0008202	steroid metabolic process	NA	NA	NA	NA	NA	NA	NA	NA	NA	NA	NA	NA	NA	NA	NA	NA	NA	NA	NA	NA	NA	NA	NA	NA	NA	NA	NA	NA	NA	NA	NA	NA	NA	NA	NA	NA	NA	NA	NA	NA	NA	NA	NA	NA	NA	NA	2.12(4.24e-03)	NA
GO:0008203	cholesterol metabolic process	NA	NA	NA	NA	NA	NA	NA	NA	NA	NA	NA	NA	NA	NA	NA	NA	NA	NA	NA	NA	NA	NA	NA	NA	NA	NA	NA	NA	NA	NA	NA	NA	NA	NA	NA	NA	NA	NA	NA	NA	NA	NA	NA	NA	NA	NA	2.47(1.74e-02)	NA
GO:0008219	cell death	NA	NA	NA	NA	NA	NA	NA	NA	NA	NA	NA	1.15(3.55e-02)	NA	NA	NA	NA	NA	NA	NA	NA	1.12(1.68e-02)	NA	NA	NA	NA	NA	NA	NA	NA	NA	NA	NA	NA	NA	NA	NA	NA	NA	NA	NA	NA	NA	NA	NA	NA	NA	NA	NA
GO:0008283	cell proliferation	NA	NA	NA	NA	NA	NA	NA	NA	NA	NA	NA	NA	NA	NA	NA	NA	NA	NA	NA	NA	NA	NA	NA	NA	NA	NA	NA	NA	NA	1.34(3.38e-02)	NA	NA	NA	NA	NA	1.27(2.05e-03)	NA	NA	NA	NA	NA	1.57(3.09e-02)	NA	NA	NA	NA	1.31(5.00e-02)	NA
GO:0008284	positive regulation of cell proliferatio...	NA	NA	NA	NA	NA	NA	NA	NA	NA	NA	NA	NA	NA	NA	NA	NA	NA	NA	NA	NA	NA	NA	NA	NA	NA	NA	NA	NA	NA	NA	NA	NA	NA	NA	NA	1.35(4.35e-02)	NA	NA	NA	NA	NA	2.13(1.75e-02)	NA	NA	NA	NA	NA	NA
GO:0008285	negative regulation of cell proliferatio...	NA	NA	NA	NA	NA	NA	NA	NA	NA	NA	NA	NA	NA	NA	NA	NA	NA	NA	NA	NA	NA	NA	NA	NA	NA	NA	NA	NA	NA	NA	NA	NA	NA	NA	NA	1.34(4.65e-02)	NA	NA	NA	NA	NA	NA	NA	NA	NA	NA	NA	NA
GO:0008360	regulation of cell shape	NA	NA	NA	NA	NA	NA	NA	NA	NA	NA	NA	NA	NA	NA	NA	NA	NA	NA	NA	NA	NA	NA	NA	NA	NA	NA	NA	NA	NA	NA	NA	NA	NA	NA	NA	1.83(3.40e-02)	NA	NA	NA	NA	NA	NA	NA	NA	NA	NA	NA	NA
GO:0008528	G-protein coupled peptide receptor activ...	NA	NA	NA	NA	NA	NA	NA	NA	NA	NA	NA	NA	NA	NA	NA	NA	NA	NA	NA	NA	NA	NA	NA	NA	7.04(3.66e-02)	NA	NA	NA	NA	NA	NA	NA	NA	NA	NA	NA	NA	NA	NA	NA	NA	NA	NA	NA	NA	NA	NA	NA
GO:0008610	lipid biosynthetic process	NA	NA	NA	NA	NA	NA	NA	NA	NA	NA	NA	NA	NA	NA	NA	NA	NA	NA	NA	NA	NA	NA	NA	NA	NA	NA	NA	NA	NA	NA	NA	NA	NA	NA	NA	NA	NA	NA	NA	NA	NA	NA	NA	NA	NA	NA	1.67(4.24e-03)	NA
GO:0008637	apoptotic mitochondrial changes	NA	NA	NA	NA	NA	NA	NA	NA	NA	NA	NA	NA	NA	NA	NA	NA	NA	NA	NA	NA	NA	NA	NA	NA	5.41(4.15e-02)	NA	NA	NA	NA	NA	NA	NA	NA	NA	NA	NA	NA	NA	NA	NA	NA	NA	NA	NA	NA	NA	NA	NA
GO:0009187	cyclic nucleotide metabolic process	NA	NA	NA	NA	NA	NA	NA	NA	NA	NA	NA	NA	NA	NA	NA	NA	NA	NA	2.62(8.16e-03)	NA	NA	NA	NA	NA	NA	NA	NA	NA	NA	NA	NA	NA	NA	NA	NA	NA	NA	NA	NA	NA	NA	NA	NA	NA	NA	NA	NA	NA
GO:0009190	cyclic nucleotide biosynthetic process	NA	NA	NA	NA	NA	NA	NA	NA	NA	NA	NA	NA	NA	NA	NA	NA	NA	NA	2.56(2.91e-02)	NA	NA	NA	NA	NA	NA	NA	NA	NA	NA	NA	NA	NA	NA	NA	NA	NA	NA	NA	NA	NA	NA	NA	NA	NA	NA	NA	NA	NA
GO:0009266	response to temperature stimulus	NA	NA	NA	NA	NA	NA	NA	NA	NA	NA	NA	NA	NA	NA	NA	NA	NA	NA	1.98(3.73e-02)	NA	NA	NA	NA	NA	NA	NA	NA	NA	NA	NA	NA	NA	NA	NA	NA	NA	NA	NA	NA	NA	NA	NA	NA	NA	NA	NA	NA	NA
GO:0009605	response to external stimulus	NA	NA	NA	NA	NA	NA	NA	1.47(1.31e-02)	NA	NA	1.67(3.80e-02)	NA	NA	NA	NA	NA	NA	NA	1.44(8.45e-04)	NA	1.21(8.43e-04)	NA	NA	NA	2.30(6.11e-04)	NA	NA	NA	NA	NA	NA	NA	NA	NA	NA	NA	NA	NA	1.22(2.35e-02)	NA	1.74(2.00e-02)	1.85(3.53e-03)	NA	NA	NA	NA	1.37(4.65e-02)	NA
GO:0009607	response to biotic stimulus	NA	NA	NA	NA	NA	NA	1.30(4.64e-02)	1.79(1.30e-03)	NA	NA	2.23(8.21e-03)	NA	NA	NA	NA	NA	NA	NA	1.53(2.28e-03)	NA	1.24(5.47e-03)	NA	NA	NA	3.73(4.73e-08)	NA	NA	NA	NA	NA	NA	NA	NA	NA	NA	1.34(2.12e-02)	NA	NA	1.30(1.85e-02)	NA	NA	1.96(2.15e-02)	NA	NA	NA	NA	1.55(2.31e-02)	NA
GO:0009611	response to wounding	NA	NA	NA	NA	NA	NA	1.28(1.99e-02)	1.61(1.92e-03)	NA	NA	1.82(2.08e-02)	NA	NA	NA	NA	NA	NA	NA	1.32(2.35e-02)	NA	1.19(1.05e-02)	NA	NA	NA	NA	NA	NA	NA	NA	1.58(6.60e-03)	NA	NA	NA	NA	NA	NA	NA	NA	1.31(4.90e-04)	NA	1.76(2.48e-02)	NA	NA	NA	NA	NA	1.44(2.35e-02)	NA
GO:0009615	response to virus	NA	NA	NA	NA	NA	NA	NA	1.80(2.96e-02)	NA	NA	NA	NA	NA	NA	NA	NA	NA	NA	1.50(3.62e-02)	NA	1.26(3.24e-02)	NA	NA	NA	4.72(1.00e-07)	NA	NA	NA	NA	NA	NA	NA	NA	NA	NA	NA	NA	NA	NA	NA	NA	NA	NA	NA	NA	NA	NA	NA
GO:0009617	response to bacterium	NA	NA	NA	NA	NA	NA	1.50(3.07e-02)	NA	NA	NA	3.26(5.48e-03)	NA	NA	NA	NA	NA	NA	NA	1.55(4.08e-02)	NA	NA	NA	NA	NA	NA	NA	NA	NA	NA	NA	NA	NA	NA	NA	NA	1.51(2.01e-02)	NA	NA	NA	NA	NA	2.40(3.72e-02)	NA	NA	NA	NA	NA	NA
GO:0009628	response to abiotic stimulus	NA	NA	NA	NA	NA	NA	NA	NA	NA	NA	NA	NA	NA	NA	NA	NA	NA	NA	1.46(2.87e-03)	NA	NA	NA	NA	NA	NA	NA	NA	NA	NA	NA	NA	NA	NA	NA	NA	NA	NA	NA	NA	NA	2.13(3.44e-03)	NA	NA	NA	NA	NA	NA	NA
GO:0009653	anatomical structure morphogenesis	NA	NA	NA	NA	NA	NA	NA	NA	NA	NA	NA	NA	NA	NA	NA	NA	NA	NA	NA	NA	1.13(1.96e-02)	NA	NA	NA	NA	NA	NA	NA	NA	NA	NA	NA	NA	NA	NA	NA	NA	NA	1.23(1.35e-03)	NA	NA	1.53(4.07e-02)	NA	NA	NA	NA	NA	NA
GO:0009719	response to endogenous stimulus	NA	NA	NA	NA	NA	NA	NA	NA	NA	NA	NA	NA	NA	NA	NA	NA	NA	NA	NA	NA	1.18(2.43e-02)	NA	NA	NA	NA	NA	NA	NA	NA	NA	NA	NA	NA	NA	NA	NA	NA	NA	1.24(3.34e-02)	NA	1.81(2.93e-02)	NA	NA	NA	NA	NA	NA	NA
GO:0009725	response to hormone stimulus	NA	NA	NA	NA	NA	NA	NA	NA	NA	NA	NA	NA	NA	NA	NA	NA	NA	NA	NA	NA	NA	NA	NA	NA	NA	NA	NA	NA	NA	NA	NA	NA	NA	NA	NA	NA	NA	NA	NA	NA	1.96(2.18e-02)	NA	NA	NA	NA	NA	NA	NA
GO:0009887	organ morphogenesis	NA	NA	NA	NA	NA	NA	NA	NA	NA	NA	NA	NA	NA	NA	NA	NA	NA	NA	NA	NA	NA	NA	NA	NA	NA	NA	NA	NA	NA	NA	NA	NA	NA	NA	NA	NA	NA	NA	NA	NA	2.00(4.64e-02)	NA	NA	NA	NA	NA	NA	NA
GO:0009888	tissue development	NA	NA	NA	NA	NA	NA	NA	NA	NA	NA	NA	NA	NA	NA	NA	NA	NA	NA	1.30(4.07e-02)	NA	NA	NA	NA	NA	NA	NA	NA	NA	NA	NA	NA	NA	NA	NA	NA	NA	NA	NA	NA	NA	NA	NA	NA	NA	NA	NA	NA	NA
GO:0009893	positive regulation of metabolic process	NA	NA	NA	NA	NA	NA	NA	1.28(4.38e-02)	NA	NA	NA	NA	NA	NA	NA	NA	NA	NA	NA	NA	1.10(4.43e-02)	NA	NA	NA	NA	NA	NA	NA	NA	NA	NA	NA	NA	NA	NA	NA	NA	NA	NA	NA	NA	NA	NA	NA	NA	NA	NA	NA
GO:0009966	regulation of signal transduction	NA	NA	NA	NA	NA	NA	NA	NA	NA	NA	NA	1.19(1.36e-02)	NA	NA	NA	NA	NA	NA	1.21(3.91e-02)	NA	1.12(2.66e-02)	NA	NA	NA	NA	NA	NA	NA	NA	NA	NA	NA	NA	NA	NA	NA	NA	NA	NA	NA	NA	NA	NA	NA	NA	NA	NA	NA
GO:0009967	positive regulation of signal transducti...	NA	NA	NA	NA	NA	NA	NA	NA	NA	NA	1.91(3.38e-02)	1.27(3.60e-02)	NA	NA	NA	NA	NA	NA	NA	NA	1.18(4.95e-02)	NA	NA	NA	NA	NA	NA	NA	NA	NA	NA	NA	NA	NA	NA	NA	NA	NA	NA	NA	NA	NA	NA	NA	NA	NA	NA	NA
GO:0009991	response to extracellular stimulus	NA	NA	NA	NA	NA	NA	NA	NA	NA	NA	NA	NA	NA	NA	NA	NA	NA	NA	NA	NA	1.25(4.43e-02)	NA	NA	NA	NA	NA	NA	NA	NA	NA	NA	NA	NA	NA	NA	NA	NA	NA	NA	NA	2.42(1.50e-02)	NA	NA	NA	NA	NA	NA	NA
GO:0010033	response to organic substance	NA	NA	NA	NA	NA	NA	NA	1.55(1.19e-05)	NA	NA	1.50(3.38e-02)	1.16(3.56e-02)	NA	NA	NA	NA	NA	NA	1.20(4.35e-02)	NA	1.19(7.05e-06)	NA	NA	NA	2.02(1.30e-04)	NA	NA	NA	NA	1.31(2.80e-02)	NA	NA	NA	NA	NA	NA	1.49(7.81e-03)	NA	1.21(8.29e-04)	NA	1.54(1.97e-02)	NA	NA	NA	NA	NA	NA	NA
GO:0010035	response to inorganic substance	NA	NA	NA	NA	NA	NA	NA	1.93(1.06e-02)	NA	NA	NA	NA	NA	NA	NA	NA	NA	NA	NA	NA	NA	NA	NA	NA	NA	NA	NA	NA	NA	NA	NA	NA	NA	NA	NA	NA	NA	NA	NA	NA	NA	NA	NA	NA	NA	NA	NA	NA
GO:0010038	response to metal ion	NA	NA	NA	NA	NA	NA	NA	2.18(7.06e-03)	NA	NA	NA	NA	NA	NA	NA	NA	NA	NA	NA	NA	NA	NA	NA	NA	NA	NA	NA	NA	NA	NA	NA	NA	NA	NA	NA	NA	NA	NA	NA	NA	NA	NA	NA	NA	NA	NA	NA	NA
GO:0010226	response to lithium ion	NA	NA	NA	NA	NA	NA	NA	NA	NA	NA	NA	NA	NA	NA	NA	NA	NA	NA	NA	NA	NA	NA	NA	NA	NA	NA	NA	NA	NA	NA	NA	NA	NA	NA	NA	NA	NA	NA	2.53(2.59e-02)	NA	NA	NA	NA	NA	NA	NA	NA	NA
GO:0010562	positive regulation of phosphorus metabo...	NA	NA	NA	NA	NA	NA	NA	NA	NA	NA	NA	NA	NA	NA	NA	NA	NA	NA	NA	NA	NA	NA	NA	NA	NA	NA	NA	NA	NA	1.55(3.38e-02)	NA	NA	NA	NA	NA	NA	NA	NA	NA	NA	NA	NA	NA	NA	NA	NA	NA	NA
GO:0010646	regulation of cell communication	NA	NA	NA	NA	NA	NA	NA	NA	NA	NA	NA	1.25(6.88e-03)	NA	NA	NA	NA	NA	NA	NA	NA	1.13(3.88e-02)	NA	NA	NA	NA	NA	NA	NA	NA	NA	NA	NA	NA	NA	NA	NA	NA	NA	NA	NA	NA	NA	NA	NA	NA	NA	NA	NA
GO:0010647	positive regulation of cell communicatio...	NA	NA	NA	NA	NA	NA	NA	NA	NA	NA	1.89(3.35e-02)	NA	NA	NA	NA	NA	NA	NA	NA	NA	NA	NA	NA	NA	NA	NA	NA	NA	NA	NA	NA	NA	NA	NA	NA	NA	NA	NA	NA	NA	NA	NA	NA	NA	NA	NA	NA	NA
GO:0010648	negative regulation of cell communicatio...	NA	NA	NA	NA	NA	NA	NA	NA	NA	NA	NA	1.32(2.00e-02)	NA	NA	NA	NA	NA	NA	NA	NA	NA	NA	NA	NA	NA	NA	NA	NA	NA	NA	NA	NA	NA	NA	NA	NA	NA	NA	NA	NA	NA	NA	NA	NA	NA	NA	NA	NA
GO:0010810	regulation of cell-substrate adhesion	NA	NA	NA	NA	NA	NA	NA	NA	NA	NA	NA	NA	NA	NA	NA	NA	NA	NA	NA	NA	NA	NA	NA	NA	6.93(4.99e-03)	NA	NA	NA	NA	NA	NA	NA	NA	NA	NA	NA	NA	NA	NA	NA	NA	NA	NA	NA	NA	NA	NA	NA
GO:0010811	positive regulation of cell-substrate ad...	NA	NA	NA	NA	NA	NA	NA	NA	NA	NA	NA	NA	NA	NA	NA	NA	NA	NA	NA	NA	NA	NA	NA	NA	9.80(8.78e-03)	NA	NA	NA	NA	NA	NA	NA	NA	NA	NA	NA	NA	NA	NA	NA	NA	NA	NA	NA	NA	NA	NA	NA
GO:0010818	T cell chemotaxis	NA	NA	NA	NA	NA	NA	NA	NA	NA	NA	NA	NA	NA	NA	NA	NA	NA	NA	4.26(1.73e-02)	NA	NA	NA	NA	NA	NA	NA	NA	NA	NA	NA	NA	NA	NA	NA	NA	NA	NA	NA	NA	NA	NA	NA	NA	NA	NA	NA	NA	NA
GO:0010941	regulation of cell death	NA	NA	NA	NA	NA	NA	NA	NA	NA	NA	NA	1.18(3.68e-02)	NA	NA	NA	NA	NA	NA	NA	NA	1.14(1.16e-02)	NA	NA	NA	NA	NA	NA	NA	NA	NA	NA	NA	NA	NA	NA	NA	NA	NA	NA	NA	NA	NA	NA	NA	NA	NA	NA	NA
GO:0010950	positive regulation of endopeptidase act...	NA	NA	NA	NA	NA	NA	NA	NA	NA	NA	NA	NA	NA	NA	NA	NA	NA	NA	1.90(2.44e-02)	NA	NA	NA	NA	NA	NA	NA	NA	NA	NA	NA	NA	NA	NA	NA	NA	NA	NA	NA	NA	NA	NA	NA	NA	NA	NA	NA	NA	NA
GO:0010952	positive regulation of peptidase activit...	NA	NA	NA	NA	NA	NA	NA	NA	NA	NA	NA	NA	NA	NA	NA	NA	NA	NA	1.88(2.44e-02)	NA	NA	NA	NA	NA	NA	NA	NA	NA	NA	NA	NA	NA	NA	NA	NA	NA	NA	NA	NA	NA	NA	NA	NA	NA	NA	NA	NA	NA
GO:0010959	regulation of metal ion transport	NA	NA	NA	NA	NA	NA	NA	NA	NA	NA	3.26(4.42e-02)	NA	NA	NA	NA	NA	NA	NA	NA	NA	NA	NA	NA	NA	NA	NA	NA	NA	NA	NA	NA	NA	NA	NA	NA	NA	NA	NA	NA	NA	NA	NA	NA	NA	NA	NA	NA	NA
GO:0012501	programmed cell death	NA	NA	NA	NA	NA	NA	NA	NA	NA	NA	NA	1.18(9.17e-03)	NA	NA	NA	NA	NA	NA	NA	NA	1.13(1.16e-02)	NA	NA	NA	NA	NA	NA	NA	NA	NA	NA	NA	NA	NA	NA	NA	NA	NA	NA	NA	NA	NA	NA	NA	NA	NA	NA	NA
GO:0014031	mesenchymal cell development	NA	NA	NA	NA	NA	NA	NA	NA	NA	NA	NA	NA	NA	NA	NA	NA	NA	NA	NA	NA	NA	NA	NA	NA	NA	NA	NA	NA	NA	NA	NA	NA	NA	NA	NA	NA	NA	NA	1.85(3.77e-02)	NA	NA	NA	NA	NA	NA	NA	NA	NA
GO:0014070	response to organic cyclic compound	NA	NA	NA	NA	NA	NA	NA	2.14(3.78e-02)	NA	NA	NA	NA	NA	NA	NA	NA	NA	NA	NA	NA	NA	NA	NA	NA	NA	NA	NA	NA	NA	NA	NA	NA	NA	NA	NA	NA	NA	NA	1.51(3.72e-02)	NA	NA	NA	NA	NA	NA	NA	NA	NA
GO:0015837	amine transport	NA	NA	NA	NA	NA	NA	NA	NA	NA	NA	NA	NA	NA	NA	NA	NA	NA	NA	NA	NA	NA	NA	NA	NA	NA	NA	NA	NA	NA	NA	NA	NA	NA	NA	NA	NA	NA	NA	NA	NA	4.91(1.78e-02)	NA	NA	NA	NA	NA	NA	NA
GO:0015850	organic alcohol transport	NA	NA	NA	NA	NA	NA	NA	NA	NA	NA	NA	NA	NA	NA	NA	NA	NA	NA	NA	NA	NA	NA	NA	NA	NA	NA	NA	NA	NA	NA	NA	NA	NA	NA	NA	NA	NA	NA	NA	NA	7.32(1.43e-02)	NA	NA	NA	NA	NA	NA	NA
GO:0016052	carbohydrate catabolic process	NA	NA	NA	NA	NA	NA	NA	NA	NA	NA	NA	NA	NA	NA	NA	NA	NA	NA	NA	NA	NA	NA	NA	NA	NA	NA	NA	NA	NA	NA	NA	NA	NA	NA	NA	NA	NA	NA	NA	NA	2.86(4.64e-02)	NA	NA	NA	NA	NA	NA	NA
GO:0016064	immunoglobulin mediated immune response	NA	NA	NA	NA	NA	NA	NA	NA	NA	NA	NA	NA	NA	NA	NA	NA	NA	NA	NA	NA	NA	NA	NA	NA	NA	NA	NA	NA	NA	NA	NA	NA	NA	NA	NA	NA	NA	NA	NA	NA	NA	4.31(8.87e-03)	NA	NA	NA	NA	NA	NA
GO:0016125	sterol metabolic process	NA	NA	NA	NA	NA	NA	NA	NA	NA	NA	NA	NA	NA	NA	NA	NA	NA	NA	NA	NA	NA	NA	NA	NA	NA	NA	NA	NA	NA	NA	NA	NA	NA	NA	NA	NA	NA	NA	NA	NA	NA	NA	NA	NA	NA	NA	2.46(9.42e-03)	NA
GO:0016126	sterol biosynthetic process	NA	NA	NA	NA	NA	NA	NA	NA	NA	NA	NA	NA	NA	NA	NA	NA	NA	NA	NA	NA	NA	NA	NA	NA	NA	NA	NA	NA	NA	NA	NA	NA	NA	NA	NA	NA	NA	NA	NA	NA	NA	NA	NA	NA	NA	NA	3.41(1.28e-03)	NA
GO:0016265	death	NA	NA	NA	NA	NA	NA	NA	NA	NA	NA	NA	1.15(3.56e-02)	NA	NA	NA	NA	NA	NA	NA	NA	1.11(1.79e-02)	NA	NA	NA	NA	NA	NA	NA	NA	NA	NA	NA	NA	NA	NA	NA	NA	NA	NA	NA	NA	NA	NA	NA	NA	NA	NA	NA
GO:0016310	phosphorylation	NA	NA	NA	NA	NA	NA	NA	NA	NA	NA	NA	NA	NA	NA	NA	NA	NA	NA	NA	NA	1.13(1.96e-02)	NA	NA	NA	NA	NA	NA	NA	NA	NA	NA	NA	NA	NA	NA	NA	NA	NA	NA	NA	NA	NA	NA	NA	NA	NA	NA	NA
GO:0016477	cell migration	NA	NA	NA	NA	NA	NA	NA	NA	NA	NA	1.90(3.96e-02)	NA	NA	NA	NA	NA	NA	NA	1.39(2.35e-02)	NA	NA	NA	NA	NA	NA	NA	NA	NA	NA	1.53(3.38e-02)	NA	NA	NA	NA	NA	NA	NA	NA	1.29(1.98e-02)	NA	NA	1.91(3.51e-02)	NA	NA	NA	NA	NA	NA
GO:0016493	C-C chemokine receptor activity	NA	NA	NA	NA	NA	NA	NA	NA	NA	NA	12.00(3.93e-02)	NA	NA	NA	NA	NA	NA	NA	NA	NA	NA	NA	NA	NA	NA	18.18(3.19e-02)	NA	NA	NA	NA	NA	NA	NA	NA	NA	NA	NA	NA	NA	NA	NA	NA	NA	NA	NA	NA	NA	NA
GO:0016706	oxidoreductase activity, acting on paire...	NA	NA	NA	NA	NA	NA	NA	NA	NA	NA	NA	NA	NA	NA	NA	NA	NA	NA	NA	NA	NA	NA	NA	NA	NA	NA	NA	NA	NA	NA	NA	NA	NA	NA	NA	NA	NA	NA	NA	NA	4.70(3.24e-02)	NA	NA	NA	NA	NA	NA	NA
GO:0018196	peptidyl-asparagine modification	NA	NA	NA	NA	NA	NA	NA	NA	NA	NA	NA	NA	NA	NA	NA	NA	NA	NA	NA	NA	1.48(9.08e-03)	NA	NA	NA	NA	NA	NA	NA	NA	NA	NA	NA	NA	NA	NA	NA	NA	NA	NA	NA	NA	NA	NA	NA	NA	NA	NA	NA
GO:0018279	protein N-linked glycosylation via aspar...	NA	NA	NA	NA	NA	NA	NA	NA	NA	NA	NA	NA	NA	NA	NA	NA	NA	NA	NA	NA	1.50(5.47e-03)	NA	NA	NA	NA	NA	NA	NA	NA	NA	NA	NA	NA	NA	NA	NA	NA	NA	NA	NA	NA	NA	NA	NA	NA	NA	NA	NA
GO:0019200	carbohydrate kinase activity	NA	NA	NA	NA	NA	NA	NA	NA	NA	NA	NA	NA	NA	NA	NA	NA	NA	NA	NA	NA	NA	NA	NA	NA	NA	NA	NA	NA	NA	NA	NA	NA	NA	NA	NA	NA	NA	NA	NA	NA	7.94(2.03e-02)	NA	NA	NA	NA	NA	NA	NA
GO:0019220	regulation of phosphate metabolic proces...	NA	NA	NA	NA	NA	NA	NA	NA	NA	NA	NA	NA	NA	NA	NA	NA	NA	NA	NA	NA	1.15(4.32e-02)	NA	NA	NA	NA	NA	NA	NA	NA	NA	NA	NA	NA	NA	NA	NA	NA	NA	NA	NA	NA	NA	NA	NA	NA	NA	NA	NA
GO:0019221	cytokine-mediated signaling pathway	NA	NA	NA	NA	NA	NA	NA	2.00(8.37e-04)	NA	NA	NA	NA	NA	NA	NA	NA	NA	NA	NA	NA	1.25(1.84e-02)	NA	NA	NA	2.90(4.52e-03)	NA	NA	NA	NA	NA	NA	NA	NA	NA	NA	NA	NA	NA	NA	NA	NA	NA	NA	NA	NA	NA	NA	NA
GO:0019233	sensory perception of pain	NA	NA	NA	NA	NA	NA	NA	NA	NA	NA	NA	NA	NA	NA	NA	NA	NA	NA	2.56(2.91e-02)	NA	NA	NA	NA	NA	NA	NA	NA	NA	NA	NA	NA	NA	NA	NA	NA	NA	NA	NA	NA	NA	NA	NA	NA	NA	NA	NA	NA	NA
GO:0019318	hexose metabolic process	NA	NA	NA	NA	NA	NA	NA	NA	NA	NA	NA	NA	NA	NA	NA	NA	NA	NA	NA	NA	NA	NA	NA	NA	NA	NA	NA	NA	NA	NA	NA	NA	NA	NA	NA	NA	NA	NA	NA	NA	2.94(8.85e-03)	NA	NA	NA	NA	NA	NA	NA
GO:0019320	hexose catabolic process	NA	NA	NA	NA	NA	NA	NA	NA	NA	NA	NA	NA	NA	NA	NA	NA	NA	NA	NA	NA	NA	NA	NA	NA	NA	NA	NA	NA	NA	NA	NA	NA	NA	NA	NA	NA	NA	NA	NA	NA	4.20(1.09e-02)	NA	NA	NA	NA	NA	NA	NA
GO:0019724	B cell mediated immunity	NA	NA	NA	NA	NA	NA	NA	NA	NA	NA	NA	NA	NA	NA	NA	NA	NA	NA	NA	NA	NA	NA	NA	NA	NA	NA	NA	NA	NA	NA	NA	NA	NA	NA	NA	NA	NA	NA	NA	NA	NA	4.53(3.72e-03)	NA	NA	NA	NA	NA	NA
GO:0019725	cellular homeostasis	NA	NA	NA	NA	NA	NA	NA	NA	NA	NA	2.12(1.98e-02)	NA	NA	NA	NA	NA	NA	NA	NA	NA	NA	NA	NA	NA	NA	NA	NA	NA	NA	NA	NA	NA	NA	NA	NA	NA	NA	NA	NA	NA	NA	NA	NA	NA	NA	NA	NA	NA
GO:0019882	antigen processing and presentation	NA	NA	NA	NA	NA	NA	NA	NA	NA	NA	NA	NA	NA	NA	NA	NA	NA	NA	NA	NA	1.36(2.84e-02)	NA	NA	NA	NA	NA	NA	NA	NA	NA	NA	NA	NA	NA	NA	NA	NA	NA	NA	NA	NA	NA	NA	NA	NA	NA	NA	NA
GO:0022402	cell cycle process	NA	NA	NA	NA	NA	NA	NA	NA	NA	NA	NA	NA	NA	NA	NA	NA	NA	NA	NA	NA	NA	NA	NA	NA	NA	NA	NA	NA	NA	NA	NA	NA	NA	NA	NA	NA	NA	NA	NA	NA	NA	NA	NA	NA	NA	NA	NA	NA
GO:0022603	regulation of anatomical structure morph...	NA	NA	NA	NA	NA	NA	NA	NA	NA	NA	NA	NA	NA	NA	NA	NA	NA	NA	NA	NA	NA	NA	NA	NA	NA	NA	NA	NA	NA	NA	NA	NA	NA	NA	NA	1.38(4.35e-02)	NA	NA	1.37(1.55e-02)	NA	NA	NA	NA	NA	NA	NA	NA	NA
GO:0022604	regulation of cell morphogenesis	NA	NA	NA	NA	NA	NA	NA	NA	NA	NA	NA	NA	NA	NA	NA	NA	NA	NA	NA	NA	NA	NA	NA	NA	NA	NA	NA	NA	NA	NA	NA	NA	NA	NA	NA	NA	NA	NA	1.46(3.40e-02)	NA	NA	NA	NA	NA	NA	NA	NA	NA
GO:0022610	biological adhesion	NA	NA	NA	NA	NA	NA	NA	NA	NA	NA	NA	NA	NA	NA	NA	NA	NA	NA	1.51(3.02e-03)	NA	NA	NA	NA	NA	NA	NA	NA	NA	NA	1.53(3.81e-02)	NA	NA	NA	NA	NA	1.35(2.01e-02)	NA	NA	1.29(2.62e-02)	NA	1.97(3.24e-02)	NA	NA	NA	NA	NA	NA	NA
GO:0023051	regulation of signaling	NA	NA	NA	NA	NA	NA	NA	NA	NA	NA	NA	1.19(6.88e-03)	NA	NA	NA	NA	NA	NA	NA	NA	1.12(2.03e-02)	NA	NA	NA	NA	NA	NA	NA	NA	NA	NA	NA	NA	NA	NA	NA	NA	NA	NA	NA	NA	NA	NA	NA	NA	NA	NA	NA
GO:0023052	signaling	NA	NA	NA	NA	NA	NA	NA	1.18(4.28e-02)	NA	NA	NA	1.11(9.17e-03)	NA	NA	NA	NA	NA	NA	1.15(8.16e-03)	NA	1.11(2.37e-05)	NA	NA	NA	1.55(2.05e-04)	NA	NA	NA	NA	NA	NA	NA	NA	NA	NA	1.10(3.40e-02)	NA	NA	1.14(1.54e-04)	NA	NA	1.38(2.32e-03)	NA	NA	NA	NA	NA	NA
GO:0023056	positive regulation of signaling	NA	NA	NA	NA	NA	NA	NA	NA	NA	NA	1.85(4.28e-02)	1.27(3.56e-02)	NA	NA	NA	NA	NA	NA	NA	NA	NA	NA	NA	NA	NA	NA	NA	NA	NA	NA	NA	NA	NA	NA	NA	NA	NA	NA	NA	NA	NA	NA	NA	NA	NA	NA	NA	NA
GO:0023057	negative regulation of signaling	NA	NA	NA	NA	NA	NA	NA	NA	NA	NA	NA	1.30(3.55e-02)	NA	NA	NA	NA	NA	NA	NA	NA	NA	NA	NA	NA	NA	NA	NA	NA	NA	NA	NA	NA	NA	NA	NA	NA	NA	NA	NA	NA	NA	NA	NA	NA	NA	NA	NA	NA
GO:0030001	metal ion transport	NA	NA	NA	NA	NA	NA	NA	NA	NA	NA	2.34(2.45e-02)	NA	NA	NA	NA	NA	NA	NA	NA	NA	NA	NA	NA	NA	NA	NA	NA	NA	NA	NA	NA	NA	NA	NA	NA	NA	NA	NA	NA	NA	NA	NA	NA	NA	NA	NA	NA	NA
GO:0030003	cellular cation homeostasis	NA	NA	NA	NA	NA	NA	NA	NA	NA	NA	2.41(4.14e-02)	NA	NA	NA	NA	NA	NA	NA	NA	NA	NA	NA	NA	NA	NA	NA	NA	NA	NA	NA	NA	NA	NA	NA	NA	NA	NA	NA	NA	NA	NA	NA	NA	NA	NA	NA	NA	NA
GO:0030097	hemopoiesis	NA	NA	NA	NA	NA	NA	NA	1.66(3.23e-02)	NA	NA	NA	NA	NA	NA	NA	NA	NA	NA	NA	NA	NA	NA	NA	NA	NA	NA	NA	NA	NA	NA	NA	NA	NA	NA	NA	NA	NA	NA	NA	NA	NA	NA	NA	NA	NA	NA	NA	NA
GO:0030098	lymphocyte differentiation	NA	NA	NA	NA	NA	NA	NA	NA	NA	NA	NA	NA	NA	NA	NA	NA	NA	NA	NA	NA	NA	NA	NA	NA	NA	NA	NA	NA	NA	NA	NA	NA	NA	NA	NA	NA	NA	NA	NA	NA	NA	NA	NA	NA	NA	NA	NA	NA
GO:0030154	cell differentiation	NA	NA	NA	NA	NA	NA	NA	1.28(4.24e-02)	NA	NA	NA	NA	NA	NA	NA	NA	NA	NA	NA	NA	NA	NA	NA	NA	NA	NA	NA	NA	NA	NA	NA	NA	NA	NA	NA	NA	NA	NA	NA	NA	NA	NA	NA	NA	NA	NA	NA	NA
GO:0030217	T cell differentiation	NA	NA	NA	NA	NA	NA	NA	NA	NA	NA	2.77(4.94e-02)	NA	NA	NA	NA	NA	NA	NA	NA	NA	NA	NA	NA	NA	NA	NA	NA	NA	NA	NA	NA	NA	NA	NA	NA	NA	NA	NA	NA	NA	NA	NA	NA	NA	NA	NA	NA	NA
GO:0030246	carbohydrate binding	NA	NA	NA	NA	NA	NA	NA	NA	NA	NA	NA	NA	NA	NA	NA	NA	NA	NA	NA	NA	NA	NA	NA	NA	NA	NA	NA	NA	NA	NA	NA	NA	NA	NA	NA	NA	NA	NA	NA	NA	NA	NA	NA	NA	NA	NA	NA	NA
GO:0030247	polysaccharide binding	NA	NA	NA	NA	NA	NA	NA	NA	NA	NA	NA	NA	NA	NA	NA	NA	NA	NA	NA	NA	NA	NA	NA	NA	NA	NA	NA	NA	NA	NA	NA	NA	NA	NA	NA	NA	NA	NA	NA	NA	NA	3.72(4.98e-02)	NA	NA	NA	NA	NA	NA
GO:0030261	chromosome condensation	NA	NA	NA	NA	NA	NA	NA	NA	NA	NA	NA	NA	NA	NA	NA	NA	NA	NA	NA	NA	NA	NA	NA	NA	NA	NA	NA	NA	NA	NA	NA	NA	NA	NA	NA	NA	NA	NA	NA	NA	NA	NA	NA	NA	NA	NA	NA	NA
GO:0030334	regulation of cell migration	NA	NA	NA	NA	NA	NA	NA	NA	NA	NA	2.33(4.93e-02)	NA	NA	NA	NA	NA	NA	NA	NA	NA	NA	NA	NA	NA	NA	NA	NA	NA	NA	NA	NA	NA	NA	NA	NA	NA	NA	NA	NA	NA	NA	NA	NA	NA	NA	NA	NA	NA
GO:0030335	positive regulation of cell migration	NA	NA	NA	NA	NA	NA	NA	NA	NA	NA	NA	NA	NA	NA	NA	NA	NA	NA	NA	NA	NA	NA	NA	NA	NA	NA	NA	NA	NA	2.26(2.05e-02)	NA	NA	NA	NA	NA	NA	NA	NA	NA	NA	NA	NA	NA	NA	NA	NA	NA	NA
GO:0030595	leukocyte chemotaxis	NA	NA	NA	NA	NA	NA	NA	NA	NA	NA	NA	NA	NA	NA	NA	NA	NA	NA	2.49(2.28e-03)	NA	NA	NA	NA	NA	NA	NA	NA	NA	NA	NA	NA	NA	NA	NA	NA	NA	NA	NA	NA	NA	NA	NA	NA	NA	NA	NA	NA	NA
GO:0030674	protein binding, bridging	NA	NA	3.61(3.13e-02)	NA	NA	NA	NA	NA	NA	NA	NA	NA	NA	NA	NA	NA	NA	NA	NA	NA	NA	NA	NA	NA	NA	NA	NA	NA	NA	NA	NA	NA	NA	NA	NA	NA	NA	NA	NA	NA	NA	NA	NA	NA	NA	NA	NA	NA
GO:0030968	endoplasmic reticulum unfolded protein r...	NA	NA	NA	NA	NA	NA	NA	NA	NA	NA	NA	1.65(1.36e-02)	NA	NA	NA	NA	NA	NA	NA	NA	1.49(5.20e-03)	NA	NA	NA	NA	NA	NA	NA	NA	NA	NA	NA	NA	NA	NA	NA	NA	NA	NA	NA	NA	NA	NA	NA	NA	NA	NA	NA
GO:0031099	regeneration	NA	NA	NA	NA	NA	NA	NA	NA	NA	NA	NA	NA	NA	NA	NA	NA	NA	NA	NA	NA	NA	NA	NA	NA	NA	NA	NA	NA	NA	NA	NA	NA	NA	NA	NA	NA	NA	NA	NA	NA	3.86(2.84e-02)	NA	NA	NA	NA	NA	NA	NA
GO:0031100	organ regeneration	NA	NA	NA	NA	NA	NA	NA	NA	NA	NA	NA	NA	NA	NA	NA	NA	NA	NA	NA	NA	NA	NA	NA	NA	NA	NA	NA	NA	NA	NA	NA	NA	NA	NA	NA	NA	NA	NA	NA	NA	5.17(4.35e-02)	NA	NA	NA	NA	NA	NA	NA
GO:0031103	axon regeneration	NA	NA	NA	NA	NA	NA	NA	NA	NA	NA	8.00(3.80e-02)	NA	NA	NA	NA	NA	NA	NA	NA	NA	NA	NA	NA	NA	NA	NA	NA	NA	NA	NA	NA	NA	NA	NA	NA	NA	NA	NA	NA	NA	NA	NA	NA	NA	NA	NA	NA	NA
GO:0031294	lymphocyte costimulation	NA	NA	NA	NA	NA	NA	NA	NA	NA	NA	NA	NA	NA	NA	NA	NA	NA	NA	NA	NA	NA	NA	NA	NA	NA	NA	NA	NA	NA	2.51(3.81e-02)	NA	NA	NA	NA	NA	NA	NA	NA	NA	NA	NA	NA	NA	NA	NA	NA	NA	NA
GO:0031295	T cell costimulation	NA	NA	NA	NA	NA	NA	NA	NA	NA	NA	NA	NA	NA	NA	NA	NA	NA	NA	NA	NA	NA	NA	NA	NA	NA	NA	NA	NA	NA	2.51(3.81e-02)	NA	NA	NA	NA	NA	NA	NA	NA	NA	NA	NA	NA	NA	NA	NA	NA	NA	NA
GO:0031325	positive regulation of cellular metaboli...	NA	NA	NA	NA	NA	NA	NA	1.29(4.28e-02)	NA	NA	NA	NA	NA	NA	NA	NA	NA	NA	NA	NA	NA	NA	NA	NA	NA	NA	NA	NA	NA	NA	NA	NA	NA	NA	NA	NA	NA	NA	NA	NA	NA	NA	NA	NA	NA	NA	NA	NA
GO:0031341	regulation of cell killing	NA	NA	NA	NA	NA	NA	NA	NA	NA	NA	NA	NA	NA	NA	NA	NA	NA	NA	NA	NA	NA	NA	NA	NA	NA	NA	NA	NA	NA	NA	NA	NA	NA	NA	NA	NA	NA	NA	NA	NA	NA	NA	NA	NA	NA	NA	NA	NA
GO:0031343	positive regulation of cell killing	NA	NA	NA	NA	NA	NA	NA	NA	NA	NA	NA	NA	NA	NA	NA	NA	NA	NA	NA	NA	NA	NA	NA	NA	NA	NA	NA	NA	NA	NA	NA	NA	NA	NA	NA	NA	NA	NA	NA	NA	NA	NA	NA	NA	NA	NA	NA	NA
GO:0031347	regulation of defense response	NA	NA	NA	NA	NA	NA	NA	1.64(4.38e-02)	NA	NA	NA	NA	NA	NA	NA	NA	NA	NA	NA	NA	1.30(2.22e-03)	NA	NA	NA	NA	NA	NA	NA	NA	NA	NA	NA	NA	NA	NA	NA	2.03(7.81e-03)	NA	NA	NA	NA	NA	NA	NA	NA	NA	NA	NA
GO:0031349	positive regulation of defense response	NA	NA	NA	NA	NA	NA	NA	NA	NA	NA	NA	NA	NA	NA	NA	NA	NA	NA	NA	NA	1.31(2.46e-02)	NA	NA	NA	NA	NA	NA	NA	NA	NA	NA	NA	NA	NA	NA	NA	NA	NA	NA	NA	NA	NA	NA	NA	NA	NA	NA	NA
GO:0031399	regulation of protein modification proce...	NA	NA	NA	NA	NA	NA	NA	NA	NA	NA	NA	NA	NA	NA	NA	NA	NA	NA	NA	NA	1.14(4.23e-02)	NA	NA	NA	NA	NA	NA	NA	NA	NA	NA	NA	NA	NA	NA	NA	NA	NA	NA	NA	NA	NA	NA	NA	NA	NA	NA	NA
GO:0031663	lipopolysaccharide-mediated signaling pa...	NA	NA	NA	NA	NA	NA	NA	NA	NA	NA	NA	NA	NA	NA	NA	NA	NA	NA	NA	NA	NA	NA	NA	NA	NA	NA	NA	NA	NA	NA	NA	NA	NA	NA	NA	NA	NA	NA	2.02(3.38e-02)	NA	NA	NA	NA	NA	NA	NA	NA	NA
GO:0031667	response to nutrient levels	NA	NA	NA	NA	NA	NA	NA	NA	NA	NA	NA	NA	NA	NA	NA	NA	NA	NA	NA	NA	NA	NA	NA	NA	NA	NA	NA	NA	NA	NA	NA	NA	NA	NA	NA	NA	NA	NA	NA	NA	2.42(1.78e-02)	NA	NA	NA	NA	NA	NA	NA
GO:0031952	regulation of protein autophosphorylatio...	NA	NA	NA	NA	NA	NA	NA	NA	NA	NA	NA	NA	NA	NA	NA	NA	NA	NA	NA	NA	NA	NA	NA	NA	NA	NA	NA	NA	NA	NA	NA	NA	NA	NA	NA	NA	NA	NA	NA	NA	NA	7.14(2.84e-02)	NA	NA	NA	NA	NA	NA
GO:0032020	ISG15-protein conjugation	NA	NA	NA	NA	NA	NA	NA	7.04(1.20e-02)	NA	NA	NA	NA	NA	NA	NA	NA	NA	NA	NA	NA	NA	NA	NA	NA	15.00(4.15e-02)	NA	NA	NA	NA	NA	NA	NA	NA	NA	NA	NA	NA	NA	NA	NA	NA	NA	NA	NA	NA	NA	NA	NA
GO:0032069	regulation of nuclease activity	NA	NA	NA	NA	NA	NA	NA	NA	NA	NA	NA	1.80(6.88e-03)	NA	NA	NA	NA	NA	NA	NA	NA	NA	NA	NA	NA	NA	NA	NA	NA	NA	NA	NA	NA	NA	NA	NA	NA	NA	NA	NA	NA	NA	NA	NA	NA	NA	NA	NA	NA
GO:0032075	positive regulation of nuclease activity	NA	NA	NA	NA	NA	NA	NA	NA	NA	NA	NA	1.82(6.88e-03)	NA	NA	NA	NA	NA	NA	NA	NA	NA	NA	NA	NA	NA	NA	NA	NA	NA	NA	NA	NA	NA	NA	NA	NA	NA	NA	NA	NA	NA	NA	NA	NA	NA	NA	NA	NA
GO:0032101	regulation of response to external stimu...	NA	NA	NA	NA	NA	NA	NA	NA	NA	NA	2.49(2.91e-02)	NA	NA	NA	NA	NA	NA	NA	NA	NA	NA	NA	NA	NA	NA	NA	NA	NA	NA	1.81(3.38e-02)	NA	NA	NA	NA	NA	NA	NA	NA	NA	NA	2.39(4.08e-02)	NA	NA	NA	NA	NA	NA	NA
GO:0032103	positive regulation of response to exter...	NA	NA	NA	NA	NA	NA	NA	NA	NA	NA	4.05(8.21e-03)	NA	NA	NA	NA	NA	NA	NA	NA	NA	NA	NA	NA	NA	NA	NA	NA	NA	NA	2.52(1.87e-02)	NA	NA	NA	NA	NA	NA	NA	NA	NA	NA	NA	NA	NA	NA	NA	NA	NA	NA
GO:0032494	response to peptidoglycan	NA	NA	NA	NA	NA	NA	NA	NA	NA	NA	NA	NA	NA	NA	NA	NA	NA	NA	NA	NA	NA	NA	NA	NA	NA	NA	NA	NA	NA	NA	NA	NA	NA	NA	NA	NA	NA	NA	NA	NA	9.62(1.36e-02)	NA	NA	NA	NA	NA	NA	NA
GO:0032496	response to lipopolysaccharide	NA	NA	NA	NA	NA	NA	NA	2.02(4.28e-02)	NA	NA	3.00(1.57e-02)	NA	NA	NA	NA	NA	NA	NA	1.70(2.35e-02)	NA	NA	NA	NA	NA	NA	NA	NA	NA	NA	NA	NA	NA	NA	NA	NA	1.62(1.82e-02)	NA	NA	NA	NA	NA	NA	NA	NA	NA	NA	NA	NA
GO:0032501	multicellular organismal process	NA	NA	NA	NA	NA	NA	1.11(2.04e-02)	NA	NA	NA	1.30(2.57e-02)	1.11(1.12e-02)	NA	NA	NA	NA	NA	NA	1.12(3.18e-02)	NA	1.06(4.23e-02)	NA	NA	NA	1.40(1.91e-02)	NA	NA	NA	NA	1.19(2.73e-02)	NA	NA	NA	NA	NA	NA	NA	NA	1.14(1.54e-04)	NA	1.33(1.10e-02)	NA	NA	NA	NA	NA	NA	NA
GO:0032502	developmental process	NA	NA	NA	NA	NA	NA	1.12(3.97e-02)	NA	NA	NA	1.31(4.05e-02)	NA	NA	NA	NA	NA	NA	NA	1.13(4.25e-02)	NA	NA	NA	NA	NA	NA	NA	NA	NA	NA	NA	NA	NA	NA	NA	NA	NA	NA	NA	1.15(4.16e-04)	NA	NA	NA	NA	NA	NA	NA	NA	NA
GO:0032602	chemokine production	NA	NA	NA	NA	NA	NA	NA	3.56(4.28e-02)	NA	NA	NA	NA	NA	NA	NA	NA	NA	NA	NA	NA	NA	NA	NA	NA	NA	NA	NA	NA	NA	NA	NA	NA	NA	NA	NA	NA	NA	NA	NA	NA	NA	NA	NA	NA	NA	NA	NA	NA
GO:0032609	interferon-gamma production	NA	NA	NA	NA	NA	NA	NA	NA	NA	NA	4.22(3.80e-02)	NA	NA	NA	NA	NA	NA	NA	NA	NA	NA	NA	NA	NA	NA	NA	NA	NA	NA	NA	NA	NA	NA	NA	NA	NA	NA	NA	NA	NA	NA	NA	NA	NA	NA	NA	NA	NA
GO:0032611	interleukin-1 beta production	NA	NA	NA	NA	NA	NA	NA	NA	NA	NA	NA	NA	NA	NA	NA	NA	NA	NA	NA	NA	NA	NA	NA	NA	9.09(4.15e-02)	NA	NA	NA	NA	NA	NA	NA	NA	NA	NA	NA	NA	NA	NA	NA	NA	NA	NA	NA	NA	NA	NA	NA
GO:0032612	interleukin-1 production	NA	NA	NA	NA	NA	NA	NA	NA	NA	NA	7.14(2.38e-02)	NA	NA	NA	NA	NA	NA	NA	NA	NA	NA	NA	NA	NA	NA	NA	NA	NA	NA	NA	NA	NA	NA	NA	NA	NA	NA	NA	NA	NA	NA	NA	NA	NA	NA	NA	NA	NA
GO:0032649	regulation of interferon-gamma productio...	NA	NA	NA	NA	NA	NA	NA	NA	NA	NA	NA	NA	NA	NA	NA	NA	NA	NA	NA	NA	NA	NA	NA	NA	NA	NA	NA	NA	NA	2.94(3.38e-02)	NA	NA	NA	NA	NA	NA	NA	NA	1.92(2.62e-02)	NA	NA	NA	NA	NA	NA	NA	NA	NA
GO:0032651	regulation of interleukin-1 beta product...	NA	NA	NA	NA	NA	NA	NA	NA	NA	NA	NA	NA	NA	NA	NA	NA	NA	NA	NA	NA	NA	NA	NA	NA	9.09(4.15e-02)	NA	NA	NA	NA	NA	NA	NA	NA	NA	NA	NA	NA	NA	NA	NA	NA	NA	NA	NA	NA	NA	NA	NA
GO:0032652	regulation of interleukin-1 production	NA	NA	NA	NA	NA	NA	NA	NA	NA	NA	NA	NA	NA	NA	NA	NA	NA	NA	NA	NA	NA	NA	NA	NA	9.09(4.15e-02)	NA	NA	NA	NA	NA	NA	NA	NA	NA	NA	NA	NA	NA	NA	NA	NA	NA	NA	NA	NA	NA	NA	NA
GO:0032655	regulation of interleukin-12 production	NA	NA	NA	NA	NA	NA	NA	NA	NA	NA	5.56(4.42e-02)	NA	NA	NA	NA	NA	NA	NA	NA	NA	NA	NA	NA	NA	NA	NA	NA	NA	NA	NA	NA	NA	NA	NA	NA	NA	NA	NA	NA	NA	NA	NA	NA	NA	NA	NA	NA	NA
GO:0032801	receptor catabolic process	NA	NA	NA	NA	NA	NA	NA	NA	NA	NA	NA	NA	NA	NA	NA	NA	NA	NA	4.27(3.62e-02)	NA	NA	NA	NA	NA	NA	NA	NA	NA	NA	NA	NA	NA	NA	NA	NA	NA	NA	NA	NA	NA	NA	NA	NA	NA	NA	NA	NA	NA
GO:0032845	negative regulation of homeostatic proce...	NA	NA	NA	NA	NA	NA	NA	NA	NA	NA	NA	NA	NA	NA	NA	NA	NA	NA	NA	NA	NA	NA	NA	NA	NA	NA	NA	NA	NA	NA	NA	NA	NA	NA	NA	NA	NA	NA	NA	NA	NA	NA	NA	NA	NA	NA	3.86(4.04e-02)	NA
GO:0032943	mononuclear cell proliferation	NA	NA	NA	NA	NA	NA	NA	NA	NA	NA	NA	NA	NA	NA	NA	NA	NA	NA	NA	NA	NA	NA	NA	NA	NA	NA	NA	NA	NA	NA	NA	NA	NA	NA	NA	1.69(8.04e-03)	NA	NA	NA	NA	NA	NA	NA	NA	NA	NA	NA	NA
GO:0032946	positive regulation of mononuclear cell ...	NA	NA	NA	NA	NA	NA	NA	2.70(1.60e-02)	NA	NA	NA	NA	NA	NA	NA	NA	NA	NA	NA	NA	NA	NA	NA	NA	NA	NA	NA	NA	NA	NA	NA	NA	NA	NA	NA	NA	NA	NA	NA	NA	NA	NA	NA	NA	NA	NA	NA	NA
GO:0033002	muscle cell proliferation	NA	NA	NA	NA	NA	NA	NA	NA	NA	NA	NA	NA	NA	NA	NA	NA	NA	NA	NA	NA	NA	NA	NA	NA	NA	NA	NA	NA	NA	NA	NA	NA	NA	NA	NA	NA	NA	NA	NA	NA	NA	3.64(4.98e-02)	NA	NA	NA	NA	NA	NA
GO:0034097	response to cytokine stimulus	NA	NA	NA	NA	NA	NA	NA	2.15(1.36e-06)	NA	NA	2.01(2.58e-02)	NA	NA	NA	NA	NA	NA	NA	NA	NA	1.26(2.33e-03)	NA	NA	NA	2.70(1.58e-03)	NA	NA	NA	NA	NA	NA	NA	NA	NA	NA	NA	NA	NA	NA	NA	NA	NA	NA	NA	NA	NA	NA	NA
GO:0034121	regulation of toll-like receptor signali...	NA	NA	NA	NA	NA	NA	NA	NA	NA	NA	NA	NA	NA	NA	NA	NA	NA	NA	NA	NA	NA	NA	NA	NA	10.64(6.42e-03)	NA	NA	NA	NA	NA	NA	NA	NA	NA	NA	NA	NA	NA	NA	NA	NA	NA	NA	NA	NA	NA	NA	NA
GO:0034220	ion transmembrane transport	NA	NA	NA	NA	NA	NA	NA	NA	NA	NA	2.84(2.83e-02)	NA	NA	NA	NA	NA	NA	NA	NA	NA	NA	NA	NA	NA	NA	NA	NA	NA	NA	NA	NA	NA	NA	NA	NA	NA	NA	NA	NA	NA	NA	NA	NA	NA	NA	NA	NA	NA
GO:0034340	response to type I interferon	NA	NA	NA	NA	NA	NA	NA	3.01(4.05e-03)	NA	NA	NA	NA	NA	NA	NA	NA	NA	NA	NA	NA	1.53(1.40e-02)	NA	NA	NA	8.39(1.09e-06)	NA	NA	NA	NA	NA	NA	NA	NA	NA	NA	NA	NA	NA	1.81(7.50e-03)	NA	NA	NA	NA	NA	NA	NA	NA	NA
GO:0034341	response to interferon-gamma	NA	NA	NA	NA	NA	NA	NA	NA	NA	NA	NA	NA	NA	NA	NA	NA	NA	NA	NA	NA	1.41(4.17e-02)	NA	NA	NA	NA	NA	NA	NA	NA	NA	NA	NA	NA	NA	NA	1.66(4.65e-02)	NA	NA	NA	NA	NA	NA	NA	NA	NA	NA	NA	NA
GO:0034620	cellular response to unfolded protein	NA	NA	NA	NA	NA	NA	NA	NA	NA	NA	NA	1.65(1.36e-02)	NA	NA	NA	NA	NA	NA	NA	NA	1.49(5.20e-03)	NA	NA	NA	NA	NA	NA	NA	NA	NA	NA	NA	NA	NA	NA	NA	NA	NA	NA	NA	NA	NA	NA	NA	NA	NA	NA	NA
GO:0034976	response to endoplasmic reticulum stress	NA	NA	NA	NA	NA	NA	NA	NA	NA	NA	NA	1.52(4.45e-02)	NA	NA	NA	NA	NA	NA	NA	NA	1.47(2.33e-03)	NA	NA	NA	NA	NA	NA	NA	NA	NA	NA	NA	NA	NA	NA	NA	NA	NA	NA	NA	NA	NA	NA	NA	NA	NA	NA	NA
GO:0035556	intracellular signal transduction	NA	NA	NA	NA	NA	NA	NA	NA	NA	NA	NA	NA	NA	NA	NA	NA	NA	NA	NA	NA	1.10(4.82e-02)	NA	NA	NA	NA	NA	NA	NA	NA	NA	NA	NA	NA	NA	NA	NA	NA	NA	NA	NA	NA	NA	NA	NA	NA	NA	NA	NA
GO:0035710	CD4-positive, alpha-beta T cell activati...	NA	NA	NA	NA	NA	NA	NA	NA	NA	NA	5.56(1.36e-02)	NA	NA	NA	NA	NA	NA	NA	NA	NA	NA	NA	NA	NA	NA	NA	NA	NA	NA	NA	NA	NA	NA	NA	NA	NA	NA	NA	2.00(2.55e-02)	NA	NA	NA	NA	NA	NA	NA	NA	NA
GO:0035966	response to topologically incorrect prot...	NA	NA	NA	NA	NA	NA	NA	NA	NA	NA	NA	1.48(3.85e-02)	NA	NA	NA	NA	NA	NA	NA	NA	1.35(2.43e-02)	NA	NA	NA	NA	NA	NA	NA	NA	NA	NA	NA	NA	NA	NA	NA	NA	NA	NA	NA	NA	NA	NA	NA	NA	NA	NA	NA
GO:0035967	cellular response to topologically incor...	NA	NA	NA	NA	NA	NA	NA	NA	NA	NA	NA	1.61(2.77e-02)	NA	NA	NA	NA	NA	NA	NA	NA	1.45(1.36e-02)	NA	NA	NA	NA	NA	NA	NA	NA	NA	NA	NA	NA	NA	NA	NA	NA	NA	NA	NA	NA	NA	NA	NA	NA	NA	NA	NA
GO:0036293	response to decreased oxygen levels	NA	NA	NA	NA	NA	NA	NA	NA	NA	NA	NA	NA	NA	NA	NA	NA	NA	NA	NA	NA	NA	NA	NA	NA	NA	NA	NA	NA	NA	NA	NA	NA	NA	NA	NA	NA	NA	NA	NA	NA	3.96(5.68e-05)	NA	NA	NA	NA	NA	NA	NA
GO:0038023	signaling receptor activity	NA	NA	NA	NA	NA	NA	NA	1.70(3.23e-02)	NA	NA	2.13(3.80e-02)	NA	NA	NA	NA	NA	NA	NA	NA	NA	NA	NA	NA	NA	NA	NA	NA	NA	NA	NA	NA	NA	NA	NA	NA	NA	NA	NA	1.36(1.26e-02)	NA	NA	NA	NA	NA	NA	NA	NA	NA
GO:0040011	locomotion	NA	NA	1.81(3.13e-02)	NA	NA	NA	NA	NA	NA	NA	NA	NA	NA	NA	NA	NA	NA	NA	1.35(1.08e-02)	NA	1.16(3.45e-02)	NA	NA	NA	2.01(3.23e-02)	NA	NA	NA	NA	NA	NA	NA	NA	NA	NA	NA	NA	NA	1.22(3.17e-02)	NA	NA	1.76(2.15e-02)	NA	NA	NA	NA	NA	NA
GO:0040017	positive regulation of locomotion	NA	NA	NA	NA	NA	NA	NA	NA	NA	NA	NA	NA	NA	NA	NA	NA	NA	NA	NA	NA	NA	NA	NA	NA	NA	NA	NA	NA	NA	2.18(2.73e-02)	NA	NA	NA	NA	NA	NA	NA	NA	NA	NA	NA	NA	NA	NA	NA	NA	NA	NA
GO:0042093	T-helper cell differentiation	NA	NA	NA	NA	NA	NA	2.29(4.41e-02)	NA	NA	NA	5.56(4.42e-02)	NA	NA	NA	NA	NA	NA	NA	NA	NA	NA	NA	NA	NA	NA	NA	NA	NA	NA	NA	NA	NA	NA	NA	NA	NA	NA	NA	2.16(2.88e-02)	NA	NA	NA	NA	NA	NA	NA	NA	NA
GO:0042110	T cell activation	NA	NA	NA	NA	NA	NA	NA	1.96(2.64e-03)	NA	NA	2.43(1.16e-02)	NA	NA	NA	NA	NA	NA	NA	1.45(4.52e-02)	NA	NA	NA	NA	NA	NA	NA	NA	NA	2.08(4.25e-03)	1.71(3.26e-02)	NA	NA	NA	NA	NA	1.38(4.65e-02)	NA	NA	1.40(9.50e-03)	NA	NA	NA	NA	NA	NA	NA	NA	NA
GO:0042127	regulation of cell proliferation	NA	NA	NA	NA	NA	NA	NA	NA	NA	NA	1.71(3.35e-02)	NA	NA	NA	NA	NA	NA	NA	NA	NA	1.16(2.75e-02)	NA	NA	NA	NA	NA	NA	NA	NA	NA	NA	NA	NA	NA	NA	1.33(1.77e-03)	NA	NA	NA	NA	NA	1.69(3.09e-02)	NA	NA	NA	NA	NA	NA
GO:0042221	response to chemical stimulus	NA	NA	NA	NA	NA	NA	NA	1.49(1.36e-06)	NA	NA	1.42(2.83e-02)	1.13(4.44e-02)	NA	NA	NA	NA	NA	NA	1.23(2.28e-03)	NA	1.20(2.77e-09)	NA	NA	NA	2.06(1.00e-07)	NA	NA	NA	1.33(1.42e-02)	NA	NA	NA	NA	NA	NA	1.14(4.08e-02)	1.35(1.60e-02)	NA	1.20(1.15e-04)	NA	1.43(2.03e-02)	1.48(4.41e-03)	NA	NA	NA	NA	1.25(2.03e-02)	NA
GO:0042325	regulation of phosphorylation	NA	NA	NA	NA	NA	NA	NA	NA	NA	NA	NA	NA	NA	NA	NA	NA	NA	NA	NA	NA	1.15(4.95e-02)	NA	NA	NA	NA	NA	NA	NA	NA	NA	NA	NA	NA	NA	NA	NA	NA	NA	NA	NA	NA	NA	NA	NA	NA	NA	NA	NA
GO:0042327	positive regulation of phosphorylation	NA	NA	NA	NA	NA	NA	NA	NA	NA	NA	NA	NA	NA	NA	NA	NA	NA	NA	NA	NA	NA	NA	NA	NA	NA	NA	NA	NA	NA	1.57(3.26e-02)	NA	NA	NA	NA	NA	NA	NA	NA	NA	NA	NA	NA	NA	NA	NA	NA	NA	NA
GO:0042330	taxis	NA	NA	2.16(4.35e-02)	NA	NA	NA	NA	NA	NA	NA	NA	NA	NA	NA	NA	NA	NA	NA	1.53(9.73e-03)	NA	NA	NA	NA	NA	NA	NA	NA	NA	NA	NA	NA	NA	NA	NA	NA	NA	NA	NA	NA	NA	NA	2.01(4.98e-02)	NA	NA	NA	NA	NA	NA
GO:0042379	chemokine receptor binding	NA	NA	NA	NA	NA	NA	NA	4.49(1.18e-02)	NA	NA	NA	NA	NA	NA	NA	NA	NA	NA	3.25(1.08e-02)	NA	NA	NA	NA	NA	NA	NA	NA	NA	NA	NA	NA	NA	NA	NA	NA	NA	NA	NA	NA	NA	NA	6.41(3.72e-02)	NA	NA	NA	NA	NA	NA
GO:0042493	response to drug	NA	NA	NA	NA	NA	NA	NA	NA	NA	NA	NA	NA	NA	NA	NA	NA	NA	NA	NA	NA	NA	NA	NA	NA	NA	NA	NA	NA	NA	NA	NA	NA	NA	NA	NA	NA	NA	NA	NA	NA	NA	NA	NA	NA	NA	NA	1.79(2.54e-02)	NA
GO:0042592	homeostatic process	NA	NA	NA	NA	NA	NA	NA	NA	NA	NA	1.69(4.05e-02)	NA	NA	NA	NA	NA	NA	NA	NA	NA	NA	NA	NA	NA	NA	NA	NA	NA	NA	NA	NA	NA	NA	NA	NA	NA	NA	NA	NA	NA	1.76(2.00e-02)	1.66(4.33e-02)	NA	NA	NA	NA	NA	NA
GO:0042742	defense response to bacterium	NA	NA	NA	NA	NA	NA	NA	NA	NA	NA	4.97(1.16e-02)	NA	NA	NA	NA	NA	NA	NA	NA	NA	NA	NA	NA	NA	NA	NA	NA	NA	NA	NA	NA	NA	NA	NA	NA	NA	NA	NA	NA	NA	NA	NA	NA	NA	NA	NA	NA	NA
GO:0042981	regulation of apoptotic process	NA	NA	NA	NA	NA	NA	NA	NA	NA	NA	NA	1.18(3.56e-02)	NA	NA	NA	NA	NA	NA	NA	NA	1.14(2.03e-02)	NA	NA	NA	NA	NA	NA	NA	NA	NA	NA	NA	NA	NA	NA	NA	NA	NA	NA	NA	NA	NA	NA	NA	NA	NA	NA	NA
GO:0043010	camera-type eye development	NA	NA	NA	NA	NA	NA	NA	NA	NA	NA	NA	NA	NA	NA	NA	NA	NA	NA	NA	NA	NA	NA	NA	NA	NA	NA	NA	NA	NA	NA	NA	NA	NA	NA	NA	NA	3.10(1.19e-02)	NA	NA	NA	NA	NA	NA	NA	NA	NA	NA	NA
GO:0043067	regulation of programmed cell death	NA	NA	NA	NA	NA	NA	NA	NA	NA	NA	NA	1.18(3.64e-02)	NA	NA	NA	NA	NA	NA	NA	NA	1.13(2.56e-02)	NA	NA	NA	NA	NA	NA	NA	NA	NA	NA	NA	NA	NA	NA	NA	NA	NA	NA	NA	NA	NA	NA	NA	NA	NA	NA	NA
GO:0043085	positive regulation of catalytic activit...	NA	NA	NA	NA	NA	NA	NA	NA	NA	NA	NA	NA	NA	NA	NA	NA	NA	NA	1.28(4.65e-02)	NA	NA	NA	NA	NA	NA	NA	NA	NA	NA	NA	NA	NA	NA	NA	NA	NA	NA	NA	NA	NA	NA	NA	NA	NA	NA	NA	NA	NA
GO:0043114	regulation of vascular permeability	NA	NA	NA	NA	NA	NA	NA	NA	NA	NA	NA	NA	NA	NA	NA	NA	NA	NA	4.27(3.62e-02)	NA	NA	NA	NA	NA	NA	NA	NA	NA	NA	NA	NA	NA	NA	NA	NA	NA	NA	NA	NA	NA	NA	NA	NA	NA	NA	NA	NA	NA
GO:0043122	regulation of I-kappaB kinase/NF-kappaB ...	NA	NA	NA	NA	NA	NA	NA	NA	NA	NA	NA	NA	NA	NA	NA	NA	NA	NA	NA	NA	NA	NA	NA	NA	NA	NA	NA	NA	NA	NA	NA	NA	NA	NA	NA	NA	NA	NA	1.40(4.49e-02)	NA	NA	NA	NA	NA	NA	NA	NA	NA
GO:0043279	response to alkaloid	NA	NA	NA	NA	NA	NA	NA	NA	NA	NA	NA	NA	NA	NA	NA	NA	NA	NA	NA	NA	NA	NA	NA	NA	NA	NA	NA	NA	NA	NA	NA	NA	NA	NA	NA	NA	NA	NA	NA	NA	4.79(2.94e-02)	NA	NA	NA	NA	NA	NA	NA
GO:0043280	positive regulation of cysteine-type end...	NA	NA	NA	NA	NA	NA	NA	NA	NA	NA	NA	NA	NA	NA	NA	NA	NA	NA	1.89(3.01e-02)	NA	NA	NA	NA	NA	NA	NA	NA	NA	NA	NA	NA	NA	NA	NA	NA	NA	NA	NA	NA	NA	NA	NA	NA	NA	NA	NA	NA	NA
GO:0043281	regulation of cysteine-type endopeptidas...	NA	NA	NA	NA	NA	NA	NA	NA	NA	NA	NA	NA	NA	NA	NA	NA	NA	NA	1.73(2.44e-02)	NA	NA	NA	NA	NA	NA	NA	NA	NA	NA	NA	NA	NA	NA	NA	NA	NA	NA	NA	NA	NA	NA	NA	NA	NA	NA	NA	NA	NA
GO:0043367	CD4-positive, alpha-beta T cell differen...	NA	NA	NA	NA	NA	NA	2.09(4.64e-02)	NA	NA	NA	5.79(1.16e-02)	NA	NA	NA	NA	NA	NA	NA	NA	NA	NA	NA	NA	NA	NA	NA	NA	NA	NA	NA	NA	NA	NA	NA	NA	NA	NA	NA	1.97(3.51e-02)	NA	NA	NA	NA	NA	NA	NA	NA	NA
GO:0043370	regulation of CD4-positive, alpha-beta T...	NA	NA	NA	NA	NA	NA	NA	NA	NA	NA	7.14(2.38e-02)	NA	NA	NA	NA	NA	NA	NA	NA	NA	NA	NA	NA	NA	NA	NA	NA	NA	NA	NA	NA	NA	NA	NA	NA	2.49(4.35e-02)	NA	NA	NA	NA	NA	NA	NA	NA	NA	NA	NA	NA
GO:0043405	regulation of MAP kinase activity	NA	NA	NA	NA	NA	NA	NA	NA	NA	NA	NA	NA	NA	NA	NA	NA	NA	NA	NA	NA	1.31(4.82e-02)	NA	NA	NA	NA	NA	NA	NA	NA	NA	NA	NA	NA	NA	NA	1.49(4.99e-02)	NA	NA	NA	NA	NA	NA	NA	NA	NA	NA	NA	NA
GO:0043413	macromolecule glycosylation	NA	NA	NA	NA	NA	NA	NA	NA	NA	NA	NA	NA	NA	NA	NA	NA	NA	NA	NA	NA	1.29(3.70e-02)	NA	NA	NA	NA	NA	NA	NA	NA	NA	NA	NA	NA	NA	NA	NA	NA	NA	NA	NA	NA	NA	NA	NA	NA	NA	NA	NA
GO:0043523	regulation of neuron apoptotic process	NA	NA	NA	NA	NA	NA	NA	NA	NA	NA	NA	NA	NA	NA	NA	NA	NA	NA	NA	NA	NA	NA	NA	NA	NA	NA	NA	NA	NA	NA	NA	NA	NA	NA	NA	NA	NA	NA	NA	NA	NA	3.08(4.98e-02)	NA	NA	NA	NA	NA	NA
GO:0043525	positive regulation of neuron apoptotic ...	NA	NA	NA	NA	NA	NA	NA	NA	NA	NA	NA	NA	NA	NA	NA	NA	NA	NA	NA	NA	NA	NA	NA	NA	NA	NA	NA	NA	NA	NA	NA	NA	NA	NA	NA	NA	NA	NA	NA	NA	NA	6.56(3.53e-03)	NA	NA	NA	NA	NA	NA
GO:0043627	response to estrogen stimulus	NA	NA	NA	NA	NA	NA	NA	2.59(2.25e-02)	NA	NA	NA	NA	NA	NA	NA	NA	NA	NA	NA	NA	NA	NA	NA	NA	NA	NA	NA	NA	NA	NA	NA	NA	NA	NA	NA	NA	NA	NA	NA	NA	NA	NA	NA	NA	NA	NA	NA	NA
GO:0044255	cellular lipid metabolic process	NA	NA	NA	NA	NA	NA	1.30(1.37e-02)	NA	NA	NA	NA	NA	NA	NA	NA	NA	NA	NA	NA	NA	NA	NA	NA	NA	NA	NA	NA	NA	NA	NA	NA	NA	NA	NA	NA	NA	NA	NA	NA	NA	NA	NA	NA	NA	NA	NA	NA	NA
GO:0044281	small molecule metabolic process	NA	NA	NA	NA	NA	NA	NA	NA	NA	NA	NA	NA	NA	NA	NA	NA	NA	NA	NA	NA	NA	NA	NA	NA	NA	NA	NA	NA	NA	NA	NA	NA	NA	NA	NA	NA	NA	NA	NA	NA	NA	NA	NA	NA	NA	NA	1.22(4.46e-02)	NA
GO:0044283	small molecule biosynthetic process	NA	NA	NA	NA	NA	NA	NA	NA	NA	NA	NA	NA	NA	NA	NA	NA	NA	NA	NA	NA	NA	NA	NA	NA	NA	NA	NA	NA	NA	NA	NA	NA	NA	NA	NA	NA	NA	NA	NA	NA	NA	NA	NA	NA	NA	NA	1.63(4.65e-02)	NA
GO:0045019	negative regulation of nitric oxide bios...	NA	NA	NA	NA	NA	NA	NA	NA	NA	NA	13.33(1.14e-02)	NA	NA	NA	NA	NA	NA	NA	NA	NA	NA	NA	NA	NA	NA	NA	NA	NA	NA	NA	NA	NA	NA	NA	NA	NA	NA	NA	NA	NA	NA	NA	NA	NA	NA	NA	NA	NA
GO:0045071	negative regulation of viral genome repl...	NA	NA	NA	NA	NA	NA	NA	NA	NA	NA	NA	NA	NA	NA	NA	NA	NA	NA	NA	NA	1.84(4.59e-02)	NA	NA	NA	NA	NA	NA	NA	NA	NA	NA	NA	NA	NA	NA	NA	NA	NA	NA	NA	NA	NA	NA	NA	NA	NA	NA	NA
GO:0045087	innate immune response	NA	NA	NA	NA	NA	NA	1.30(4.64e-02)	1.83(8.09e-04)	NA	NA	NA	NA	NA	NA	NA	NA	NA	NA	NA	NA	1.33(2.01e-05)	NA	NA	NA	2.62(2.06e-03)	NA	NA	NA	NA	NA	NA	NA	NA	NA	NA	1.30(4.46e-02)	1.83(1.30e-02)	NA	NA	NA	NA	NA	NA	NA	NA	NA	NA	NA
GO:0045088	regulation of innate immune response	NA	NA	NA	NA	NA	NA	NA	NA	NA	NA	NA	NA	NA	NA	NA	NA	NA	NA	NA	NA	1.36(3.55e-03)	NA	NA	NA	NA	NA	NA	NA	NA	NA	NA	NA	NA	NA	NA	NA	2.20(1.60e-02)	NA	NA	NA	NA	NA	NA	NA	NA	NA	NA	NA
GO:0045089	positive regulation of innate immune res...	NA	NA	NA	NA	NA	NA	NA	NA	NA	NA	NA	NA	NA	NA	NA	NA	NA	NA	NA	NA	1.34(2.07e-02)	NA	NA	NA	NA	NA	NA	NA	NA	NA	NA	NA	NA	NA	NA	NA	NA	NA	NA	NA	NA	NA	NA	NA	NA	NA	NA	NA
GO:0045123	cellular extravasation	NA	NA	NA	NA	NA	NA	NA	NA	NA	NA	NA	NA	NA	NA	NA	NA	NA	NA	3.19(2.09e-02)	NA	NA	NA	NA	NA	NA	NA	NA	NA	NA	NA	NA	NA	NA	NA	NA	NA	NA	NA	NA	NA	NA	NA	NA	NA	NA	NA	NA	NA
GO:0045124	regulation of bone resorption	NA	NA	NA	NA	NA	NA	NA	NA	NA	NA	NA	NA	NA	NA	NA	NA	NA	NA	NA	NA	NA	NA	NA	NA	NA	NA	NA	NA	NA	NA	NA	NA	NA	NA	NA	NA	NA	NA	NA	NA	7.81(2.03e-02)	NA	NA	NA	NA	NA	NA	NA
GO:0045184	establishment of protein localization	NA	NA	NA	NA	NA	NA	NA	1.32(4.94e-02)	NA	NA	NA	NA	NA	NA	NA	NA	NA	NA	NA	NA	NA	NA	NA	NA	NA	NA	NA	NA	NA	NA	NA	NA	NA	NA	NA	NA	NA	NA	NA	NA	NA	NA	NA	NA	NA	NA	NA	NA
GO:0045321	leukocyte activation	NA	NA	NA	NA	NA	NA	1.34(2.72e-02)	1.77(2.01e-03)	NA	NA	2.22(9.67e-03)	NA	NA	NA	NA	NA	NA	NA	1.39(2.66e-02)	NA	NA	NA	NA	NA	NA	NA	NA	NA	1.71(3.57e-02)	NA	NA	NA	NA	NA	NA	1.37(1.45e-02)	NA	NA	1.40(4.90e-04)	NA	NA	NA	NA	NA	NA	NA	NA	NA
GO:0045428	regulation of nitric oxide biosynthetic ...	NA	NA	NA	NA	NA	NA	NA	NA	NA	NA	8.24(5.91e-03)	NA	NA	NA	NA	NA	NA	NA	NA	NA	NA	NA	NA	NA	NA	NA	NA	NA	NA	NA	NA	NA	NA	NA	NA	NA	NA	NA	NA	NA	NA	NA	NA	NA	NA	NA	NA	NA
GO:0045453	bone resorption	NA	NA	NA	NA	NA	NA	NA	NA	NA	NA	NA	NA	NA	NA	NA	NA	NA	NA	2.76(2.44e-02)	NA	NA	NA	NA	NA	NA	NA	NA	NA	NA	NA	NA	NA	NA	NA	NA	NA	NA	NA	NA	NA	NA	NA	NA	NA	NA	NA	NA	NA
GO:0045580	regulation of T cell differentiation	NA	NA	NA	NA	NA	NA	1.84(4.41e-02)	NA	NA	NA	NA	NA	NA	NA	NA	NA	NA	NA	NA	NA	NA	NA	NA	NA	NA	NA	NA	NA	NA	NA	NA	NA	NA	NA	NA	1.89(2.57e-02)	NA	NA	NA	NA	NA	NA	NA	NA	NA	NA	NA	NA
GO:0045595	regulation of cell differentiation	NA	NA	NA	NA	NA	NA	NA	NA	NA	NA	NA	NA	NA	NA	NA	NA	NA	NA	NA	NA	NA	NA	NA	NA	NA	NA	NA	NA	NA	NA	NA	NA	NA	NA	NA	NA	NA	NA	1.23(4.22e-02)	NA	NA	NA	NA	NA	NA	NA	NA	NA
GO:0045597	positive regulation of cell differentiat...	NA	NA	NA	NA	NA	NA	NA	NA	NA	NA	2.15(4.75e-02)	NA	NA	NA	NA	NA	NA	NA	NA	NA	NA	NA	NA	NA	NA	NA	NA	NA	NA	NA	NA	NA	NA	NA	NA	NA	NA	NA	NA	NA	NA	NA	NA	NA	NA	NA	NA	NA
GO:0045619	regulation of lymphocyte differentiation	NA	NA	NA	NA	NA	NA	1.75(4.83e-02)	NA	NA	NA	NA	NA	NA	NA	NA	NA	NA	NA	NA	NA	NA	NA	NA	NA	NA	NA	NA	NA	NA	NA	NA	NA	NA	NA	NA	1.81(2.71e-02)	NA	NA	NA	NA	NA	NA	NA	NA	NA	NA	NA	NA
GO:0045737	positive regulation of cyclin-dependent ...	NA	NA	NA	NA	NA	NA	NA	NA	NA	NA	8.89(2.91e-02)	NA	NA	NA	NA	NA	NA	NA	NA	NA	NA	NA	NA	NA	NA	NA	NA	NA	NA	NA	NA	NA	NA	NA	NA	NA	NA	NA	NA	NA	NA	NA	NA	NA	NA	NA	NA	NA
GO:0045785	positive regulation of cell adhesion	NA	NA	NA	NA	NA	NA	NA	NA	NA	NA	NA	NA	NA	NA	NA	NA	NA	NA	NA	NA	NA	NA	NA	NA	5.30(2.09e-02)	NA	NA	NA	NA	NA	NA	NA	NA	NA	NA	NA	NA	NA	NA	NA	NA	NA	NA	NA	NA	NA	NA	NA
GO:0045859	regulation of protein kinase activity	NA	NA	NA	NA	NA	NA	NA	NA	NA	NA	NA	NA	NA	NA	NA	NA	NA	NA	NA	NA	1.18(4.73e-02)	NA	NA	NA	NA	NA	NA	NA	NA	NA	NA	NA	NA	NA	NA	NA	NA	NA	NA	NA	NA	NA	NA	NA	NA	NA	NA	NA
GO:0045860	positive regulation of protein kinase ac...	NA	NA	NA	NA	NA	NA	NA	NA	NA	NA	NA	NA	NA	NA	NA	NA	NA	NA	NA	NA	1.23(3.94e-02)	NA	NA	NA	NA	NA	NA	NA	NA	NA	NA	NA	NA	NA	NA	NA	NA	NA	NA	NA	NA	NA	NA	NA	NA	NA	NA	NA
GO:0045937	positive regulation of phosphate metabol...	NA	NA	NA	NA	NA	NA	NA	NA	NA	NA	NA	NA	NA	NA	NA	NA	NA	NA	NA	NA	NA	NA	NA	NA	NA	NA	NA	NA	NA	1.55(3.38e-02)	NA	NA	NA	NA	NA	NA	NA	NA	NA	NA	NA	NA	NA	NA	NA	NA	NA	NA
GO:0046058	cAMP metabolic process	NA	NA	NA	NA	NA	NA	NA	NA	NA	NA	NA	NA	NA	NA	NA	NA	NA	NA	2.71(1.03e-02)	NA	NA	NA	NA	NA	NA	NA	NA	NA	NA	NA	NA	NA	NA	NA	NA	NA	NA	NA	NA	NA	NA	NA	NA	NA	NA	NA	NA	NA
GO:0046209	nitric oxide metabolic process	NA	NA	NA	NA	NA	NA	NA	NA	NA	NA	5.30(1.14e-02)	1.96(2.67e-02)	NA	NA	NA	NA	NA	NA	NA	NA	NA	NA	NA	NA	NA	NA	NA	NA	NA	NA	NA	NA	NA	NA	NA	NA	NA	NA	NA	NA	NA	NA	NA	NA	NA	NA	NA	NA
GO:0046365	monosaccharide catabolic process	NA	NA	NA	NA	NA	NA	NA	NA	NA	NA	NA	NA	NA	NA	NA	NA	NA	NA	NA	NA	NA	NA	NA	NA	NA	NA	NA	NA	NA	NA	NA	NA	NA	NA	NA	NA	NA	NA	NA	NA	4.10(1.10e-02)	NA	NA	NA	NA	NA	NA	NA
GO:0046631	alpha-beta T cell activation	NA	NA	NA	NA	NA	NA	NA	NA	NA	NA	4.07(1.16e-02)	NA	NA	NA	NA	NA	NA	NA	NA	NA	NA	NA	NA	NA	NA	NA	NA	NA	NA	NA	NA	NA	NA	NA	NA	NA	NA	NA	1.83(3.43e-03)	NA	NA	NA	NA	NA	NA	NA	NA	NA
GO:0046632	alpha-beta T cell differentiation	NA	NA	NA	NA	NA	NA	1.99(1.99e-02)	NA	NA	NA	4.84(1.14e-02)	NA	NA	NA	NA	NA	NA	NA	NA	NA	NA	NA	NA	NA	NA	NA	NA	NA	NA	NA	NA	NA	NA	NA	NA	NA	NA	NA	1.83(1.85e-02)	NA	NA	NA	NA	NA	NA	NA	NA	NA
GO:0046637	regulation of alpha-beta T cell differen...	NA	NA	NA	NA	NA	NA	NA	NA	NA	NA	NA	NA	NA	NA	NA	NA	NA	NA	NA	NA	NA	NA	NA	NA	NA	NA	NA	NA	NA	NA	NA	NA	NA	NA	NA	2.22(4.35e-02)	NA	NA	NA	NA	NA	NA	NA	NA	NA	NA	NA	NA
GO:0046649	lymphocyte activation	NA	NA	NA	NA	NA	NA	NA	1.81(2.25e-03)	NA	NA	2.17(1.49e-02)	NA	NA	NA	NA	NA	NA	NA	1.43(2.09e-02)	NA	NA	NA	NA	NA	NA	NA	NA	NA	1.85(1.01e-02)	NA	NA	NA	NA	NA	NA	1.43(4.74e-03)	NA	NA	1.40(1.01e-03)	NA	NA	NA	NA	NA	NA	NA	NA	NA
GO:0046651	lymphocyte proliferation	NA	NA	NA	NA	NA	NA	NA	NA	NA	NA	NA	NA	NA	NA	NA	NA	NA	NA	NA	NA	NA	NA	NA	NA	NA	NA	NA	NA	NA	NA	NA	NA	NA	NA	NA	1.69(8.04e-03)	NA	NA	NA	NA	NA	NA	NA	NA	NA	NA	NA	NA
GO:0046688	response to copper ion	NA	NA	NA	NA	NA	NA	NA	NA	NA	NA	8.00(3.80e-02)	NA	NA	NA	NA	NA	NA	NA	NA	NA	NA	NA	NA	NA	NA	NA	NA	NA	NA	NA	NA	NA	NA	NA	NA	NA	NA	NA	NA	NA	NA	NA	NA	NA	NA	NA	NA	NA
GO:0046849	bone remodeling	NA	NA	NA	NA	NA	NA	NA	NA	NA	NA	NA	NA	NA	NA	NA	NA	NA	NA	2.61(3.62e-02)	NA	NA	NA	NA	NA	NA	NA	NA	NA	NA	NA	NA	NA	NA	NA	NA	NA	NA	NA	NA	NA	NA	NA	NA	NA	NA	NA	NA	NA
GO:0046850	regulation of bone remodeling	NA	NA	NA	NA	NA	NA	NA	NA	NA	NA	NA	NA	NA	NA	NA	NA	NA	NA	NA	NA	NA	NA	NA	NA	NA	NA	NA	NA	NA	NA	NA	NA	NA	NA	NA	NA	NA	NA	NA	NA	7.81(2.03e-02)	NA	NA	NA	NA	NA	NA	NA
GO:0046903	secretion	NA	NA	NA	NA	NA	NA	NA	NA	NA	NA	NA	NA	NA	NA	NA	NA	NA	NA	NA	NA	NA	NA	NA	NA	NA	NA	NA	NA	NA	NA	NA	NA	NA	NA	NA	NA	NA	NA	NA	NA	1.96(3.09e-02)	1.97(2.50e-02)	NA	NA	NA	NA	NA	NA
GO:0048144	fibroblast proliferation	NA	NA	NA	NA	NA	NA	NA	NA	NA	NA	NA	NA	NA	NA	NA	NA	NA	NA	NA	NA	NA	NA	NA	NA	NA	NA	NA	NA	NA	NA	NA	NA	NA	NA	NA	2.16(4.35e-02)	NA	NA	NA	NA	NA	6.02(4.41e-03)	NA	NA	NA	NA	NA	NA
GO:0048145	regulation of fibroblast proliferation	NA	NA	NA	NA	NA	NA	NA	NA	NA	NA	NA	NA	NA	NA	NA	NA	NA	NA	NA	NA	NA	NA	NA	NA	NA	NA	NA	NA	NA	NA	NA	NA	NA	NA	NA	2.16(4.35e-02)	NA	NA	NA	NA	NA	6.02(4.41e-03)	NA	NA	NA	NA	NA	NA
GO:0048247	lymphocyte chemotaxis	NA	NA	NA	NA	NA	NA	NA	NA	NA	NA	NA	NA	NA	NA	NA	NA	NA	NA	3.72(2.09e-02)	NA	NA	NA	NA	NA	NA	NA	NA	NA	NA	NA	NA	NA	NA	NA	NA	NA	NA	NA	NA	NA	NA	NA	NA	NA	NA	NA	NA	NA
GO:0048285	organelle fission	NA	NA	NA	NA	NA	NA	NA	NA	NA	NA	NA	NA	NA	NA	NA	NA	NA	NA	NA	NA	NA	NA	NA	NA	NA	NA	NA	NA	NA	NA	NA	NA	NA	NA	NA	NA	NA	NA	NA	NA	NA	NA	NA	NA	NA	NA	NA	NA
GO:0048477	oogenesis	NA	NA	NA	NA	NA	NA	NA	3.95(4.28e-02)	NA	NA	NA	NA	NA	NA	NA	NA	NA	NA	NA	NA	NA	NA	NA	NA	NA	NA	NA	NA	NA	NA	NA	NA	NA	NA	NA	NA	NA	NA	NA	NA	NA	NA	NA	NA	NA	NA	NA	NA
GO:0048513	organ development	NA	NA	NA	NA	NA	NA	NA	1.32(3.36e-02)	NA	NA	1.62(1.14e-02)	NA	NA	NA	NA	NA	NA	NA	1.24(1.08e-02)	NA	1.12(1.96e-02)	NA	NA	NA	NA	NA	NA	NA	NA	NA	NA	NA	NA	NA	NA	NA	NA	NA	1.18(7.35e-03)	NA	NA	NA	NA	NA	NA	NA	NA	NA
GO:0048514	blood vessel morphogenesis	NA	NA	NA	NA	NA	NA	NA	NA	NA	NA	NA	NA	NA	NA	NA	NA	NA	NA	1.54(4.44e-02)	NA	NA	NA	NA	NA	NA	NA	NA	NA	NA	NA	NA	NA	NA	NA	NA	NA	NA	NA	NA	NA	NA	NA	NA	NA	NA	NA	NA	NA
GO:0048518	positive regulation of biological proces...	NA	NA	NA	NA	NA	NA	NA	1.22(1.60e-02)	NA	NA	1.35(2.19e-02)	1.11(2.87e-02)	NA	NA	NA	NA	NA	NA	NA	NA	1.10(1.00e-03)	NA	NA	NA	NA	NA	NA	NA	NA	NA	NA	NA	NA	NA	NA	NA	NA	NA	1.10(2.88e-02)	NA	NA	1.30(4.10e-02)	NA	NA	NA	NA	NA	NA
GO:0048519	negative regulation of biological proces...	NA	NA	NA	NA	NA	NA	NA	NA	NA	NA	NA	NA	NA	NA	NA	NA	NA	NA	1.15(2.91e-02)	NA	NA	NA	NA	NA	NA	NA	NA	NA	NA	NA	NA	NA	NA	NA	NA	NA	NA	NA	NA	NA	NA	NA	NA	NA	NA	NA	NA	NA
GO:0048520	positive regulation of behavior	NA	NA	NA	NA	NA	NA	NA	NA	NA	NA	NA	NA	NA	NA	NA	NA	NA	NA	NA	NA	NA	NA	NA	NA	NA	NA	NA	NA	NA	NA	NA	NA	NA	NA	NA	NA	NA	NA	NA	NA	NA	NA	NA	NA	NA	NA	NA	NA
GO:0048522	positive regulation of cellular process	NA	NA	NA	NA	NA	NA	NA	1.21(4.13e-02)	NA	NA	1.36(2.38e-02)	1.11(4.98e-02)	NA	NA	NA	NA	NA	NA	1.13(4.57e-02)	NA	1.10(2.33e-03)	NA	NA	NA	NA	NA	NA	NA	NA	NA	NA	NA	NA	NA	NA	NA	NA	NA	1.11(2.66e-02)	NA	NA	NA	NA	NA	NA	NA	NA	NA
GO:0048523	negative regulation of cellular process	NA	NA	NA	NA	NA	NA	NA	NA	NA	NA	NA	NA	NA	NA	NA	NA	NA	NA	1.16(2.44e-02)	NA	NA	NA	NA	NA	NA	NA	NA	NA	NA	NA	NA	NA	NA	NA	NA	NA	NA	NA	NA	NA	NA	NA	NA	NA	NA	NA	NA	NA
GO:0048525	negative regulation of viral reproductio...	NA	NA	NA	NA	NA	NA	NA	NA	NA	NA	NA	NA	NA	NA	NA	NA	NA	NA	NA	NA	1.84(4.59e-02)	NA	NA	NA	NA	NA	NA	NA	NA	NA	NA	NA	NA	NA	NA	NA	NA	NA	NA	NA	NA	NA	NA	NA	NA	NA	NA	NA
GO:0048534	hemopoietic or lymphoid organ developmen...	NA	NA	NA	NA	NA	NA	NA	1.66(2.44e-02)	NA	NA	2.04(3.35e-02)	NA	NA	NA	NA	NA	NA	NA	NA	NA	NA	NA	NA	NA	NA	NA	NA	NA	NA	NA	NA	NA	NA	NA	NA	NA	NA	NA	NA	NA	NA	NA	NA	NA	NA	NA	NA	NA
GO:0048535	lymph node development	NA	NA	NA	NA	NA	NA	NA	NA	NA	NA	13.33(1.14e-02)	NA	NA	NA	NA	NA	NA	NA	NA	NA	NA	NA	NA	NA	NA	NA	NA	NA	NA	NA	NA	NA	NA	NA	NA	NA	NA	NA	NA	NA	NA	NA	NA	NA	NA	NA	NA	NA
GO:0048545	response to steroid hormone stimulus	NA	NA	NA	NA	NA	NA	NA	NA	NA	NA	NA	NA	NA	NA	NA	NA	NA	NA	NA	NA	NA	NA	NA	NA	NA	NA	NA	NA	NA	NA	NA	NA	NA	NA	NA	NA	NA	NA	NA	NA	2.83(2.03e-02)	NA	NA	NA	NA	NA	NA	NA
GO:0048583	regulation of response to stimulus	NA	NA	NA	NA	NA	NA	NA	1.28(3.79e-02)	NA	NA	NA	1.16(1.12e-02)	NA	NA	NA	NA	NA	NA	1.21(1.49e-02)	NA	1.13(1.61e-03)	NA	NA	NA	NA	NA	NA	NA	NA	NA	NA	NA	NA	NA	NA	1.17(2.01e-02)	NA	NA	1.13(4.37e-02)	NA	NA	1.44(3.38e-02)	NA	NA	NA	NA	NA	NA
GO:0048584	positive regulation of response to stimu...	NA	NA	NA	NA	NA	NA	NA	1.47(1.45e-02)	NA	NA	1.83(1.14e-02)	1.21(3.55e-02)	NA	NA	NA	NA	NA	NA	1.34(8.16e-03)	NA	1.17(1.48e-02)	NA	NA	NA	NA	NA	NA	NA	NA	NA	NA	NA	NA	NA	NA	NA	NA	NA	NA	NA	NA	NA	NA	NA	NA	NA	NA	NA
GO:0048659	smooth muscle cell proliferation	NA	NA	NA	NA	NA	NA	NA	NA	NA	NA	NA	NA	NA	NA	NA	NA	NA	NA	NA	NA	NA	NA	NA	NA	NA	NA	NA	NA	NA	NA	NA	NA	NA	NA	NA	NA	NA	NA	NA	NA	NA	NA	NA	NA	NA	NA	2.71(3.79e-02)	NA
GO:0048660	regulation of smooth muscle cell prolife...	NA	NA	NA	NA	NA	NA	NA	NA	NA	NA	NA	NA	NA	NA	NA	NA	NA	NA	NA	NA	1.59(4.24e-02)	NA	NA	NA	NA	NA	NA	NA	NA	NA	NA	NA	NA	NA	NA	NA	NA	NA	NA	NA	NA	NA	NA	NA	NA	NA	2.81(2.89e-02)	NA
GO:0048661	positive regulation of smooth muscle cel...	NA	NA	NA	NA	NA	NA	NA	NA	NA	NA	NA	NA	NA	NA	NA	NA	NA	NA	NA	NA	NA	NA	NA	NA	NA	NA	NA	NA	NA	NA	NA	NA	NA	NA	NA	NA	NA	NA	NA	NA	NA	NA	NA	NA	NA	NA	3.36(2.35e-02)	NA
GO:0048731	system development	NA	NA	NA	NA	NA	NA	NA	NA	NA	NA	1.47(1.14e-02)	NA	NA	NA	NA	NA	NA	NA	1.18(1.68e-02)	NA	NA	NA	NA	NA	NA	NA	NA	NA	NA	NA	NA	NA	NA	NA	NA	NA	NA	NA	1.15(5.42e-03)	NA	NA	1.36(4.98e-02)	NA	NA	NA	NA	NA	NA
GO:0048754	branching morphogenesis of a tube	NA	NA	NA	NA	NA	NA	NA	NA	NA	NA	NA	NA	NA	NA	NA	NA	NA	NA	NA	NA	NA	NA	NA	NA	NA	NA	NA	NA	NA	NA	NA	NA	NA	NA	NA	1.88(4.35e-02)	NA	NA	NA	NA	NA	NA	NA	NA	NA	NA	NA	NA
GO:0048762	mesenchymal cell differentiation	NA	NA	NA	NA	NA	NA	NA	NA	NA	NA	NA	NA	NA	NA	NA	NA	NA	NA	NA	NA	NA	NA	NA	NA	NA	NA	NA	NA	NA	NA	NA	NA	NA	NA	NA	NA	NA	NA	1.85(2.70e-02)	NA	NA	NA	NA	NA	NA	NA	NA	NA
GO:0048821	erythrocyte development	NA	NA	NA	NA	NA	NA	NA	5.08(2.35e-02)	NA	NA	NA	NA	NA	NA	NA	NA	NA	NA	NA	NA	NA	NA	NA	NA	NA	NA	NA	NA	NA	NA	NA	NA	NA	NA	NA	NA	NA	NA	NA	NA	NA	NA	NA	NA	NA	NA	NA	NA
GO:0048856	anatomical structure development	NA	NA	NA	NA	NA	NA	NA	NA	NA	NA	1.38(2.31e-02)	NA	NA	NA	NA	NA	NA	NA	NA	NA	NA	NA	NA	NA	NA	NA	NA	NA	NA	NA	NA	NA	NA	NA	NA	NA	NA	NA	1.16(4.16e-04)	NA	NA	NA	NA	NA	NA	NA	NA	NA
GO:0048869	cellular developmental process	NA	NA	NA	NA	NA	NA	NA	1.31(1.24e-02)	NA	NA	1.40(4.98e-02)	NA	NA	NA	NA	NA	NA	NA	NA	NA	NA	NA	NA	NA	NA	NA	NA	NA	NA	NA	NA	NA	NA	NA	NA	NA	NA	NA	1.13(3.36e-02)	NA	NA	NA	NA	NA	NA	NA	NA	NA
GO:0048870	cell motility	NA	NA	NA	NA	NA	NA	NA	NA	NA	NA	NA	NA	NA	NA	NA	NA	NA	NA	1.40(1.48e-02)	NA	NA	NA	NA	NA	NA	NA	NA	NA	NA	NA	NA	NA	NA	NA	NA	NA	NA	NA	1.25(4.24e-02)	NA	NA	1.78(4.98e-02)	NA	NA	NA	NA	NA	NA
GO:0048871	multicellular organismal homeostasis	NA	NA	NA	NA	NA	NA	NA	NA	NA	NA	NA	NA	NA	NA	NA	NA	NA	NA	1.99(2.44e-02)	NA	NA	NA	NA	NA	NA	NA	NA	NA	NA	NA	NA	NA	NA	NA	NA	NA	NA	NA	NA	NA	NA	NA	NA	NA	NA	NA	NA	NA
GO:0048872	homeostasis of number of cells	NA	NA	NA	NA	NA	NA	NA	2.11(4.19e-02)	NA	NA	NA	NA	NA	NA	NA	NA	NA	NA	NA	NA	NA	NA	NA	NA	NA	NA	NA	NA	NA	NA	NA	NA	NA	NA	NA	NA	NA	NA	NA	NA	NA	NA	NA	NA	NA	NA	NA	NA
GO:0048878	chemical homeostasis	NA	NA	NA	NA	NA	NA	NA	NA	NA	NA	2.34(5.91e-03)	NA	NA	NA	NA	NA	NA	NA	NA	NA	NA	NA	NA	NA	NA	NA	NA	NA	NA	NA	NA	NA	NA	NA	NA	NA	NA	NA	NA	NA	1.92(3.96e-02)	2.09(8.69e-03)	NA	NA	NA	NA	NA	NA
GO:0050663	cytokine secretion	NA	NA	NA	NA	NA	NA	NA	NA	NA	NA	4.64(2.83e-02)	NA	NA	NA	NA	NA	NA	NA	NA	NA	NA	NA	NA	NA	NA	NA	NA	NA	NA	NA	NA	NA	NA	NA	NA	NA	NA	NA	NA	NA	NA	NA	NA	NA	NA	NA	NA	NA
GO:0050671	positive regulation of lymphocyte prolif...	NA	NA	NA	NA	NA	NA	NA	2.70(1.60e-02)	NA	NA	NA	NA	NA	NA	NA	NA	NA	NA	NA	NA	NA	NA	NA	NA	NA	NA	NA	NA	NA	NA	NA	NA	NA	NA	NA	NA	NA	NA	NA	NA	NA	NA	NA	NA	NA	NA	NA	NA
GO:0050701	interleukin-1 secretion	NA	NA	NA	NA	NA	NA	NA	NA	NA	NA	10.00(2.29e-02)	NA	NA	NA	NA	NA	NA	NA	NA	NA	NA	NA	NA	NA	NA	NA	NA	NA	NA	NA	NA	NA	NA	NA	NA	NA	NA	NA	NA	NA	NA	NA	NA	NA	NA	NA	NA	NA
GO:0050707	regulation of cytokine secretion	NA	NA	NA	NA	NA	NA	NA	NA	NA	NA	4.41(4.94e-02)	NA	NA	NA	NA	NA	NA	NA	NA	NA	NA	NA	NA	NA	NA	NA	NA	NA	NA	NA	NA	NA	NA	NA	NA	NA	NA	NA	NA	NA	NA	NA	NA	NA	NA	NA	NA	NA
GO:0050715	positive regulation of cytokine secretio...	NA	NA	NA	NA	NA	NA	NA	NA	NA	NA	6.25(3.38e-02)	NA	NA	NA	NA	NA	NA	NA	NA	NA	NA	NA	NA	NA	NA	NA	NA	NA	NA	NA	NA	NA	NA	NA	NA	NA	NA	NA	NA	NA	NA	NA	NA	NA	NA	NA	NA	NA
GO:0050727	regulation of inflammatory response	NA	NA	NA	NA	NA	NA	NA	NA	NA	NA	NA	NA	NA	NA	NA	NA	NA	NA	NA	NA	NA	NA	NA	NA	NA	NA	NA	NA	2.49(4.10e-02)	2.12(4.21e-02)	NA	NA	NA	NA	NA	NA	NA	NA	NA	NA	NA	NA	NA	NA	NA	NA	NA	NA
GO:0050729	positive regulation of inflammatory resp...	NA	NA	NA	NA	NA	NA	NA	NA	NA	NA	4.41(4.94e-02)	NA	NA	NA	NA	NA	NA	NA	NA	NA	NA	NA	NA	NA	NA	NA	NA	NA	NA	3.17(2.80e-02)	NA	NA	NA	NA	NA	NA	NA	NA	1.96(2.62e-02)	NA	NA	NA	NA	NA	NA	NA	NA	NA
GO:0050730	regulation of peptidyl-tyrosine phosphor...	NA	NA	NA	NA	NA	NA	NA	NA	NA	NA	NA	NA	NA	NA	NA	NA	NA	NA	NA	NA	NA	NA	NA	NA	NA	NA	NA	NA	NA	NA	NA	NA	NA	NA	NA	NA	NA	NA	NA	NA	NA	3.31(4.98e-02)	NA	NA	NA	NA	NA	NA
GO:0050776	regulation of immune response	NA	NA	NA	NA	NA	NA	NA	1.63(2.16e-02)	NA	NA	1.96(3.42e-02)	NA	NA	NA	NA	NA	NA	NA	NA	NA	1.27(1.61e-03)	NA	NA	NA	NA	NA	NA	NA	NA	NA	NA	NA	NA	NA	NA	1.45(1.50e-03)	1.80(1.60e-02)	NA	1.28(3.49e-02)	NA	NA	2.05(1.37e-02)	NA	NA	NA	NA	NA	NA
GO:0050778	positive regulation of immune response	NA	NA	NA	NA	NA	NA	NA	1.71(4.13e-02)	NA	NA	NA	NA	NA	NA	NA	NA	NA	NA	NA	NA	1.24(3.24e-02)	NA	NA	NA	NA	NA	NA	NA	NA	NA	NA	NA	NA	NA	NA	1.37(4.47e-02)	NA	NA	NA	NA	NA	NA	NA	NA	NA	NA	NA	NA
GO:0050789	regulation of biological process	NA	NA	NA	NA	NA	NA	NA	NA	NA	NA	NA	NA	NA	NA	NA	NA	NA	NA	1.07(2.42e-02)	NA	NA	NA	NA	NA	NA	NA	NA	NA	NA	NA	NA	NA	NA	NA	NA	NA	NA	NA	NA	NA	NA	1.19(4.41e-03)	NA	NA	NA	NA	NA	NA
GO:0050793	regulation of developmental process	NA	NA	NA	NA	NA	NA	NA	NA	NA	NA	1.80(1.14e-02)	NA	NA	NA	NA	NA	NA	NA	NA	NA	NA	NA	NA	NA	NA	NA	NA	NA	NA	NA	NA	NA	NA	NA	NA	1.25(2.01e-02)	NA	NA	1.25(2.37e-03)	NA	NA	NA	NA	NA	NA	NA	NA	NA
GO:0050794	regulation of cellular process	NA	NA	NA	NA	NA	NA	NA	NA	NA	NA	NA	NA	NA	NA	NA	NA	NA	NA	1.08(2.09e-02)	NA	NA	NA	NA	NA	NA	NA	NA	NA	NA	NA	NA	NA	NA	NA	NA	NA	NA	NA	NA	NA	NA	1.18(1.16e-02)	NA	NA	NA	NA	NA	NA
GO:0050801	ion homeostasis	NA	NA	NA	NA	NA	NA	NA	NA	NA	NA	2.53(6.45e-03)	NA	NA	NA	NA	NA	NA	NA	NA	NA	NA	NA	NA	NA	NA	NA	NA	NA	NA	NA	NA	NA	NA	NA	NA	NA	NA	NA	NA	NA	NA	NA	NA	NA	NA	NA	NA	NA
GO:0050830	defense response to Gram-positive bacter...	NA	NA	NA	NA	NA	NA	NA	NA	NA	NA	7.14(2.38e-02)	NA	NA	NA	NA	NA	NA	NA	NA	NA	NA	NA	NA	NA	NA	NA	NA	NA	NA	NA	NA	NA	NA	NA	NA	NA	NA	NA	NA	NA	8.05(5.22e-03)	6.17(4.24e-02)	NA	NA	NA	NA	NA	NA
GO:0050863	regulation of T cell activation	NA	NA	NA	NA	NA	NA	NA	1.86(4.96e-02)	NA	NA	2.58(2.91e-02)	NA	NA	NA	NA	NA	NA	NA	NA	NA	NA	NA	NA	NA	NA	NA	NA	NA	NA	1.88(3.30e-02)	NA	NA	NA	NA	NA	NA	NA	NA	1.40(4.49e-02)	NA	NA	NA	NA	NA	NA	NA	NA	NA
GO:0050865	regulation of cell activation	NA	NA	NA	NA	NA	NA	1.47(1.16e-02)	1.83(1.31e-02)	NA	NA	NA	NA	NA	NA	NA	NA	NA	NA	NA	NA	1.28(1.40e-02)	NA	NA	NA	NA	NA	NA	NA	NA	NA	NA	NA	NA	NA	NA	NA	NA	NA	1.43(3.78e-03)	NA	NA	2.12(4.98e-02)	NA	NA	NA	NA	NA	NA
GO:0050866	negative regulation of cell activation	NA	NA	NA	NA	NA	NA	NA	NA	NA	NA	NA	NA	NA	NA	NA	NA	NA	NA	NA	NA	NA	NA	NA	NA	NA	NA	NA	NA	NA	NA	NA	NA	NA	NA	NA	1.84(3.52e-02)	NA	NA	NA	NA	NA	NA	NA	NA	NA	NA	NA	NA
GO:0050867	positive regulation of cell activation	NA	NA	NA	NA	NA	NA	1.47(3.92e-02)	2.06(6.47e-03)	NA	NA	NA	NA	NA	NA	NA	NA	NA	NA	NA	NA	NA	NA	NA	NA	NA	NA	NA	NA	NA	1.89(2.80e-02)	NA	NA	NA	NA	NA	NA	NA	NA	NA	NA	NA	NA	NA	NA	NA	NA	NA	NA
GO:0050870	positive regulation of T cell activation	NA	NA	NA	NA	NA	NA	NA	NA	NA	NA	NA	NA	NA	NA	NA	NA	NA	NA	NA	NA	NA	NA	NA	NA	NA	NA	NA	NA	NA	2.12(2.05e-02)	NA	NA	NA	NA	NA	NA	NA	NA	NA	NA	NA	NA	NA	NA	NA	NA	NA	NA
GO:0050896	response to stimulus	NA	NA	NA	NA	NA	NA	1.08(2.73e-02)	1.17(1.71e-03)	NA	NA	1.20(4.05e-02)	1.07(3.55e-02)	NA	NA	NA	NA	NA	NA	1.12(2.40e-03)	NA	1.08(7.05e-06)	NA	NA	NA	1.46(3.91e-06)	NA	NA	NA	NA	NA	NA	NA	NA	NA	NA	1.08(3.52e-02)	1.20(7.81e-03)	NA	1.13(1.27e-07)	NA	1.22(2.15e-02)	1.26(3.53e-03)	NA	NA	NA	NA	1.13(2.35e-02)	NA
GO:0050900	leukocyte migration	NA	NA	NA	NA	NA	NA	NA	NA	NA	NA	2.73(3.38e-02)	NA	NA	NA	NA	NA	NA	NA	1.81(8.16e-03)	NA	NA	NA	NA	NA	NA	NA	NA	NA	NA	NA	NA	NA	NA	NA	NA	NA	NA	NA	NA	NA	NA	NA	NA	NA	NA	NA	NA	NA
GO:0050920	regulation of chemotaxis	NA	NA	NA	NA	NA	NA	NA	NA	NA	NA	NA	NA	NA	NA	NA	NA	NA	NA	2.26(2.14e-02)	NA	NA	NA	NA	NA	NA	NA	NA	NA	NA	NA	NA	NA	NA	NA	NA	NA	NA	NA	NA	NA	NA	NA	NA	NA	NA	NA	NA	NA
GO:0050921	positive regulation of chemotaxis	NA	NA	NA	NA	NA	NA	NA	NA	NA	NA	4.41(4.94e-02)	NA	NA	NA	NA	NA	NA	NA	2.30(3.75e-02)	NA	NA	NA	NA	NA	NA	NA	NA	NA	NA	NA	NA	NA	NA	NA	NA	NA	NA	NA	NA	NA	NA	NA	NA	NA	NA	NA	NA	NA
GO:0050926	regulation of positive chemotaxis	NA	NA	NA	NA	NA	NA	NA	NA	NA	NA	NA	NA	NA	NA	NA	NA	NA	NA	NA	NA	NA	NA	NA	NA	NA	NA	NA	NA	NA	NA	NA	NA	NA	NA	NA	NA	NA	NA	NA	NA	NA	8.70(3.72e-02)	NA	NA	NA	NA	NA	NA
GO:0050927	positive regulation of positive chemotax...	NA	NA	NA	NA	NA	NA	NA	NA	NA	NA	NA	NA	NA	NA	NA	NA	NA	NA	NA	NA	NA	NA	NA	NA	NA	NA	NA	NA	NA	NA	NA	NA	NA	NA	NA	NA	NA	NA	NA	NA	NA	8.70(3.72e-02)	NA	NA	NA	NA	NA	NA
GO:0051047	positive regulation of secretion	NA	NA	NA	NA	NA	NA	NA	NA	NA	NA	NA	NA	NA	NA	NA	NA	NA	NA	NA	NA	NA	NA	NA	NA	NA	NA	NA	NA	NA	NA	NA	NA	NA	NA	NA	NA	NA	NA	NA	NA	3.05(4.57e-02)	NA	NA	NA	NA	NA	NA	NA
GO:0051050	positive regulation of transport	NA	NA	NA	NA	NA	NA	NA	NA	NA	NA	2.30(3.35e-02)	NA	NA	NA	NA	NA	NA	NA	NA	NA	NA	NA	NA	NA	NA	NA	NA	NA	NA	NA	NA	NA	NA	NA	NA	NA	NA	NA	NA	NA	NA	NA	NA	NA	NA	NA	NA	NA
GO:0051094	positive regulation of developmental pro...	NA	NA	NA	NA	NA	NA	NA	NA	NA	NA	2.27(1.14e-02)	NA	NA	NA	NA	NA	NA	NA	NA	NA	NA	NA	NA	NA	NA	NA	NA	NA	NA	NA	NA	NA	NA	NA	NA	NA	NA	NA	NA	NA	NA	NA	NA	NA	NA	NA	NA	NA
GO:0051172	negative regulation of nitrogen compound...	NA	NA	NA	NA	NA	NA	NA	NA	NA	NA	NA	NA	NA	NA	NA	NA	NA	NA	1.30(3.05e-02)	NA	NA	NA	NA	NA	NA	NA	NA	NA	NA	NA	NA	NA	NA	NA	NA	NA	NA	NA	NA	NA	NA	NA	NA	NA	NA	NA	NA	NA
GO:0051174	regulation of phosphorus metabolic proce...	NA	NA	NA	NA	NA	NA	NA	NA	NA	NA	NA	NA	NA	NA	NA	NA	NA	NA	NA	NA	1.15(4.32e-02)	NA	NA	NA	NA	NA	NA	NA	NA	NA	NA	NA	NA	NA	NA	NA	NA	NA	NA	NA	NA	NA	NA	NA	NA	NA	NA	NA
GO:0051213	dioxygenase activity	NA	NA	NA	NA	NA	NA	NA	NA	NA	NA	NA	NA	NA	NA	NA	NA	NA	NA	NA	NA	NA	NA	NA	NA	NA	NA	NA	NA	NA	NA	NA	NA	NA	NA	NA	NA	NA	NA	NA	NA	3.91(2.66e-02)	NA	NA	NA	NA	NA	NA	NA
GO:0051239	regulation of multicellular organismal p...	NA	NA	NA	NA	NA	NA	NA	1.49(1.21e-03)	NA	NA	1.69(1.14e-02)	1.23(6.88e-03)	NA	NA	NA	NA	NA	NA	1.24(2.69e-02)	NA	1.15(9.08e-03)	NA	NA	NA	1.78(3.29e-02)	NA	NA	NA	NA	NA	NA	NA	NA	NA	NA	1.22(1.82e-02)	NA	NA	1.19(1.55e-02)	NA	1.63(1.78e-02)	1.56(3.56e-02)	NA	NA	NA	NA	NA	NA
GO:0051240	positive regulation of multicellular org...	NA	NA	NA	NA	NA	NA	NA	NA	NA	NA	NA	NA	NA	NA	NA	NA	NA	NA	NA	NA	1.28(1.96e-02)	NA	NA	NA	NA	NA	NA	NA	NA	NA	NA	NA	NA	NA	NA	NA	2.07(1.60e-02)	NA	NA	NA	2.53(1.03e-02)	NA	NA	NA	NA	NA	NA	NA
GO:0051241	negative regulation of multicellular org...	NA	NA	NA	NA	NA	NA	NA	NA	NA	NA	NA	NA	NA	NA	NA	NA	NA	NA	NA	NA	1.30(3.08e-02)	NA	NA	NA	NA	NA	NA	NA	NA	NA	NA	NA	NA	NA	NA	NA	NA	NA	NA	NA	NA	NA	NA	NA	NA	NA	NA	NA
GO:0051247	positive regulation of protein metabolic...	NA	NA	NA	NA	NA	NA	NA	1.49(1.70e-02)	NA	NA	NA	NA	NA	NA	NA	NA	NA	NA	NA	NA	NA	NA	NA	NA	NA	NA	NA	NA	NA	1.43(3.38e-02)	NA	NA	NA	NA	NA	NA	NA	NA	NA	NA	NA	NA	NA	NA	NA	NA	NA	NA
GO:0051249	regulation of lymphocyte activation	NA	NA	NA	NA	NA	NA	NA	1.90(1.24e-02)	NA	NA	NA	NA	NA	NA	NA	NA	NA	NA	NA	NA	1.28(2.18e-02)	NA	NA	NA	NA	NA	NA	NA	NA	NA	NA	NA	NA	NA	NA	1.42(4.23e-02)	NA	NA	1.44(7.50e-03)	NA	NA	NA	NA	NA	NA	NA	NA	NA
GO:0051251	positive regulation of lymphocyte activa...	NA	NA	NA	NA	NA	NA	NA	2.03(1.20e-02)	NA	NA	NA	NA	NA	NA	NA	NA	NA	NA	NA	NA	NA	NA	NA	NA	NA	NA	NA	NA	NA	1.85(3.38e-02)	NA	NA	NA	NA	NA	NA	NA	NA	NA	NA	NA	NA	NA	NA	NA	NA	NA	NA
GO:0051272	positive regulation of cellular componen...	NA	NA	NA	NA	NA	NA	NA	NA	NA	NA	NA	NA	NA	NA	NA	NA	NA	NA	NA	NA	NA	NA	NA	NA	NA	NA	NA	NA	NA	2.10(2.80e-02)	NA	NA	NA	NA	NA	NA	NA	NA	NA	NA	NA	NA	NA	NA	NA	NA	NA	NA
GO:0051301	cell division	NA	NA	NA	NA	NA	NA	NA	NA	NA	NA	NA	NA	NA	NA	NA	NA	NA	NA	NA	NA	NA	NA	NA	NA	NA	NA	NA	NA	NA	NA	NA	NA	NA	NA	NA	NA	NA	NA	NA	NA	NA	NA	NA	NA	NA	NA	NA	NA
GO:0051384	response to glucocorticoid stimulus	NA	NA	NA	NA	NA	NA	NA	NA	NA	NA	NA	NA	NA	NA	NA	NA	NA	NA	NA	NA	1.51(4.49e-02)	NA	NA	NA	NA	NA	NA	NA	NA	NA	NA	NA	NA	NA	NA	NA	NA	NA	NA	NA	NA	NA	NA	NA	NA	NA	NA	NA
GO:0051400	BH domain binding	NA	NA	NA	NA	NA	NA	NA	NA	NA	NA	12.00(3.93e-02)	NA	NA	NA	NA	NA	NA	NA	NA	NA	NA	NA	NA	NA	NA	NA	NA	NA	NA	NA	NA	NA	NA	NA	NA	NA	NA	NA	NA	NA	NA	NA	NA	NA	NA	NA	NA	NA
GO:0051402	neuron apoptotic process	NA	NA	NA	NA	NA	NA	NA	NA	NA	NA	NA	NA	NA	NA	NA	NA	NA	NA	NA	NA	NA	NA	NA	NA	NA	NA	NA	NA	NA	NA	NA	NA	NA	NA	NA	NA	NA	NA	NA	NA	NA	2.87(4.98e-02)	NA	NA	NA	NA	NA	NA
GO:0051607	defense response to virus	NA	NA	NA	NA	NA	NA	NA	NA	NA	NA	NA	NA	NA	NA	NA	NA	NA	NA	NA	NA	NA	NA	NA	NA	3.66(4.15e-02)	NA	NA	NA	NA	NA	NA	NA	NA	NA	NA	NA	NA	NA	NA	NA	NA	NA	NA	NA	NA	NA	NA	NA
GO:0051674	localization of cell	NA	NA	NA	NA	NA	NA	NA	NA	NA	NA	NA	NA	NA	NA	NA	NA	NA	NA	1.40(1.48e-02)	NA	NA	NA	NA	NA	NA	NA	NA	NA	NA	NA	NA	NA	NA	NA	NA	NA	NA	NA	1.25(4.24e-02)	NA	NA	1.78(4.98e-02)	NA	NA	NA	NA	NA	NA
GO:0051704	multi-organism process	NA	NA	NA	NA	NA	NA	NA	1.58(8.37e-04)	NA	NA	1.63(4.08e-02)	NA	NA	NA	NA	NA	NA	NA	1.26(3.74e-02)	NA	NA	NA	NA	NA	2.24(5.73e-04)	NA	NA	NA	NA	NA	NA	NA	NA	NA	NA	NA	1.51(4.33e-02)	NA	NA	NA	NA	NA	NA	NA	NA	NA	NA	NA
GO:0051707	response to other organism	NA	NA	NA	NA	NA	NA	1.31(4.99e-02)	1.81(1.34e-03)	NA	NA	2.26(8.21e-03)	NA	NA	NA	NA	NA	NA	NA	1.53(2.28e-03)	NA	1.24(9.08e-03)	NA	NA	NA	3.80(4.73e-08)	NA	NA	NA	NA	NA	NA	NA	NA	NA	NA	1.34(2.41e-02)	NA	NA	1.29(2.62e-02)	NA	NA	2.05(1.35e-02)	NA	NA	NA	NA	1.53(3.72e-02)	NA
GO:0051716	cellular response to stimulus	NA	NA	NA	NA	NA	NA	NA	1.17(2.19e-02)	NA	NA	1.25(3.50e-02)	NA	NA	NA	NA	NA	NA	NA	1.14(3.02e-03)	NA	1.08(7.99e-04)	NA	NA	NA	1.46(6.11e-04)	NA	NA	NA	NA	NA	NA	NA	NA	NA	NA	NA	1.24(9.53e-03)	NA	1.13(1.08e-04)	NA	NA	1.30(5.72e-03)	NA	NA	NA	NA	NA	NA
GO:0051894	positive regulation of focal adhesion as...	NA	NA	NA	NA	NA	NA	NA	NA	NA	NA	NA	NA	NA	NA	NA	NA	NA	NA	NA	NA	NA	NA	NA	NA	17.65(2.71e-02)	NA	NA	NA	NA	NA	NA	NA	NA	NA	NA	NA	NA	NA	NA	NA	NA	NA	NA	NA	NA	NA	NA	NA
GO:0051899	membrane depolarization	NA	NA	NA	NA	NA	NA	NA	NA	NA	NA	NA	NA	NA	NA	NA	NA	NA	NA	2.43(4.12e-02)	NA	NA	NA	NA	NA	NA	NA	NA	NA	NA	NA	NA	NA	NA	NA	NA	NA	NA	NA	NA	NA	NA	NA	NA	NA	NA	NA	NA	NA
GO:0051930	regulation of sensory perception of pain	NA	NA	NA	NA	NA	NA	NA	NA	NA	NA	NA	NA	NA	NA	NA	NA	NA	NA	3.66(4.12e-02)	NA	NA	NA	NA	NA	NA	NA	NA	NA	NA	NA	NA	NA	NA	NA	NA	NA	NA	NA	NA	NA	NA	NA	NA	NA	NA	NA	NA	NA
GO:0051931	regulation of sensory perception	NA	NA	NA	NA	NA	NA	NA	NA	NA	NA	NA	NA	NA	NA	NA	NA	NA	NA	3.66(4.12e-02)	NA	NA	NA	NA	NA	NA	NA	NA	NA	NA	NA	NA	NA	NA	NA	NA	NA	NA	NA	NA	NA	NA	NA	NA	NA	NA	NA	NA	NA
GO:0051952	regulation of amine transport	NA	NA	NA	NA	NA	NA	NA	NA	NA	NA	NA	NA	NA	NA	NA	NA	NA	NA	NA	NA	NA	NA	NA	NA	NA	NA	NA	NA	NA	NA	NA	NA	NA	NA	NA	NA	NA	NA	NA	NA	8.62(1.78e-02)	NA	NA	NA	NA	NA	NA	NA
GO:0052547	regulation of peptidase activity	NA	NA	NA	NA	NA	NA	NA	NA	NA	NA	NA	NA	NA	NA	NA	NA	NA	NA	1.68(1.49e-02)	NA	1.30(4.82e-02)	NA	NA	NA	NA	NA	NA	NA	NA	NA	NA	NA	NA	NA	NA	NA	NA	NA	NA	NA	NA	NA	NA	NA	NA	NA	NA	NA
GO:0052548	regulation of endopeptidase activity	NA	NA	NA	NA	NA	NA	NA	NA	NA	NA	NA	NA	NA	NA	NA	NA	NA	NA	1.69(1.49e-02)	NA	NA	NA	NA	NA	NA	NA	NA	NA	NA	NA	NA	NA	NA	NA	NA	NA	NA	NA	NA	NA	NA	NA	NA	NA	NA	NA	NA	NA
GO:0052745	inositol phosphate phosphatase activity	NA	NA	NA	NA	NA	NA	NA	NA	NA	NA	NA	NA	NA	NA	NA	NA	NA	NA	NA	NA	NA	NA	NA	NA	NA	NA	NA	NA	NA	NA	NA	NA	NA	NA	NA	NA	NA	NA	2.39(2.89e-02)	NA	NA	NA	NA	NA	NA	NA	NA	NA
GO:0055065	metal ion homeostasis	NA	NA	NA	NA	NA	NA	NA	NA	NA	NA	2.74(2.17e-02)	NA	NA	NA	NA	NA	NA	NA	NA	NA	NA	NA	NA	NA	NA	NA	NA	NA	NA	NA	NA	NA	NA	NA	NA	NA	NA	NA	NA	NA	NA	NA	NA	NA	NA	NA	NA	NA
GO:0055080	cation homeostasis	NA	NA	NA	NA	NA	NA	NA	NA	NA	NA	2.40(2.91e-02)	NA	NA	NA	NA	NA	NA	NA	NA	NA	NA	NA	NA	NA	NA	NA	NA	NA	NA	NA	NA	NA	NA	NA	NA	NA	NA	NA	NA	NA	NA	NA	NA	NA	NA	NA	NA	NA
GO:0055082	cellular chemical homeostasis	NA	NA	NA	NA	NA	NA	NA	NA	NA	NA	2.57(5.91e-03)	NA	NA	NA	NA	NA	NA	NA	NA	NA	NA	NA	NA	NA	NA	NA	NA	NA	NA	NA	NA	NA	NA	NA	NA	NA	NA	NA	NA	NA	NA	2.02(4.98e-02)	NA	NA	NA	NA	NA	NA
GO:0060089	molecular transducer activity	NA	NA	NA	NA	NA	NA	NA	NA	NA	NA	1.77(4.40e-02)	NA	NA	NA	NA	NA	NA	NA	NA	NA	NA	NA	NA	NA	NA	NA	NA	NA	NA	NA	NA	NA	NA	NA	NA	NA	1.65(4.00e-02)	NA	1.30(3.96e-03)	NA	NA	NA	NA	NA	NA	NA	NA	NA
GO:0060090	binding, bridging	NA	NA	3.61(3.13e-02)	NA	NA	NA	NA	NA	NA	NA	NA	NA	NA	NA	NA	NA	NA	NA	NA	NA	NA	NA	NA	NA	NA	NA	NA	NA	NA	NA	NA	NA	NA	NA	NA	NA	NA	NA	NA	NA	NA	NA	NA	NA	NA	NA	NA	NA
GO:0060326	cell chemotaxis	NA	NA	NA	NA	NA	NA	NA	NA	NA	NA	NA	NA	NA	NA	NA	NA	NA	NA	2.21(3.02e-03)	NA	NA	NA	NA	NA	NA	NA	NA	NA	NA	NA	NA	NA	NA	NA	NA	NA	NA	NA	NA	NA	NA	NA	NA	NA	NA	NA	NA	NA
GO:0060333	interferon-gamma-mediated signaling path...	NA	NA	NA	NA	NA	NA	NA	NA	NA	NA	NA	NA	NA	NA	NA	NA	NA	NA	NA	NA	1.51(1.68e-02)	NA	NA	NA	NA	NA	NA	NA	NA	NA	NA	NA	NA	NA	NA	1.91(1.45e-02)	NA	NA	NA	NA	NA	NA	NA	NA	NA	NA	NA	NA
GO:0060337	type I interferon-mediated signaling pat...	NA	NA	NA	NA	NA	NA	NA	3.08(3.03e-03)	NA	NA	NA	NA	NA	NA	NA	NA	NA	NA	NA	NA	1.52(1.79e-02)	NA	NA	NA	7.89(6.09e-06)	NA	NA	NA	NA	NA	NA	NA	NA	NA	NA	NA	NA	NA	1.79(1.17e-02)	NA	NA	NA	NA	NA	NA	NA	NA	NA
GO:0060429	epithelium development	NA	NA	NA	NA	NA	NA	NA	NA	NA	NA	NA	NA	NA	NA	NA	NA	NA	NA	1.48(3.27e-02)	NA	NA	NA	NA	NA	NA	NA	NA	NA	NA	NA	NA	NA	NA	NA	NA	NA	NA	NA	NA	NA	NA	NA	NA	NA	NA	NA	NA	NA
GO:0060644	mammary gland epithelial cell differenti...	NA	NA	NA	NA	NA	NA	NA	6.78(4.28e-02)	NA	NA	NA	NA	NA	NA	NA	NA	NA	NA	NA	NA	NA	NA	NA	NA	NA	NA	NA	NA	NA	NA	NA	NA	NA	NA	NA	NA	NA	NA	NA	NA	NA	NA	NA	NA	NA	NA	NA	NA
GO:0060993	kidney morphogenesis	NA	NA	NA	NA	NA	NA	NA	NA	NA	NA	NA	2.46(4.59e-02)	NA	NA	NA	NA	NA	NA	NA	NA	NA	NA	NA	NA	NA	NA	NA	NA	NA	NA	NA	NA	NA	NA	NA	NA	NA	NA	NA	NA	NA	NA	NA	NA	NA	NA	NA	NA
GO:0061008	hepaticobiliary system development	NA	NA	NA	NA	NA	NA	NA	NA	NA	NA	NA	NA	NA	NA	NA	NA	NA	NA	NA	NA	NA	NA	NA	NA	NA	NA	NA	NA	NA	NA	NA	NA	NA	NA	NA	NA	3.18(2.47e-02)	NA	NA	NA	NA	NA	NA	NA	NA	NA	NA	NA
GO:0061041	regulation of wound healing	NA	NA	NA	NA	NA	NA	NA	NA	NA	NA	NA	NA	NA	NA	NA	NA	NA	NA	2.31(4.57e-02)	NA	NA	NA	NA	NA	NA	NA	NA	NA	NA	NA	NA	NA	NA	NA	NA	NA	NA	NA	NA	NA	NA	NA	NA	NA	NA	NA	NA	NA
GO:0061134	peptidase regulator activity	NA	NA	NA	NA	NA	NA	NA	NA	NA	NA	NA	NA	NA	NA	NA	NA	NA	NA	NA	NA	1.45(4.32e-02)	NA	NA	NA	NA	NA	NA	NA	NA	NA	NA	NA	NA	NA	NA	NA	NA	NA	NA	NA	NA	NA	NA	NA	NA	NA	NA	NA
GO:0061138	morphogenesis of a branching epithelium	NA	NA	NA	NA	NA	NA	NA	NA	NA	NA	NA	NA	NA	NA	NA	NA	NA	NA	NA	NA	1.51(4.49e-02)	NA	NA	NA	NA	NA	NA	NA	NA	NA	NA	NA	NA	NA	NA	NA	NA	NA	NA	NA	NA	NA	NA	NA	NA	NA	NA	NA
GO:0061326	renal tubule development	NA	NA	NA	NA	NA	NA	NA	NA	NA	NA	7.27(4.42e-02)	NA	NA	NA	NA	NA	NA	NA	NA	NA	NA	NA	NA	NA	NA	NA	NA	NA	NA	NA	NA	NA	NA	NA	NA	NA	NA	NA	NA	NA	NA	NA	NA	NA	NA	NA	NA	NA
GO:0065007	biological regulation	NA	NA	NA	NA	NA	NA	NA	NA	NA	NA	NA	NA	NA	NA	NA	NA	NA	NA	1.07(2.44e-02)	NA	1.03(4.49e-02)	NA	NA	NA	NA	NA	NA	NA	NA	NA	NA	NA	NA	NA	NA	NA	NA	NA	NA	NA	NA	1.18(3.53e-03)	NA	NA	NA	NA	NA	NA
GO:0065008	regulation of biological quality	NA	NA	NA	NA	NA	NA	NA	1.31(1.30e-02)	NA	NA	NA	NA	NA	NA	NA	NA	NA	NA	NA	NA	1.11(2.01e-02)	NA	NA	NA	NA	NA	NA	NA	NA	NA	NA	NA	NA	NA	NA	NA	NA	NA	1.18(2.37e-03)	NA	NA	NA	NA	NA	NA	NA	NA	NA
GO:0070085	glycosylation	NA	NA	NA	NA	NA	NA	NA	NA	NA	NA	NA	NA	NA	NA	NA	NA	NA	NA	NA	NA	1.27(4.73e-02)	NA	NA	NA	NA	NA	NA	NA	NA	NA	NA	NA	NA	NA	NA	NA	NA	NA	NA	NA	NA	NA	NA	NA	NA	NA	NA	NA
GO:0070098	chemokine-mediated signaling pathway	NA	NA	NA	NA	NA	NA	NA	NA	NA	NA	7.27(4.42e-02)	NA	NA	NA	NA	NA	NA	NA	NA	NA	NA	NA	NA	NA	NA	NA	NA	NA	NA	NA	NA	NA	NA	NA	NA	NA	NA	NA	NA	NA	NA	NA	NA	NA	NA	NA	NA	NA
GO:0070371	ERK1 and ERK2 cascade	NA	NA	NA	NA	NA	NA	NA	NA	NA	NA	3.70(3.99e-02)	NA	NA	NA	NA	NA	NA	NA	NA	NA	NA	NA	NA	NA	NA	NA	NA	NA	NA	NA	NA	NA	NA	NA	NA	NA	NA	NA	NA	NA	NA	NA	NA	NA	NA	NA	NA	NA
GO:0070372	regulation of ERK1 and ERK2 cascade	NA	NA	NA	NA	NA	NA	NA	NA	NA	NA	3.87(4.94e-02)	NA	NA	NA	NA	NA	NA	NA	NA	NA	NA	NA	NA	NA	NA	NA	NA	NA	NA	NA	NA	NA	NA	NA	NA	NA	NA	NA	NA	NA	NA	NA	NA	NA	NA	NA	NA	NA
GO:0070482	response to oxygen levels	NA	NA	NA	NA	NA	NA	NA	NA	NA	NA	NA	NA	NA	NA	NA	NA	NA	NA	NA	NA	NA	NA	NA	NA	NA	NA	NA	NA	NA	NA	NA	NA	NA	NA	NA	NA	NA	NA	NA	NA	3.72(1.26e-04)	NA	NA	NA	NA	NA	NA	NA
GO:0070661	leukocyte proliferation	NA	NA	NA	NA	NA	NA	NA	NA	NA	NA	NA	NA	NA	NA	NA	NA	NA	NA	NA	NA	NA	NA	NA	NA	NA	NA	NA	NA	NA	NA	NA	NA	NA	NA	NA	1.72(4.74e-03)	NA	NA	NA	NA	NA	NA	NA	NA	NA	NA	NA	NA
GO:0070665	positive regulation of leukocyte prolife...	NA	NA	NA	NA	NA	NA	NA	2.64(1.88e-02)	NA	NA	NA	NA	NA	NA	NA	NA	NA	NA	NA	NA	NA	NA	NA	NA	NA	NA	NA	NA	NA	NA	NA	NA	NA	NA	NA	NA	NA	NA	NA	NA	NA	NA	NA	NA	NA	NA	NA	NA
GO:0070887	cellular response to chemical stimulus	NA	NA	NA	NA	NA	NA	NA	1.56(6.80e-05)	NA	NA	1.65(1.14e-02)	NA	NA	NA	NA	NA	NA	NA	1.23(2.44e-02)	NA	1.21(8.10e-06)	NA	NA	NA	2.00(8.59e-04)	NA	NA	NA	NA	1.32(3.38e-02)	NA	NA	NA	NA	NA	NA	NA	NA	1.18(1.98e-02)	NA	NA	1.51(4.07e-02)	NA	NA	NA	NA	NA	NA
GO:0071103	DNA conformation change	NA	NA	NA	NA	NA	NA	NA	NA	NA	NA	NA	NA	NA	NA	NA	NA	NA	NA	NA	NA	NA	NA	NA	NA	NA	NA	NA	NA	NA	NA	NA	NA	NA	NA	NA	NA	NA	NA	NA	NA	NA	NA	3.96(4.97e-02)	NA	NA	NA	NA	NA
GO:0071276	cellular response to cadmium ion	NA	NA	NA	NA	NA	NA	NA	NA	NA	NA	NA	NA	NA	NA	NA	NA	NA	NA	NA	NA	NA	NA	NA	NA	NA	NA	NA	NA	NA	NA	NA	NA	NA	NA	NA	NA	NA	NA	NA	NA	NA	NA	NA	NA	NA	NA	NA	NA
GO:0071310	cellular response to organic substance	NA	NA	NA	NA	NA	NA	NA	1.61(1.49e-04)	NA	NA	NA	NA	NA	NA	NA	NA	NA	NA	NA	NA	1.21(6.81e-05)	NA	NA	NA	2.09(1.77e-03)	NA	NA	NA	NA	1.36(3.65e-02)	NA	NA	NA	NA	NA	NA	NA	NA	1.20(2.62e-02)	NA	NA	NA	NA	NA	NA	NA	NA	NA
GO:0071345	cellular response to cytokine stimulus	NA	NA	NA	NA	NA	NA	NA	1.96(6.47e-04)	NA	NA	NA	NA	NA	NA	NA	NA	NA	NA	NA	NA	1.22(3.45e-02)	NA	NA	NA	2.70(6.59e-03)	NA	NA	NA	NA	1.61(3.38e-02)	NA	NA	NA	NA	NA	NA	NA	NA	NA	NA	NA	NA	NA	NA	NA	NA	NA	NA
GO:0071346	cellular response to interferon-gamma	NA	NA	NA	NA	NA	NA	NA	NA	NA	NA	NA	NA	NA	NA	NA	NA	NA	NA	NA	NA	1.47(2.22e-02)	NA	NA	NA	NA	NA	NA	NA	NA	NA	NA	NA	NA	NA	NA	1.79(2.32e-02)	NA	NA	NA	NA	NA	NA	NA	NA	NA	NA	NA	NA
GO:0071357	cellular response to type I interferon	NA	NA	NA	NA	NA	NA	NA	3.08(3.03e-03)	NA	NA	NA	NA	NA	NA	NA	NA	NA	NA	NA	NA	1.52(1.79e-02)	NA	NA	NA	7.89(6.09e-06)	NA	NA	NA	NA	NA	NA	NA	NA	NA	NA	NA	NA	NA	1.79(1.17e-02)	NA	NA	NA	NA	NA	NA	NA	NA	NA
GO:0071495	cellular response to endogenous stimulus	NA	NA	NA	NA	NA	NA	NA	NA	NA	NA	NA	NA	NA	NA	NA	NA	NA	NA	NA	NA	1.20(4.95e-02)	NA	NA	NA	NA	NA	NA	NA	NA	NA	NA	NA	NA	NA	NA	NA	NA	NA	NA	NA	NA	NA	NA	NA	NA	NA	NA	NA
GO:0071548	response to dexamethasone stimulus	NA	NA	NA	NA	NA	NA	NA	6.78(4.28e-02)	NA	NA	NA	NA	NA	NA	NA	NA	NA	NA	NA	NA	NA	NA	NA	NA	NA	NA	NA	NA	NA	NA	NA	NA	NA	NA	NA	NA	NA	NA	NA	NA	NA	NA	NA	NA	NA	NA	NA	NA
GO:0071705	nitrogen compound transport	NA	NA	NA	NA	NA	NA	NA	NA	NA	NA	NA	NA	NA	NA	NA	NA	NA	NA	NA	NA	NA	NA	NA	NA	NA	NA	NA	NA	NA	NA	NA	NA	NA	NA	NA	NA	NA	NA	NA	NA	3.60(4.18e-02)	NA	NA	NA	NA	NA	NA	NA
GO:0071900	regulation of protein serine/threonine k...	NA	NA	NA	NA	NA	NA	NA	NA	NA	NA	NA	NA	NA	NA	NA	NA	NA	NA	NA	NA	1.26(3.24e-02)	NA	NA	NA	NA	NA	NA	NA	NA	NA	NA	NA	NA	NA	NA	NA	NA	NA	NA	NA	NA	NA	NA	NA	NA	NA	NA	NA
GO:0072009	nephron epithelium development	NA	NA	NA	NA	NA	NA	NA	NA	NA	NA	7.27(4.42e-02)	NA	NA	NA	NA	NA	NA	NA	NA	NA	NA	NA	NA	NA	NA	NA	NA	NA	NA	NA	NA	NA	NA	NA	NA	NA	NA	NA	NA	NA	NA	NA	NA	NA	NA	NA	NA	NA
GO:0072080	nephron tubule development	NA	NA	NA	NA	NA	NA	NA	NA	NA	NA	7.27(4.42e-02)	NA	NA	NA	NA	NA	NA	NA	NA	NA	NA	NA	NA	NA	NA	NA	NA	NA	NA	NA	NA	NA	NA	NA	NA	NA	NA	NA	NA	NA	NA	NA	NA	NA	NA	NA	NA	NA
GO:0072676	lymphocyte migration	NA	NA	NA	NA	NA	NA	NA	NA	NA	NA	NA	NA	NA	NA	NA	NA	NA	NA	2.95(3.26e-02)	NA	NA	NA	NA	NA	NA	NA	NA	NA	NA	NA	NA	NA	NA	NA	NA	NA	NA	NA	NA	NA	NA	NA	NA	NA	NA	NA	NA	NA
GO:0072678	T cell migration	NA	NA	NA	NA	NA	NA	NA	NA	NA	NA	NA	NA	NA	NA	NA	NA	NA	NA	4.26(3.02e-03)	NA	NA	NA	NA	NA	NA	NA	NA	NA	NA	NA	NA	NA	NA	NA	NA	NA	NA	NA	NA	NA	NA	NA	NA	NA	NA	NA	NA	NA
GO:0080134	regulation of response to stress	NA	NA	NA	NA	NA	NA	NA	1.58(1.20e-02)	NA	NA	NA	NA	NA	NA	NA	NA	NA	NA	1.35(2.09e-02)	NA	1.21(7.81e-03)	NA	NA	NA	NA	NA	NA	NA	NA	NA	NA	NA	NA	NA	NA	NA	1.70(1.60e-02)	NA	NA	NA	NA	NA	NA	NA	NA	NA	NA	NA
GO:0090023	positive regulation of neutrophil chemot...	NA	NA	NA	NA	NA	NA	NA	NA	NA	NA	NA	NA	NA	NA	NA	NA	NA	NA	NA	NA	NA	NA	NA	NA	NA	NA	NA	NA	NA	5.17(3.26e-02)	NA	NA	NA	NA	NA	NA	NA	NA	NA	NA	NA	NA	NA	NA	NA	NA	NA	NA
GO:1901214	regulation of neuron death	NA	NA	NA	NA	NA	NA	NA	NA	NA	NA	NA	NA	NA	NA	NA	NA	NA	NA	NA	NA	NA	NA	NA	NA	NA	NA	NA	NA	NA	NA	NA	NA	NA	NA	NA	NA	NA	NA	NA	NA	NA	3.08(4.98e-02)	NA	NA	NA	NA	NA	NA
GO:1901216	positive regulation of neuron death	NA	NA	NA	NA	NA	NA	NA	NA	NA	NA	NA	NA	NA	NA	NA	NA	NA	NA	NA	NA	NA	NA	NA	NA	NA	NA	NA	NA	NA	NA	NA	NA	NA	NA	NA	NA	NA	NA	NA	NA	NA	6.56(3.53e-03)	NA	NA	NA	NA	NA	NA
GO:2000021	regulation of ion homeostasis	NA	NA	NA	NA	NA	NA	NA	NA	NA	NA	NA	NA	NA	NA	NA	NA	NA	NA	NA	NA	NA	NA	NA	NA	NA	NA	NA	NA	NA	2.64(3.26e-02)	NA	NA	NA	NA	NA	NA	NA	NA	NA	NA	NA	NA	NA	NA	NA	NA	NA	NA
GO:2000026	regulation of multicellular organismal d...	NA	NA	NA	NA	NA	NA	NA	NA	NA	NA	NA	NA	NA	NA	NA	NA	NA	NA	NA	NA	NA	NA	NA	NA	NA	NA	NA	NA	NA	NA	NA	NA	NA	NA	NA	1.29(1.82e-02)	NA	NA	1.25(1.63e-02)	NA	NA	NA	NA	NA	NA	NA	NA	NA
GO:2000116	regulation of cysteine-type endopeptidas...	NA	NA	NA	NA	NA	NA	NA	NA	NA	NA	NA	NA	NA	NA	NA	NA	NA	NA	1.74(1.86e-02)	NA	NA	NA	NA	NA	NA	NA	NA	NA	NA	NA	NA	NA	NA	NA	NA	NA	NA	NA	NA	NA	NA	NA	NA	NA	NA	NA	NA	NA
GO:2000147	positive regulation of cell motility	NA	NA	NA	NA	NA	NA	NA	NA	NA	NA	NA	NA	NA	NA	NA	NA	NA	NA	NA	NA	NA	NA	NA	NA	NA	NA	NA	NA	NA	2.21(2.53e-02)	NA	NA	NA	NA	NA	NA	NA	NA	NA	NA	NA	NA	NA	NA	NA	NA	NA	NA
GO:2000401	regulation of lymphocyte migration	NA	NA	NA	NA	NA	NA	NA	NA	NA	NA	NA	NA	NA	NA	NA	NA	NA	NA	3.32(4.09e-02)	NA	NA	NA	NA	NA	NA	NA	NA	NA	NA	NA	NA	NA	NA	NA	NA	NA	NA	NA	NA	NA	NA	NA	NA	NA	NA	NA	NA	NA
GO:2000403	positive regulation of lymphocyte migrat...	NA	NA	NA	NA	NA	NA	NA	NA	NA	NA	NA	NA	NA	NA	NA	NA	NA	NA	3.66(4.12e-02)	NA	NA	NA	NA	NA	NA	NA	NA	NA	NA	NA	NA	NA	NA	NA	NA	NA	NA	NA	NA	NA	NA	NA	NA	NA	NA	NA	NA	NA
GO:2000404	regulation of T cell migration	NA	NA	NA	NA	NA	NA	NA	NA	NA	NA	NA	NA	NA	NA	NA	NA	NA	NA	4.26(1.73e-02)	NA	NA	NA	NA	NA	NA	NA	NA	NA	NA	NA	NA	NA	NA	NA	NA	NA	NA	NA	NA	NA	NA	NA	NA	NA	NA	NA	NA	NA
GO:2000406	positive regulation of T cell migration	NA	NA	NA	NA	NA	NA	NA	NA	NA	NA	NA	NA	NA	NA	NA	NA	NA	NA	4.26(1.73e-02)	NA	NA	NA	NA	NA	NA	NA	NA	NA	NA	NA	NA	NA	NA	NA	NA	NA	NA	NA	NA	NA	NA	NA	NA	NA	NA	NA	NA	NA
GO:2000514	regulation of CD4-positive, alpha-beta T...	NA	NA	NA	NA	NA	NA	NA	NA	NA	NA	6.67(2.91e-02)	NA	NA	NA	NA	NA	NA	NA	NA	NA	NA	NA	NA	NA	NA	NA	NA	NA	NA	NA	NA	NA	NA	NA	NA	2.53(2.57e-02)	NA	NA	NA	NA	NA	NA	NA	NA	NA	NA	NA	NA
GO:2001020	regulation of response to DNA damage sti...	NA	NA	NA	NA	NA	NA	NA	2.52(4.13e-02)	NA	NA	NA	NA	NA	NA	NA	NA	NA	NA	NA	NA	NA	NA	NA	NA	NA	NA	NA	NA	NA	NA	NA	NA	NA	NA	NA	NA	NA	NA	NA	NA	NA	NA	NA	NA	NA	NA	NA	NA
GO:2001056	positive regulation of cysteine-type end...	NA	NA	NA	NA	NA	NA	NA	NA	NA	NA	NA	NA	NA	NA	NA	NA	NA	NA	1.89(3.01e-02)	NA	NA	NA	NA	NA	NA	NA	NA	NA	NA	NA	NA	NA	NA	NA	NA	NA	NA	NA	NA	NA	NA	NA	NA	NA	NA	NA	NA	NA
[truncated: 11 more columns]
