# Supplementary material for: The Functional Consequences of Variation in Transcription Factor Binding
Source: PLoS Genet. 2014 Mar 6;10(3):e1004226. doi: 10.1371/journal.pgen.1004226 (PMC3945204; doi:10.1371/journal.pgen.1004226)
Supplement: Table S5 — BED file reporting the binding events used in our analysis. This zipped BED file contains the midpoint for all binding event we used in our analysis. To obtain binding information, we combined DNase-seq binding data for all motifs linked to a given factor by TRANSFAC and any ENCODE ChIP-seq data for the factor, took the union of all binding events and then calculated the midpoint for each BED record using pybedtools. The file includes 2,038,283 binding events for 201 different factors. The columns included in this file are: Column 1 – Chromosome. Column 2 – Midpoint of binding event. Column 3 – Midpoint of binding event repeated. Column 4 – Gene symbol of bound factor. (ZIP) [file pgen.1004226.s013.zip]

Archive with 1 entries (1 files):
- TableS5.txt
