# Supplementary material for: The Functional Consequences of Variation in Transcription Factor Binding
Source: PLoS Genet. 2014 Mar 6;10(3):e1004226. doi: 10.1371/journal.pgen.1004226 (PMC3945204; doi:10.1371/journal.pgen.1004226)
Supplement: Table S5 — BED file reporting the binding events used in our analysis. This zipped BED file contains the midpoint for all binding event we used in our analysis. To obtain binding information, we combined DNase-seq binding data for all motifs linked to a given factor by TRANSFAC and any ENCODE ChIP-seq data for the factor, took the union of all binding events and then calculated the midpoint for each BED record using pybedtools. The file includes 2,038,283 binding events for 201 different factors. The columns included in this file are: Column 1 – Chromosome. Column 2 – Midpoint of binding event. Column 3 – Midpoint of binding event repeated. Column 4 – Gene symbol of bound factor. (ZIP) [file pgen.1004226.s013.zip › TableS5.txt]

chr1	237749	237749	RUNX3
chr1	237752	237752	RAD21
chr1	237773	237773	CTCF
chr1	521517	521517	CTCF
chr1	521583	521583	RAD21
chr1	713988	713988	PML
chr1	713994	713994	YY1
chr1	714013	714013	POU2F2
chr1	714049	714049	TBP
chr1	714050	714050	EGR1
chr1	714055	714055	EP300
chr1	714059	714059	MAZ
chr1	714059	714059	RUNX3
chr1	714060	714060	ELK1
chr1	714060	714060	SRF
chr1	714061	714061	BRCA1
chr1	714091	714091	SP1
chr1	714096	714096	SIX5
chr1	714098	714098	GABPB1
chr1	714100	714100	USF1
chr1	714102	714102	RFX5
chr1	714109	714109	ATF2
chr1	714110	714110	CHD2
chr1	714125	714125	NFYB
chr1	714129	714129	USF2
chr1	714133	714133	MYC
chr1	714155	714155	MXI1
chr1	714164	714164	ZNF143
chr1	714196	714196	EBF1
chr1	714237	714237	ELF1
chr1	714267	714267	CTCF
chr1	714276	714276	TAF1
chr1	714468	714468	ZEB1
chr1	714599	714599	EBF1
chr1	762685	762685	PBX3
chr1	762829	762829	ELF1
chr1	762839	762839	GABPB1
chr1	762845	762845	RUNX3
chr1	762847	762847	PML
chr1	762848	762848	SP1
chr1	762910	762910	MAZ
chr1	773917	773917	RUNX3
chr1	774829	774829	ZEB1
chr1	787508	787508	BCL3
chr1	790754	790754	NFATC1
chr1	790763	790763	PBX3
chr1	801200	801200	POU2F2
chr1	801283	801283	MEF2A
chr1	801297	801297	MEF2C
chr1	802408	802408	USF1
chr1	805262	805262	RAD21
chr1	805297	805297	CTCF
chr1	805301	805301	ZNF143
chr1	805303	805303	YY1
chr1	805314	805314	TCF3
chr1	805319	805319	SMC3
chr1	805341	805341	TCF12
chr1	811609	811609	BCL3
chr1	811639	811639	EGR1
chr1	824627	824627	STAT1
chr1	824651	824651	RAD21
chr1	825896	825896	RUNX3
chr1	825903	825903	BATF
chr1	833924	833924	RUNX3
chr1	834338	834338	ELF1
chr1	837274	837274	GTF2I
chr1	839709	839709	TCF3
chr1	840097	840097	EGR1
chr1	840100	840100	MXI1
chr1	840108	840108	MAZ
chr1	840125	840125	SPI1
chr1	840133	840133	PAX5
chr1	840134	840134	ELF1
chr1	840137	840137	YY1
chr1	840146	840146	CTCF
chr1	840148	840148	POU2F2
chr1	840152	840152	TCF3
chr1	840153	840153	ZNF143
chr1	840158	840158	RAD21
chr1	840159	840159	TAF1
chr1	840161	840161	SRF
chr1	840166	840166	RUNX3
chr1	840167	840167	SMC3
chr1	840176	840176	BHLHE40
chr1	840203	840203	MAX
chr1	840580	840580	MAFA
chr1	840740	840740	MTF1
chr1	840774	840774	ELK1
chr1	840802	840802	MAX
chr1	840802	840802	MAZ
chr1	840806	840806	NFKB1
chr1	840806	840806	RELA
chr1	840827	840827	EBF1
chr1	840832	840832	TCF12
chr1	840834	840834	BCL3
chr1	840835	840835	BHLHE40
chr1	840838	840838	ELF1
chr1	840909	840909	TFAP2A
chr1	841000	841000	RFX1
chr1	841457	841457	TFAP2A
chr1	841457	841457	TFAP2B
chr1	841457	841457	TFAP2C
chr1	841805	841805	HNF4A
chr1	841806	841806	HNF4G
chr1	841806	841806	NR2F1
chr1	841806	841806	NR2F2
chr1	842173	842173	TCF12
chr1	842286	842286	SPI1
chr1	843034	843034	EBF1
chr1	846291	846291	YY1
chr1	847528	847528	PRDM1
chr1	847651	847651	CBFB
chr1	847651	847651	RUNX1
chr1	847651	847651	RUNX2
chr1	847651	847651	RUNX3
chr1	847695	847695	TCF12
chr1	847702	847702	TCF3
chr1	847896	847896	TCF12
chr1	847922	847922	ELF1
chr1	847922	847922	ELF2
chr1	847922	847922	ELK4
chr1	847922	847922	ERF
chr1	847922	847922	ERG
chr1	847922	847922	ETS2
chr1	847922	847922	ETV7
chr1	847922	847922	FLI1
chr1	847923	847923	ETS1
chr1	847992	847992	ELF1
chr1	847992	847992	ELF2
chr1	847992	847992	ELK4
chr1	847992	847992	ERF
chr1	847992	847992	ERG
chr1	847992	847992	ETS1
chr1	847992	847992	ETS2
chr1	847992	847992	ETV7
chr1	847992	847992	FLI1
chr1	847993	847993	NKX2-5
chr1	848272	848272	CTCF
chr1	848357	848357	ATF2
chr1	848357	848357	JUN
chr1	848479	848479	YY1
chr1	848585	848585	SMAD4
chr1	851044	851044	TCF12
chr1	853379	853379	E2F1
chr1	853379	853379	E2F3
chr1	853379	853379	E2F4
chr1	853379	853379	TFDP1
chr1	853411	853411	EBF1
chr1	853773	853773	MAZ
chr1	855183	855183	NHLH1
chr1	855931	855931	MTF1
chr1	856091	856091	ZEB1
chr1	856289	856289	LMO2
chr1	856289	856289	ZEB1
chr1	856480	856480	GCM1
chr1	856480	856480	GCM2
chr1	856578	856578	GTF2I
chr1	856579	856579	CTCF
chr1	856778	856778	NR2F1
chr1	856778	856778	NR2F2
chr1	856862	856862	ZEB1
chr1	856940	856940	NHLH1
chr1	856940	856940	ZEB1
chr1	857067	857067	ZEB1
chr1	857096	857096	TCF3
chr1	858298	858298	TCF12
chr1	858322	858322	NR2F1
chr1	858322	858322	NR2F2
chr1	858683	858683	ELF3
chr1	858873	858873	SP1
chr1	858873	858873	SP2
chr1	858873	858873	SP3
chr1	858873	858873	SP4
chr1	858952	858952	LMO2
chr1	859386	859386	SP2
chr1	859386	859386	SP3
chr1	859386	859386	SP4
chr1	859387	859387	SP1
chr1	859389	859389	EGR1
chr1	859389	859389	EGR2
chr1	859389	859389	EGR3
chr1	859389	859389	EGR4
chr1	859412	859412	SP1
chr1	859412	859412	SP2
chr1	859412	859412	SP3
chr1	859412	859412	SP4
chr1	859480	859480	NFKB1
chr1	859661	859661	EGR1
chr1	859661	859661	EGR2
chr1	859661	859661	EGR3
chr1	859661	859661	EGR4
chr1	859862	859862	TFCP2
chr1	860066	860066	MYF6
chr1	860066	860066	MYOD1
chr1	860066	860066	MYOG
chr1	860066	860066	TCF3
chr1	860222	860222	EZH2
chr1	860454	860454	NFKB1
chr1	860637	860637	SP1
chr1	860637	860637	SP3
chr1	860691	860691	NHLH1
chr1	860692	860692	ARNT
chr1	860692	860692	HIF1A
chr1	860770	860770	NR2F1
chr1	860770	860770	NR2F2
chr1	860817	860817	PAX5
chr1	860827	860827	EGR1
chr1	860827	860827	EGR2
chr1	860827	860827	EGR3
chr1	860827	860827	EGR4
chr1	861014	861014	EBF1
chr1	861046	861046	SP1
chr1	861085	861085	MAZ
chr1	861222	861222	MAZ
chr1	861499	861499	GCM1
chr1	861499	861499	GCM2
chr1	861607	861607	MAZ
chr1	861779	861779	TCF12
chr1	861993	861993	TFCP2
chr1	862082	862082	NHLH1
chr1	862094	862094	TFCP2
chr1	862208	862208	SP1
chr1	862208	862208	SP2
chr1	862208	862208	SP3
chr1	862208	862208	SP4
chr1	862211	862211	EGR1
chr1	862211	862211	EGR2
chr1	862211	862211	EGR3
chr1	862211	862211	EGR4
chr1	862343	862343	MAZ
chr1	862557	862557	MTF1
chr1	862636	862636	TAL1
chr1	862637	862637	TCF12
chr1	862723	862723	EBF1
chr1	863866	863866	NFKB1
chr1	863866	863866	RELA
chr1	863986	863986	CBFB
chr1	863986	863986	RUNX1
chr1	863986	863986	RUNX2
chr1	863986	863986	RUNX3
chr1	864400	864400	CTCF
chr1	864444	864444	MEF2A
chr1	864444	864444	MEF2C
chr1	864444	864444	MEF2D
chr1	864850	864850	HIVEP2
chr1	864850	864850	RFX1
chr1	867399	867399	EBF1
chr1	869263	869263	TFAP4
chr1	870894	870894	SMAD4
chr1	871173	871173	GCM1
chr1	871173	871173	GCM2
chr1	872274	872274	TCF12
chr1	872370	872370	BHLHE40
chr1	872370	872370	BHLHE41
chr1	872779	872779	EGR4
chr1	872780	872780	PATZ1
chr1	872780	872780	ZNF219
chr1	872781	872781	EGR1
chr1	872781	872781	EGR2
chr1	872781	872781	EGR3
chr1	872782	872782	SP1
chr1	872782	872782	SP3
chr1	872803	872803	TFAP2A
chr1	872803	872803	TFAP2B
chr1	872803	872803	TFAP2C
chr1	872934	872934	MYF6
chr1	872934	872934	MYOD1
chr1	872934	872934	MYOG
chr1	872934	872934	TCF3
chr1	873180	873180	TFAP4
chr1	873668	873668	CTCF
chr1	873683	873683	RAD21
chr1	873684	873684	SMC3
chr1	874037	874037	EGR1
chr1	874037	874037	EGR2
chr1	874037	874037	EGR3
chr1	874037	874037	EGR4
chr1	874158	874158	NHLH1
chr1	874168	874168	TCF12
chr1	874557	874557	NFKB1
chr1	874983	874983	TFAP2A
chr1	874986	874986	TFCP2
chr1	875205	875205	MAZ
chr1	875268	875268	LMO2
chr1	875285	875285	TCF12
chr1	875286	875286	TAL1
chr1	875395	875395	MTF1
chr1	875598	875598	TFAP2A
chr1	875598	875598	TFAP2B
chr1	875598	875598	TFAP2C
chr1	875634	875634	PBX3
chr1	875680	875680	PATZ1
chr1	875680	875680	ZNF219
chr1	875683	875683	EGR2
chr1	875683	875683	EGR3
chr1	875683	875683	EGR4
chr1	875683	875683	SP1
chr1	875683	875683	SP3
chr1	875689	875689	SP2
chr1	875689	875689	SP4
chr1	875723	875723	MAZ
chr1	875747	875747	EGR1
chr1	875806	875806	EBF1
chr1	875898	875898	EGR1
chr1	875898	875898	EGR2
chr1	875898	875898	EGR3
chr1	876245	876245	MAZ
chr1	876325	876325	ETS1
chr1	877140	877140	TFAP2A
chr1	877202	877202	EGR1
chr1	877252	877252	MAZ
chr1	877367	877367	SP1
chr1	877367	877367	SP2
chr1	877367	877367	SP3
chr1	877367	877367	SP4
chr1	877417	877417	TFAP2A
chr1	877445	877445	EGR1
chr1	877445	877445	EGR2
chr1	877445	877445	EGR3
chr1	877445	877445	EGR4
chr1	877445	877445	SP1
chr1	877445	877445	SP3
chr1	877448	877448	MAZ
chr1	877449	877449	SP2
chr1	877449	877449	SP4
chr1	877450	877450	PATZ1
chr1	877476	877476	EGR1
chr1	877476	877476	EGR2
chr1	877476	877476	EGR3
chr1	877476	877476	EGR4
chr1	877479	877479	SP2
chr1	877479	877479	SP4
chr1	877480	877480	SP1
chr1	877480	877480	SP3
chr1	877484	877484	PATZ1
chr1	877778	877778	PATZ1
chr1	877779	877779	MZF1
chr1	877929	877929	MTF1
chr1	878649	878649	NFKB1
chr1	878649	878649	NFKB2
chr1	878649	878649	RELA
chr1	878862	878862	MAZ
chr1	879083	879083	EBF1
chr1	879139	879139	MAFA
chr1	880755	880755	RFX1
chr1	880807	880807	CTCF
chr1	885538	885538	STAT5A
chr1	886942	886942	CTCF
chr1	888060	888060	ZEB1
chr1	889830	889830	TCF12
chr1	890743	890743	NR5A1
chr1	892071	892071	NKX2-5
chr1	893224	893224	MYF6
chr1	893224	893224	MYOD1
chr1	893224	893224	MYOG
chr1	893224	893224	TCF3
chr1	893998	893998	PRDM1
chr1	894246	894246	MAFA
chr1	894475	894475	PAX5
chr1	894481	894481	MYC
chr1	894506	894506	TFCP2
chr1	894579	894579	PML
chr1	894596	894596	YY1
chr1	894606	894606	TAF1
chr1	894608	894608	MXI1
chr1	894624	894624	TCF12
chr1	894638	894638	SP1
chr1	894646	894646	GABPB1
chr1	894649	894649	MAX
chr1	894649	894649	SIX5
chr1	894651	894651	ELF1
chr1	894655	894655	ELK1
chr1	894656	894656	ZNF143
chr1	894685	894685	TCF3
chr1	894717	894717	RUNX3
chr1	894765	894765	MAZ
chr1	894983	894983	POU2F1
chr1	895800	895800	NFKB1
chr1	895800	895800	RELA
chr1	895919	895919	SP2
chr1	895919	895919	SP3
chr1	895919	895919	SP4
chr1	895929	895929	YY1
chr1	895941	895941	RUNX3
chr1	895943	895943	SP1
chr1	895956	895956	PBX3
chr1	895958	895958	MAZ
chr1	895969	895969	ELF1
chr1	895984	895984	TAF1
chr1	895991	895991	ZNF143
chr1	895993	895993	GABPB1
chr1	896186	896186	EGR4
chr1	896187	896187	EGR2
chr1	896187	896187	EGR3
chr1	896190	896190	SP1
chr1	896190	896190	SP2
chr1	896190	896190	SP3
chr1	896190	896190	SP4
chr1	896212	896212	EGR1
chr1	896262	896262	SP1
chr1	896262	896262	SP2
chr1	896262	896262	SP3
chr1	896262	896262	SP4
chr1	896475	896475	TFAP2A
chr1	896523	896523	SP1
chr1	896523	896523	SP2
chr1	896523	896523	SP3
chr1	896523	896523	SP4
chr1	896744	896744	MAFA
chr1	896856	896856	BHLHE40
chr1	896856	896856	BHLHE41
chr1	896877	896877	MTF1
chr1	897034	897034	USF1
chr1	897076	897076	TAL1
chr1	897076	897076	TCF12
chr1	897077	897077	TFAP4
chr1	897995	897995	MYOD1
chr1	898061	898061	NR5A1
chr1	898475	898475	TAL1
chr1	899560	899560	ZEB1
chr1	900687	900687	SRF
chr1	901004	901004	YY1
chr1	901590	901590	ETS1
chr1	901673	901673	MTF1
chr1	902060	902060	HES1
chr1	902081	902081	EBF1
chr1	902283	902283	TFAP2A
chr1	902328	902328	SP1
chr1	902328	902328	SP3
chr1	902328	902328	SP4
chr1	902363	902363	RUNX3
chr1	902412	902412	SP2
chr1	902420	902420	SP1
chr1	902420	902420	SP3
chr1	902420	902420	SP4
chr1	902426	902426	TFAP2A
chr1	902426	902426	TFAP2B
chr1	902426	902426	TFAP2C
chr1	902428	902428	SP2
chr1	902437	902437	EBF1
chr1	902454	902454	BHLHE40
chr1	902519	902519	NKX2-5
chr1	902613	902613	TFCP2
chr1	902989	902989	TCF12
chr1	903164	903164	PATZ1
chr1	903312	903312	NR1I2
chr1	903312	903312	NR1I3
chr1	903312	903312	RXRA
chr1	903312	903312	RXRB
chr1	903312	903312	VDR
chr1	905000	905000	NR2C2
chr1	907545	907545	REST
chr1	907592	907592	TFAP2A
chr1	907592	907592	TFAP2B
chr1	907592	907592	TFAP2C
chr1	910317	910317	MAFA
chr1	910358	910358	HNF4A
chr1	910358	910358	HNF4G
chr1	910358	910358	NR2F1
chr1	910358	910358	NR2F2
chr1	910358	910358	PPARA
chr1	910358	910358	PPARG
chr1	910358	910358	RARA
chr1	910358	910358	RXRA
chr1	910364	910364	MAFA
chr1	911431	911431	SP1
chr1	911431	911431	SP3
chr1	911432	911432	ZNF219
chr1	911587	911587	SMC3
chr1	911599	911599	MYF6
chr1	911599	911599	MYOD1
chr1	911599	911599	MYOG
chr1	911599	911599	TCF3
chr1	911603	911603	RAD21
chr1	911614	911614	CTCF
chr1	911634	911634	EBF1
chr1	911713	911713	TFCP2
chr1	911758	911758	TFAP4
chr1	911993	911993	EBF1
chr1	914919	914919	AHR
chr1	915159	915159	TCF12
chr1	915188	915188	SRF
chr1	915634	915634	MYF6
chr1	915634	915634	MYOD1
chr1	915634	915634	MYOG
chr1	915634	915634	TCF3
chr1	915637	915637	ZEB1
chr1	915638	915638	TFAP4
chr1	916268	916268	MAFA
chr1	916797	916797	SMAD4
chr1	916920	916920	TCF12
chr1	917215	917215	TCF12
chr1	917352	917352	HNF4A
chr1	917705	917705	TCF12
chr1	917946	917946	NR5A1
chr1	918186	918186	TFCP2
chr1	919217	919217	BHLHE40
chr1	919217	919217	BHLHE41
chr1	919638	919638	SP3
chr1	919694	919694	EBF1
chr1	919705	919705	RAD21
chr1	919706	919706	ZNF143
chr1	919707	919707	CTCF
chr1	919714	919714	YY1
chr1	919718	919718	RUNX3
chr1	919723	919723	SMC3
chr1	919785	919785	MAZ
chr1	919785	919785	TFCP2
chr1	919790	919790	SP1
chr1	919790	919790	SP2
chr1	919790	919790	SP3
chr1	919790	919790	SP4
chr1	919792	919792	ZNF219
chr1	920843	920843	POU2F1
chr1	920843	920843	POU2F2
chr1	921127	921127	GTF2I
chr1	926817	926817	USF1
chr1	927933	927933	BATF
chr1	928016	928016	EBF1
chr1	931411	931411	HNF4A
chr1	931411	931411	HNF4G
chr1	932393	932393	TFAP2A
chr1	932393	932393	TFAP2B
chr1	932393	932393	TFAP2C
chr1	932954	932954	TAL1
chr1	933012	933012	EBF1
chr1	934028	934028	CTCF
chr1	934545	934545	SP3
chr1	934547	934547	CTCF
chr1	934656	934656	TFAP4
chr1	934658	934658	TCF12
chr1	934660	934660	MYF6
chr1	934660	934660	MYOD1
chr1	934660	934660	MYOG
chr1	934669	934669	TCF3
chr1	934688	934688	TCF12
chr1	934734	934734	ETS2
chr1	934735	934735	ELF1
chr1	934735	934735	ELF2
chr1	934735	934735	ELK4
chr1	934735	934735	ERF
chr1	934735	934735	ERG
chr1	934735	934735	ETS1
chr1	934735	934735	ETV7
chr1	934735	934735	FLI1
chr1	934869	934869	MAZ
chr1	935070	935070	EZH2
chr1	935172	935172	GCM1
chr1	935172	935172	GCM2
chr1	935452	935452	TFAP2A
chr1	935485	935485	TFAP2B
chr1	935485	935485	TFAP2C
chr1	935486	935486	TFAP2A
chr1	935559	935559	NFYB
chr1	935568	935568	NFYA
chr1	935568	935568	NFYC
chr1	935599	935599	PBX3
chr1	935846	935846	TFAP4
chr1	935881	935881	NFKB2
chr1	935882	935882	NFKB1
chr1	935882	935882	RELA
chr1	935883	935883	REL
chr1	936239	936239	MYC
chr1	936257	936257	ATF1
chr1	936257	936257	ATF3
chr1	936257	936257	ATF4
chr1	936257	936257	ATF5
chr1	936257	936257	ATF6
chr1	936257	936257	ATF7
chr1	936257	936257	CREB1
chr1	936257	936257	CREM
chr1	936257	936257	JUN
chr1	936258	936258	MAX
chr1	936264	936264	BHLHE40
chr1	936269	936269	USF1
chr1	936270	936270	CHD2
chr1	936280	936280	SP1
chr1	936281	936281	BATF
chr1	936281	936281	CREB1
chr1	936281	936281	CREM
chr1	936282	936282	ATF4
chr1	936290	936290	TCF12
chr1	936296	936296	USF2
chr1	936298	936298	ATF2
chr1	936301	936301	ATF3
chr1	936301	936301	ATF4
chr1	936301	936301	CREB1
chr1	936301	936301	JUN
chr1	936302	936302	CREM
chr1	936312	936312	SIN3A
chr1	936323	936323	ARNT
chr1	936329	936329	MXI1
chr1	936330	936330	RUNX3
chr1	936438	936438	CBFB
chr1	936438	936438	RUNX1
chr1	936438	936438	RUNX2
chr1	936623	936623	TAL1
chr1	936727	936727	ZNF219
chr1	936808	936808	MAZ
chr1	936810	936810	MZF1
chr1	936851	936851	MAZ
chr1	936905	936905	NFYA
chr1	936905	936905	NFYB
chr1	936905	936905	NFYC
chr1	936930	936930	ZEB1
chr1	936964	936964	MAZ
chr1	937048	937048	NR2F1
chr1	937048	937048	NR2F2
chr1	937347	937347	RAD21
chr1	937370	937370	E2F1
chr1	937370	937370	E2F4
chr1	937370	937370	TFDP2
chr1	937372	937372	ZNF143
chr1	937374	937374	REL
chr1	937374	937374	RELA
chr1	937390	937390	YY1
chr1	937396	937396	CTCF
chr1	937420	937420	MAZ
chr1	937425	937425	EBF1
chr1	937748	937748	SPI1
chr1	938495	938495	NR2F1
chr1	938495	938495	NR2F2
chr1	938743	938743	SMAD4
chr1	938754	938754	TFCP2
chr1	939227	939227	SPI1
chr1	940210	940210	ETS1
chr1	940321	940321	MAZ
chr1	940395	940395	ZNF219
chr1	940417	940417	MAFA
chr1	940534	940534	MZF1
chr1	940557	940557	RUNX3
chr1	940570	940570	CBFB
chr1	940570	940570	RUNX1
chr1	940570	940570	RUNX2
chr1	940613	940613	EBF1
chr1	940614	940614	TCF3
chr1	940681	940681	TFAP2A
chr1	940694	940694	NR2F1
chr1	940694	940694	NR2F2
chr1	940696	940696	NR5A1
chr1	940750	940750	MAFA
chr1	941458	941458	MAZ
chr1	941576	941576	TFCP2
chr1	942098	942098	HNF4A
chr1	942098	942098	HNF4G
chr1	942507	942507	RFX1
chr1	948568	948568	IRF8
chr1	948572	948572	BATF
chr1	948584	948584	BHLHE40
chr1	948584	948584	BHLHE41
chr1	948708	948708	RUNX3
chr1	948728	948728	TBL1XR1
chr1	948734	948734	NFIC
chr1	948743	948743	MAX
chr1	948751	948751	SIN3A
chr1	948754	948754	CHD2
chr1	948758	948758	MEF2C
chr1	948765	948765	MEF2A
chr1	948772	948772	ATF2
chr1	948775	948775	MXI1
chr1	948776	948776	IRF8
chr1	948786	948786	NRF1
chr1	948798	948798	SRF
chr1	948799	948799	SP1
chr1	948814	948814	TBP
chr1	948866	948866	ELF1
chr1	948884	948884	TAF1
chr1	948892	948892	POU2F2
chr1	948894	948894	PML
chr1	948896	948896	BHLHE40
chr1	948935	948935	EBF1
chr1	948947	948947	TCF3
chr1	948980	948980	EGR1
chr1	948980	948980	EGR2
chr1	948980	948980	EGR3
chr1	949017	949017	MAZ
chr1	949037	949037	EBF1
chr1	949182	949182	TCF12
chr1	949936	949936	YY1
chr1	949946	949946	TAF1
chr1	950462	950462	TCF12
chr1	950909	950909	CTCF
chr1	950949	950949	RAD21
chr1	953488	953488	NFYB
chr1	954762	954762	CTCF
chr1	954828	954828	RAD21
chr1	954905	954905	NFYA
chr1	954905	954905	NFYC
chr1	954929	954929	NFYB
chr1	954999	954999	SP1
chr1	954999	954999	SP2
chr1	954999	954999	SP3
chr1	954999	954999	SP4
chr1	955000	955000	PATZ1
chr1	955013	955013	TFAP2A
chr1	955013	955013	TFAP2B
chr1	955013	955013	TFAP2C
chr1	955105	955105	ELF1
chr1	955107	955107	ELK1
chr1	955109	955109	SRF
chr1	955122	955122	MAZ
chr1	955152	955152	FLI1
chr1	955170	955170	EGR1
chr1	955170	955170	EGR2
chr1	955170	955170	EGR3
chr1	955170	955170	EGR4
chr1	955174	955174	SP1
chr1	955174	955174	SP2
chr1	955174	955174	SP3
chr1	955174	955174	SP4
chr1	955175	955175	PATZ1
chr1	955243	955243	E2F1
chr1	955243	955243	E2F4
chr1	955243	955243	TFDP2
chr1	955818	955818	TFAP2A
chr1	955819	955819	TFAP2B
chr1	955819	955819	TFAP2C
chr1	955995	955995	EGR1
chr1	956058	956058	TFAP2A
chr1	956058	956058	TFAP2B
chr1	956058	956058	TFAP2C
chr1	956060	956060	MAZ
chr1	956064	956064	SP1
chr1	956064	956064	SP3
chr1	956065	956065	PATZ1
chr1	956090	956090	EGR2
chr1	956090	956090	EGR3
chr1	956090	956090	EGR4
chr1	956233	956233	ZNF219
chr1	956234	956234	EGR1
chr1	956234	956234	EGR2
chr1	956234	956234	EGR3
chr1	956234	956234	EGR4
chr1	956234	956234	PATZ1
chr1	956260	956260	EGR1
chr1	956260	956260	EGR2
chr1	956260	956260	EGR3
chr1	956260	956260	SP1
chr1	956260	956260	SP2
chr1	956260	956260	SP3
chr1	956260	956260	SP4
chr1	956312	956312	MAZ
chr1	956344	956344	SP3
chr1	957098	957098	MTF1
chr1	957268	957268	MYF6
chr1	957268	957268	MYOD1
chr1	957268	957268	MYOG
chr1	957268	957268	TCF3
chr1	957349	957349	SP3
chr1	957353	957353	MAZ
chr1	957375	957375	BACH2
chr1	957633	957633	TCF12
chr1	959102	959102	HNF4A
chr1	959381	959381	SP1
chr1	959381	959381	SP3
chr1	959381	959381	SP4
chr1	962168	962168	SPI1
chr1	966663	966663	IRF4
chr1	966668	966668	NFATC1
chr1	966696	966696	BCL3
chr1	966731	966731	RUNX3
chr1	966740	966740	EGR1
chr1	966743	966743	EP300
chr1	966759	966759	MAZ
chr1	966768	966768	PAX5
chr1	966771	966771	BHLHE40
chr1	966772	966772	MXI1
chr1	966781	966781	SP1
chr1	966786	966786	MEF2A
chr1	966802	966802	MEF2C
chr1	966994	966994	USF1
chr1	967276	967276	EBF1
chr1	967978	967978	RAD21
chr1	967980	967980	CTCF
chr1	968312	968312	PATZ1
chr1	968411	968411	NHLH1
chr1	968435	968435	SP1
chr1	968435	968435	SP2
chr1	968435	968435	SP3
chr1	968435	968435	SP4
chr1	968438	968438	TFAP2A
chr1	968438	968438	TFAP2B
chr1	968438	968438	TFAP2C
chr1	968452	968452	ATF3
chr1	968452	968452	ATF4
chr1	968452	968452	ATF5
chr1	968452	968452	ATF6
chr1	968452	968452	ATF7
chr1	968452	968452	CREB1
chr1	968452	968452	CREM
chr1	968452	968452	JUN
chr1	968453	968453	ATF1
chr1	968497	968497	CTCF
chr1	968500	968500	SMC3
chr1	968503	968503	ZNF143
chr1	968505	968505	RUNX3
chr1	968512	968512	RAD21
chr1	968520	968520	ATF2
chr1	968523	968523	YY1
chr1	968533	968533	POU2F1
chr1	968536	968536	POU2F2
chr1	968548	968548	POU2AF1
chr1	968548	968548	POU2F1
chr1	968548	968548	POU2F3
chr1	968548	968548	POU3F1
chr1	968548	968548	POU3F2
chr1	968548	968548	POU3F3
chr1	968548	968548	POU4F1
chr1	968548	968548	POU5F1
chr1	968548	968548	POU5F1B
chr1	968559	968559	SP2
chr1	968559	968559	SP3
chr1	968559	968559	SP4
chr1	968581	968581	SP1
chr1	968592	968592	CHD2
chr1	968592	968592	E2F4
chr1	968593	968593	MAZ
chr1	968595	968595	NFYB
chr1	968599	968599	PBX3
chr1	968599	968599	TBL1XR1
chr1	968607	968607	EP300
chr1	968612	968612	ELF1
chr1	968615	968615	NRF1
chr1	968629	968629	EBF1
chr1	968632	968632	GABPB1
chr1	968645	968645	PAX5
chr1	968660	968660	MAX
chr1	968678	968678	LMO2
chr1	968678	968678	NHLH1
chr1	968691	968691	EGR1
chr1	968693	968693	TCF12
chr1	968710	968710	TCF3
chr1	968712	968712	SP1
chr1	968712	968712	SP2
chr1	968712	968712	SP3
chr1	968712	968712	SP4
chr1	968714	968714	BCL3
chr1	968718	968718	ZEB1
chr1	968863	968863	ETS1
chr1	968864	968864	ETS2
chr1	969306	969306	EBF1
chr1	969345	969345	CTCF
chr1	969508	969508	ELF1
chr1	969530	969530	MAFA
chr1	969873	969873	NR2F1
chr1	969873	969873	NR2F2
chr1	970553	970553	EGR1
chr1	970553	970553	EGR2
chr1	970553	970553	EGR3
chr1	970556	970556	SP1
chr1	970556	970556	SP3
chr1	970558	970558	ZNF219
chr1	970559	970559	PATZ1
chr1	970831	970831	TCF3
chr1	971168	971168	MAZ
chr1	971170	971170	PATZ1
chr1	971251	971251	NR5A1
chr1	971336	971336	SPI1
chr1	974056	974056	NR1I2
chr1	974056	974056	NR1I3
chr1	974056	974056	RXRA
chr1	974056	974056	RXRB
chr1	974056	974056	VDR
chr1	974141	974141	TCF12
chr1	974159	974159	TCF3
chr1	974225	974225	ELF1
chr1	974252	974252	BCL11A
chr1	974256	974256	SPI1
chr1	974262	974262	PRDM1
chr1	974279	974279	RUNX3
chr1	974283	974283	CBFB
chr1	974283	974283	CHD2
chr1	974283	974283	RUNX1
chr1	974283	974283	RUNX2
chr1	974295	974295	MAZ
chr1	974299	974299	MXI1
chr1	974303	974303	IRF4
chr1	974306	974306	BHLHE40
chr1	974306	974306	EP300
chr1	974308	974308	EBF1
chr1	974316	974316	CHD1
chr1	974444	974444	GTF2I
chr1	974506	974506	GCM1
chr1	974506	974506	GCM2
chr1	974628	974628	ZNF219
chr1	974630	974630	EGR1
chr1	974630	974630	EGR2
chr1	974630	974630	EGR3
chr1	974691	974691	EGR1
chr1	974691	974691	EGR2
chr1	974691	974691	EGR3
chr1	974691	974691	EGR4
chr1	974730	974730	TFCP2
chr1	975072	975072	CBFB
chr1	975072	975072	RUNX1
chr1	975072	975072	RUNX2
chr1	975075	975075	RUNX3
chr1	975181	975181	PATZ1
chr1	975206	975206	SP1
chr1	975206	975206	SP3
chr1	975207	975207	EGR1
chr1	975207	975207	EGR2
chr1	975207	975207	EGR3
chr1	975207	975207	EGR4
chr1	975804	975804	ZNF219
chr1	975812	975812	HNF4A
chr1	975812	975812	HNF4G
chr1	975812	975812	NR2F1
chr1	975812	975812	NR2F2
chr1	975812	975812	PPARA
chr1	975812	975812	PPARG
chr1	975812	975812	RARA
chr1	975812	975812	RXRA
chr1	975859	975859	SP1
chr1	976156	976156	CTCF
chr1	976252	976252	TFAP2A
chr1	976252	976252	TFAP2B
chr1	976252	976252	TFAP2C
chr1	976271	976271	SP1
chr1	976271	976271	SP2
chr1	976271	976271	SP3
chr1	976271	976271	SP4
chr1	976598	976598	LMO2
chr1	976598	976598	ZEB1
chr1	980420	980420	EBF1
chr1	982103	982103	EGR1
chr1	982103	982103	EGR2
chr1	982103	982103	EGR3
chr1	983059	983059	HNF4A
chr1	983059	983059	HNF4G
chr1	983059	983059	NR2F1
chr1	983059	983059	NR2F2
chr1	983059	983059	PPARA
chr1	983059	983059	PPARG
chr1	983059	983059	RARA
chr1	983059	983059	RXRA
chr1	983571	983571	PATZ1
chr1	986118	986118	SMAD4
chr1	986176	986176	PAX5
chr1	986194	986194	EBF1
chr1	986196	986196	BCL3
chr1	986199	986199	EGR1
chr1	986201	986201	RUNX3
chr1	986208	986208	NFKB2
chr1	986209	986209	NFKB1
chr1	986209	986209	RELA
chr1	986241	986241	RELA
chr1	986250	986250	ELF1
chr1	992221	992221	STAT5A
chr1	993878	993878	HNF4A
chr1	994304	994304	TFAP2A
chr1	994307	994307	MYF6
chr1	994307	994307	MYOD1
chr1	994307	994307	MYOG
chr1	994307	994307	TCF3
chr1	994372	994372	GTF2I
chr1	994771	994771	SP1
chr1	994771	994771	SP2
chr1	994771	994771	SP3
chr1	994771	994771	SP4
chr1	994896	994896	CTCF
chr1	994898	994898	ELF1
chr1	994945	994945	TFAP2A
chr1	994945	994945	TFAP2B
chr1	994945	994945	TFAP2C
chr1	994990	994990	MAZ
chr1	995023	995023	SP1
chr1	995038	995038	ZNF143
chr1	995050	995050	STAT1
chr1	995065	995065	SP2
chr1	995065	995065	SP3
chr1	995065	995065	SP4
chr1	995137	995137	TFAP2A
chr1	995137	995137	TFAP2B
chr1	995137	995137	TFAP2C
chr1	995223	995223	MYF6
chr1	995223	995223	MYOD1
chr1	995223	995223	MYOG
chr1	995223	995223	TCF3
chr1	995227	995227	ZEB1
chr1	995940	995940	MAFA
chr1	997287	997287	TCF12
chr1	997888	997888	ELF3
chr1	997949	997949	NR2F1
chr1	997949	997949	NR2F2
chr1	998226	998226	TFAP2A
chr1	998528	998528	NFKB1
chr1	998528	998528	RELA
chr1	998788	998788	MAFA
chr1	999180	999180	BACH2
chr1	999338	999338	RAD21
chr1	999345	999345	ZNF143
chr1	999347	999347	SMC3
chr1	999360	999360	CTCF
chr1	999375	999375	YY1
chr1	999541	999541	ZEB1
chr1	999572	999572	MAZ
chr1	999632	999632	POU2F2
chr1	999650	999650	MTA3
chr1	999655	999655	ELF1
chr1	999673	999673	EBF1
chr1	999684	999684	STAT5A
chr1	999691	999691	BATF
chr1	999691	999691	NFATC1
chr1	999691	999691	NFKB1
chr1	999691	999691	RELA
chr1	999694	999694	IRF4
chr1	999704	999704	CEBPB
chr1	999710	999710	CREB1
chr1	999710	999710	CREM
chr1	999710	999710	PML
chr1	999711	999711	ATF4
chr1	999711	999711	BCL3
chr1	999712	999712	BCL11A
chr1	999712	999712	MEF2A
chr1	999712	999712	SP1
chr1	999713	999713	FOXM1
chr1	999719	999719	NFIC
chr1	999724	999724	ATF2
chr1	999724	999724	PAX5
chr1	999729	999729	EP300
chr1	999731	999731	TCF3
chr1	999733	999733	TCF12
chr1	999735	999735	SRF
chr1	999739	999739	MEF2C
chr1	999742	999742	CHD2
chr1	999743	999743	SMAD4
chr1	999748	999748	RUNX3
chr1	999755	999755	RXRA
chr1	999771	999771	BACH1
chr1	999771	999771	BACH2
chr1	999779	999779	BHLHE40
chr1	999789	999789	EGR2
chr1	999789	999789	EGR3
chr1	999789	999789	EGR4
chr1	999809	999809	EGR1
chr1	999869	999869	SPI1
chr1	999925	999925	ELF1
chr1	1000000	1000000	MTF1
chr1	1000147	1000147	NR1I2
chr1	1000147	1000147	NR1I3
chr1	1000147	1000147	RXRA
chr1	1000147	1000147	RXRB
chr1	1000147	1000147	VDR
chr1	1000776	1000776	MTF1
chr1	1001159	1001159	USF2
chr1	1001170	1001170	USF1
chr1	1001172	1001172	PBX3
chr1	1002265	1002265	ATF4
chr1	1002266	1002266	BACH2
chr1	1002334	1002334	SP1
chr1	1002334	1002334	SP3
chr1	1002335	1002335	SP2
chr1	1002335	1002335	SP4
chr1	1002385	1002385	EBF1
chr1	1002421	1002421	EBF1
chr1	1002500	1002500	POU2F1
chr1	1002528	1002528	POU2F2
chr1	1002533	1002533	POU2AF1
chr1	1002533	1002533	POU2F1
chr1	1002533	1002533	POU2F3
chr1	1002533	1002533	POU3F1
chr1	1002533	1002533	POU3F2
chr1	1002533	1002533	POU3F3
chr1	1002533	1002533	POU4F1
chr1	1002533	1002533	POU5F1
chr1	1002533	1002533	POU5F1B
chr1	1002544	1002544	POU2F1
chr1	1003314	1003314	ZEB1
chr1	1003820	1003820	EGR1
chr1	1003820	1003820	EGR2
chr1	1003820	1003820	EGR3
chr1	1003820	1003820	EGR4
chr1	1003820	1003820	SP1
chr1	1003820	1003820	SP3
chr1	1004071	1004071	ELF1
chr1	1004122	1004122	ZEB1
chr1	1004164	1004164	TCF3
chr1	1004204	1004204	TCF12
chr1	1004275	1004275	EGR1
chr1	1004325	1004325	PBX3
chr1	1004354	1004354	CREB1
chr1	1004508	1004508	SP1
chr1	1004508	1004508	SP2
chr1	1004508	1004508	SP3
chr1	1004508	1004508	SP4
chr1	1004527	1004527	SP1
chr1	1004527	1004527	SP2
chr1	1004527	1004527	SP3
chr1	1004527	1004527	SP4
chr1	1004534	1004534	TFAP2A
chr1	1004534	1004534	TFAP2B
chr1	1004534	1004534	TFAP2C
chr1	1004565	1004565	MZF1
chr1	1004565	1004565	PATZ1
chr1	1004565	1004565	SP1
chr1	1004565	1004565	SP3
chr1	1004565	1004565	SP4
chr1	1004566	1004566	MAZ
chr1	1004604	1004604	USF1
chr1	1004627	1004627	TCF12
chr1	1004633	1004633	ZEB1
chr1	1004679	1004679	ELF1
chr1	1004698	1004698	SRF
chr1	1004705	1004705	FLI1
chr1	1004722	1004722	NRF1
chr1	1004743	1004743	EGR2
chr1	1004743	1004743	EGR3
chr1	1004746	1004746	SP1
chr1	1004762	1004762	EGR1
chr1	1004800	1004800	MAZ
chr1	1004810	1004810	CHD2
chr1	1004950	1004950	ARNT
chr1	1004950	1004950	HIF1A
chr1	1004956	1004956	MTF1
chr1	1005265	1005265	TFAP2A
chr1	1005265	1005265	TFAP2B
chr1	1005265	1005265	TFAP2C
chr1	1005283	1005283	PAX5
chr1	1005625	1005625	MAZ
chr1	1005650	1005650	TCF12
chr1	1005664	1005664	ETS2
chr1	1005665	1005665	ELF1
chr1	1005665	1005665	ELF2
chr1	1005665	1005665	ELK4
chr1	1005665	1005665	ERF
chr1	1005665	1005665	ERG
chr1	1005665	1005665	ETS1
chr1	1005665	1005665	ETV7
chr1	1005665	1005665	FLI1
chr1	1005840	1005840	HNF4A
chr1	1005840	1005840	HNF4G
chr1	1005840	1005840	NR2F1
chr1	1005840	1005840	NR2F2
chr1	1005840	1005840	PPARA
chr1	1005840	1005840	PPARG
chr1	1005840	1005840	RARA
chr1	1005840	1005840	RXRA
chr1	1005969	1005969	PAX5
chr1	1005996	1005996	ETS1
chr1	1005997	1005997	FLI1
chr1	1006016	1006016	SRF
chr1	1006105	1006105	SMAD4
chr1	1006118	1006118	SP3
chr1	1006146	1006146	EBF1
chr1	1006253	1006253	MYF6
chr1	1006253	1006253	MYOD1
chr1	1006253	1006253	MYOG
chr1	1006253	1006253	TCF3
chr1	1006509	1006509	EBF1
chr1	1006567	1006567	NFKB1
chr1	1006567	1006567	RELA
chr1	1007165	1007165	EGR1
chr1	1007165	1007165	EGR2
chr1	1007165	1007165	EGR3
chr1	1007165	1007165	EGR4
chr1	1007807	1007807	PATZ1
chr1	1008668	1008668	HNF4A
chr1	1008668	1008668	HNF4G
chr1	1009568	1009568	MYF6
chr1	1009568	1009568	MYOD1
chr1	1009568	1009568	MYOG
chr1	1009568	1009568	TCF3
chr1	1009672	1009672	MYF6
chr1	1009672	1009672	MYOD1
chr1	1009672	1009672	MYOG
chr1	1009672	1009672	TCF3
chr1	1009715	1009715	MEF2A
chr1	1010048	1010048	HNF4A
chr1	1010049	1010049	NR2F1
chr1	1010049	1010049	NR2F2
chr1	1010087	1010087	NKX2-5
chr1	1010410	1010410	TFAP4
chr1	1015002	1015002	HNF4A
chr1	1015002	1015002	HNF4G
chr1	1015005	1015005	PAX5
chr1	1015110	1015110	BCL3
chr1	1015210	1015210	EGR1
chr1	1015235	1015235	BHLHE40
chr1	1015236	1015236	USF1
chr1	1015253	1015253	USF2
chr1	1015274	1015274	EBF1
chr1	1015284	1015284	NR2F1
chr1	1015284	1015284	NR2F2
chr1	1015337	1015337	TCF3
chr1	1015401	1015401	MAZ
chr1	1015455	1015455	SP3
chr1	1015578	1015578	BHLHE40
chr1	1015578	1015578	BHLHE41
chr1	1015684	1015684	USF1
chr1	1015690	1015690	USF2
chr1	1015695	1015695	MAX
chr1	1015735	1015735	NFYB
chr1	1015747	1015747	TCF12
chr1	1015905	1015905	NR2F1
chr1	1015905	1015905	NR2F2
chr1	1017657	1017657	SPI1
chr1	1017753	1017753	TCF12
chr1	1019699	1019699	RELA
chr1	1019719	1019719	MYF6
chr1	1019719	1019719	MYOG
chr1	1019719	1019719	TCF3
chr1	1019720	1019720	MYOD1
chr1	1020110	1020110	ZEB1
chr1	1020434	1020434	PAX5
chr1	1020756	1020756	USF1
chr1	1021238	1021238	MYOD1
chr1	1021464	1021464	NR2F1
chr1	1021464	1021464	NR2F2
chr1	1021541	1021541	BHLHE40
chr1	1021541	1021541	BHLHE41
chr1	1021615	1021615	TCF3
chr1	1021616	1021616	MYF6
chr1	1021616	1021616	MYOD1
chr1	1021616	1021616	MYOG
chr1	1022063	1022063	MAFA
chr1	1022506	1022506	TCF12
chr1	1022697	1022697	SP1
chr1	1022697	1022697	SP2
chr1	1022697	1022697	SP3
chr1	1022697	1022697	SP4
chr1	1023026	1023026	TCF12
chr1	1026662	1026662	TCF12
chr1	1027267	1027267	NR2F1
chr1	1027267	1027267	NR2F2
chr1	1027456	1027456	NHLH1
chr1	1027637	1027637	SMAD4
chr1	1027874	1027874	ETS2
chr1	1027875	1027875	ETS1
chr1	1028780	1028780	CBFB
chr1	1028780	1028780	RUNX1
chr1	1028780	1028780	RUNX2
chr1	1028780	1028780	RUNX3
chr1	1028932	1028932	TFAP4
chr1	1030632	1030632	TCF12
chr1	1041467	1041467	MAFA
chr1	1042745	1042745	NFYB
chr1	1043493	1043493	TCF3
chr1	1043715	1043715	BCL3
chr1	1050603	1050603	ZEB1
chr1	1050739	1050739	E2F1
chr1	1050739	1050739	E2F4
chr1	1050739	1050739	TFDP2
chr1	1051119	1051119	PATZ1
chr1	1051121	1051121	MAZ
chr1	1051131	1051131	MAZ
chr1	1051133	1051133	SP3
chr1	1051171	1051171	MAZ
chr1	1051174	1051174	TFAP2A
chr1	1051174	1051174	TFAP2B
chr1	1051174	1051174	TFAP2C
chr1	1051309	1051309	NFKB1
chr1	1051309	1051309	RELA
chr1	1051341	1051341	HNF4A
chr1	1051480	1051480	TFAP2A
chr1	1051501	1051501	EBF1
chr1	1051540	1051540	MAZ
chr1	1051590	1051590	ZBTB33
chr1	1051593	1051593	ETS1
chr1	1051616	1051616	RXRA
chr1	1051617	1051617	MEF2A
chr1	1051626	1051626	ZNF143
chr1	1051627	1051627	SIX5
chr1	1051631	1051631	YY1
chr1	1051635	1051635	EGR1
chr1	1051640	1051640	ELF1
chr1	1051644	1051644	CHD2
chr1	1051645	1051645	SP1
chr1	1051645	1051645	SP2
chr1	1051645	1051645	SP3
chr1	1051645	1051645	SP4
chr1	1051701	1051701	NRF1
chr1	1051750	1051750	MXI1
chr1	1051756	1051756	SIN3A
chr1	1051763	1051763	GABPB1
chr1	1051775	1051775	SP1
chr1	1051775	1051775	SP2
chr1	1051775	1051775	SP3
chr1	1051775	1051775	SP4
chr1	1051850	1051850	SP1
chr1	1051850	1051850	SP3
chr1	1051852	1051852	EGR1
chr1	1051852	1051852	EGR2
chr1	1051852	1051852	EGR3
chr1	1051852	1051852	EGR4
chr1	1051869	1051869	EGR1
chr1	1051869	1051869	EGR2
chr1	1051869	1051869	EGR3
chr1	1051968	1051968	DEAF1
chr1	1052425	1052425	ZNF219
chr1	1052810	1052810	TFAP2A
chr1	1056695	1056695	NR2F1
chr1	1056695	1056695	NR2F2
chr1	1056817	1056817	TCF3
chr1	1057377	1057377	TFAP2A
chr1	1057473	1057473	ZNF219
chr1	1057652	1057652	EGR1
chr1	1057653	1057653	CTCF
chr1	1057655	1057655	ZNF143
chr1	1057659	1057659	EBF1
chr1	1057659	1057659	SMC3
chr1	1057660	1057660	TBL1XR1
chr1	1057662	1057662	YY1
chr1	1057669	1057669	RAD21
chr1	1057682	1057682	MAZ
chr1	1057700	1057700	BHLHE40
chr1	1057700	1057700	BHLHE41
chr1	1057927	1057927	CBFB
chr1	1057927	1057927	RUNX1
chr1	1057927	1057927	RUNX2
chr1	1057927	1057927	RUNX3
chr1	1057964	1057964	TFAP2A
chr1	1058005	1058005	EGR1
chr1	1058005	1058005	EGR2
chr1	1058005	1058005	EGR3
chr1	1058005	1058005	EGR4
chr1	1058130	1058130	SMAD4
chr1	1058232	1058232	ELF3
chr1	1058609	1058609	STAT5A
chr1	1059274	1059274	ZEB1
chr1	1061004	1061004	STAT5A
chr1	1071308	1071308	MYOD1
chr1	1071576	1071576	TFCP2
chr1	1071664	1071664	TCF12
chr1	1072102	1072102	NKX2-5
chr1	1072132	1072132	LMO2
chr1	1072132	1072132	NHLH1
chr1	1072168	1072168	LMO2
chr1	1072227	1072227	ZEB1
chr1	1072342	1072342	LMO2
chr1	1072342	1072342	NHLH1
chr1	1072435	1072435	SP3
chr1	1072442	1072442	MAZ
chr1	1072490	1072490	LMO2
chr1	1072726	1072726	EGR2
chr1	1072726	1072726	EGR3
chr1	1072768	1072768	SP2
chr1	1072768	1072768	SP4
chr1	1072769	1072769	SP3
chr1	1072774	1072774	TFAP4
chr1	1072775	1072775	TFAP2A
chr1	1072775	1072775	TFAP2B
chr1	1072775	1072775	TFAP2C
chr1	1072808	1072808	EP300
chr1	1072815	1072815	SP1
chr1	1072815	1072815	TCF3
chr1	1072825	1072825	MAZ
chr1	1072826	1072826	PAX5
chr1	1072831	1072831	RUNX3
chr1	1072834	1072834	PATZ1
chr1	1072835	1072835	SP2
chr1	1072835	1072835	SP3
chr1	1072835	1072835	SP4
chr1	1072843	1072843	EGR1
chr1	1072846	1072846	ELF1
chr1	1072853	1072853	BCL11A
chr1	1072860	1072860	BHLHE40
chr1	1072869	1072869	TBL1XR1
chr1	1072885	1072885	TCF12
chr1	1073339	1073339	SPI1
chr1	1073352	1073352	EBF1
chr1	1073456	1073456	TFAP2A
chr1	1079373	1079373	NKX2-5
chr1	1079572	1079572	TCF12
chr1	1079592	1079592	TCF3
chr1	1079601	1079601	GABPB1
chr1	1079604	1079604	LMO2
chr1	1079617	1079617	ETS2
chr1	1079617	1079617	GABPA
chr1	1079618	1079618	ELF2
chr1	1079618	1079618	ELK4
chr1	1079618	1079618	ERF
chr1	1079618	1079618	ERG
chr1	1079618	1079618	ETS1
chr1	1079618	1079618	ETV7
chr1	1079618	1079618	FLI1
chr1	1079620	1079620	SPI1
chr1	1079622	1079622	ELF1
chr1	1079631	1079631	PAX5
chr1	1079637	1079637	EBF1
chr1	1079666	1079666	TFAP2A
chr1	1079666	1079666	TFAP2B
chr1	1079666	1079666	TFAP2C
chr1	1079760	1079760	E2F1
chr1	1079760	1079760	E2F4
chr1	1079760	1079760	TFDP2
chr1	1079911	1079911	TFAP4
chr1	1080879	1080879	TFCP2
chr1	1081846	1081846	NR5A1
chr1	1084754	1084754	GTF2I
chr1	1084756	1084756	SP1
chr1	1084756	1084756	SP2
chr1	1084756	1084756	SP3
chr1	1084756	1084756	SP4
chr1	1085241	1085241	SP1
chr1	1085241	1085241	SP3
chr1	1092632	1092632	MYF6
chr1	1092632	1092632	MYOD1
chr1	1092632	1092632	MYOG
chr1	1092632	1092632	TCF3
chr1	1092967	1092967	TAF1
chr1	1092977	1092977	POU2F2
chr1	1093000	1093000	MAZ
chr1	1093015	1093015	SP1
chr1	1093015	1093015	SP2
chr1	1093015	1093015	SP3
chr1	1093015	1093015	SP4
chr1	1093171	1093171	MEF2A
chr1	1093260	1093260	STAT1
chr1	1093284	1093284	CHD1
chr1	1093292	1093292	SIN3A
chr1	1093293	1093293	ZNF219
chr1	1093409	1093409	STAT5A
chr1	1093470	1093470	TFAP2A
chr1	1093470	1093470	TFAP2B
chr1	1093470	1093470	TFAP2C
chr1	1093496	1093496	TFAP2A
chr1	1093530	1093530	ELF1
chr1	1093544	1093544	MAZ
chr1	1093624	1093624	TAF1
chr1	1093638	1093638	FLI1
chr1	1093639	1093639	ELF3
chr1	1093661	1093661	ETV7
chr1	1093692	1093692	HNF4A
chr1	1093692	1093692	HNF4G
chr1	1093815	1093815	MAZ
chr1	1093897	1093897	ETS1
chr1	1093976	1093976	AHR
chr1	1093978	1093978	TCF12
chr1	1094357	1094357	TFCP2
chr1	1095059	1095059	ZEB1
chr1	1096341	1096341	EBF1
chr1	1096814	1096814	TFAP4
chr1	1096815	1096815	TCF3
chr1	1096815	1096815	ZEB1
chr1	1096877	1096877	ZEB1
chr1	1096987	1096987	EGR1
chr1	1096987	1096987	EGR2
chr1	1096987	1096987	EGR3
chr1	1096987	1096987	EGR4
chr1	1097597	1097597	TFAP4
chr1	1098396	1098396	NR1I2
chr1	1098396	1098396	NR1I3
chr1	1098396	1098396	RXRA
chr1	1098396	1098396	RXRB
chr1	1098396	1098396	VDR
chr1	1099593	1099593	EBF1
chr1	1099665	1099665	IRF1
chr1	1099847	1099847	SPI1
chr1	1100378	1100378	FOS
chr1	1100378	1100378	FOSB
chr1	1100378	1100378	FOSL1
chr1	1100378	1100378	JUN
chr1	1100378	1100378	JUNB
chr1	1100378	1100378	JUND
chr1	1100550	1100550	HNF4A
chr1	1100550	1100550	HNF4G
chr1	1100550	1100550	NR2F1
chr1	1100550	1100550	NR2F2
chr1	1100550	1100550	PPARA
chr1	1100550	1100550	PPARG
chr1	1100550	1100550	RARA
chr1	1100550	1100550	RXRA
chr1	1100596	1100596	MZF1
chr1	1101070	1101070	MAZ
chr1	1101392	1101392	TCF12
chr1	1101617	1101617	TFCP2
chr1	1102130	1102130	BHLHE40
chr1	1102130	1102130	BHLHE41
chr1	1102130	1102130	NHLH1
chr1	1102156	1102156	MAFA
chr1	1102191	1102191	NFKB1
chr1	1102191	1102191	RELA
chr1	1102201	1102201	SP3
chr1	1102209	1102209	NR2F1
chr1	1102209	1102209	NR2F2
chr1	1102304	1102304	ZEB1
chr1	1102312	1102312	TFCP2
chr1	1102941	1102941	ARNTL
chr1	1102941	1102941	ARNTL2
chr1	1102941	1102941	CLOCK
chr1	1102941	1102941	MAX
chr1	1103105	1103105	MTF1
chr1	1103882	1103882	PAX5
chr1	1103954	1103954	SPIB
chr1	1103959	1103959	HNF4A
chr1	1103959	1103959	HNF4G
chr1	1104058	1104058	SP3
chr1	1104060	1104060	MAZ
chr1	1104126	1104126	FLI1
chr1	1104224	1104224	ZEB1
chr1	1104257	1104257	TFAP2A
chr1	1104513	1104513	PAX5
chr1	1104583	1104583	PAX5
chr1	1104772	1104772	LMO2
chr1	1104793	1104793	MYF6
chr1	1104793	1104793	MYOD1
chr1	1104793	1104793	MYOG
chr1	1104793	1104793	TCF3
chr1	1104796	1104796	NHLH1
chr1	1105066	1105066	PAX5
chr1	1105201	1105201	EBF1
chr1	1105206	1105206	NFKB1
chr1	1105221	1105221	TCF12
chr1	1105400	1105400	ZEB1
chr1	1105443	1105443	NFKB1
chr1	1105443	1105443	RELA
chr1	1105556	1105556	TCF12
chr1	1105748	1105748	CBFB
chr1	1105748	1105748	RUNX2
chr1	1106022	1106022	NFKB2
chr1	1106022	1106022	RELA
chr1	1106023	1106023	NFKB1
chr1	1106642	1106642	ZNF219
chr1	1106842	1106842	MYF6
chr1	1106842	1106842	MYOD1
chr1	1106842	1106842	MYOG
chr1	1106842	1106842	TCF3
chr1	1106956	1106956	ZNF219
chr1	1107038	1107038	MYF6
chr1	1107038	1107038	MYOD1
chr1	1107038	1107038	MYOG
chr1	1107038	1107038	TCF3
chr1	1107041	1107041	ARID5B
chr1	1107041	1107041	ASCL1
chr1	1107041	1107041	ASCL2
chr1	1107041	1107041	BHLHE40
chr1	1107041	1107041	BHLHE41
chr1	1107041	1107041	HAND1
chr1	1107041	1107041	HAND2
chr1	1107041	1107041	MAX
chr1	1107041	1107041	MITF
chr1	1107041	1107041	MXD1
chr1	1107041	1107041	MXD3
chr1	1107041	1107041	MXD4
chr1	1107041	1107041	MXI1
chr1	1107041	1107041	MYCN
chr1	1107041	1107041	MYF5
chr1	1107041	1107041	NHLH1
chr1	1107041	1107041	TAL1
chr1	1107041	1107041	TAL2
chr1	1107041	1107041	TCF12
chr1	1107041	1107041	TCF4
chr1	1107041	1107041	TFEB
chr1	1107041	1107041	USF1
chr1	1107041	1107041	USF2
chr1	1107209	1107209	ZNF219
chr1	1107251	1107251	NFKB1
chr1	1107251	1107251	RELA
chr1	1107278	1107278	CHD2
chr1	1107291	1107291	EBF1
chr1	1107309	1107309	TBL1XR1
chr1	1107333	1107333	MXI1
chr1	1107358	1107358	MAZ
chr1	1107397	1107397	STAT1
chr1	1107414	1107414	CBFB
chr1	1107414	1107414	RUNX2
chr1	1107641	1107641	GTF2I
chr1	1107656	1107656	HNF4A
chr1	1107656	1107656	HNF4G
chr1	1107705	1107705	CREB1
chr1	1107705	1107705	CREM
chr1	1107706	1107706	ATF2
chr1	1107706	1107706	ATF4
chr1	1109181	1109181	MAZ
chr1	1109252	1109252	RFX1
chr1	1109329	1109329	TCF12
chr1	1109330	1109330	NHLH1
chr1	1109485	1109485	CTCF
chr1	1110721	1110721	SPI1
chr1	1111758	1111758	TCF12
chr1	1111952	1111952	STAT5A
chr1	1114179	1114179	MAFA
chr1	1114259	1114259	TCF12
chr1	1114864	1114864	TCF12
chr1	1115026	1115026	HNF4A
chr1	1115026	1115026	HNF4G
chr1	1115026	1115026	NR2F1
chr1	1115026	1115026	NR2F2
chr1	1115026	1115026	PPARA
chr1	1115026	1115026	PPARG
chr1	1115026	1115026	RARA
chr1	1115026	1115026	RXRA
chr1	1115034	1115034	EBF1
chr1	1115062	1115062	MTF1
chr1	1115225	1115225	MAZ
chr1	1115245	1115245	TFAP2A
chr1	1115245	1115245	TFAP2B
chr1	1115245	1115245	TFAP2C
chr1	1115282	1115282	NR2F1
chr1	1115282	1115282	NR2F2
chr1	1116099	1116099	HNF4A
chr1	1116100	1116100	HNF4G
chr1	1116100	1116100	NR2F1
chr1	1116100	1116100	NR2F2
chr1	1116100	1116100	PPARA
chr1	1116100	1116100	PPARG
chr1	1116100	1116100	RARA
chr1	1116100	1116100	RXRA
chr1	1116465	1116465	MYOD1
chr1	1116485	1116485	MYF6
chr1	1116485	1116485	MYOD1
chr1	1116485	1116485	MYOG
chr1	1116485	1116485	TCF3
chr1	1116797	1116797	SRF
chr1	1116892	1116892	ZNF219
chr1	1116895	1116895	SP1
chr1	1116895	1116895	SP2
chr1	1116895	1116895	SP3
chr1	1116895	1116895	SP4
chr1	1117137	1117137	NHLH1
chr1	1117708	1117708	MAFA
chr1	1117811	1117811	NR1I2
chr1	1117811	1117811	NR1I3
chr1	1117811	1117811	RXRA
chr1	1117811	1117811	RXRB
chr1	1117811	1117811	VDR
chr1	1118495	1118495	MAFA
chr1	1118592	1118592	NR2F1
chr1	1118592	1118592	NR2F2
chr1	1118740	1118740	SMAD4
chr1	1118744	1118744	TCF12
chr1	1118746	1118746	TFAP4
chr1	1120561	1120561	EGR1
chr1	1120570	1120570	PAX5
chr1	1121872	1121872	MEF2A
chr1	1132394	1132394	SMAD4
chr1	1132421	1132421	TFAP4
chr1	1134333	1134333	MAFA
chr1	1134861	1134861	GTF2I
chr1	1134908	1134908	NR2F1
chr1	1134908	1134908	NR2F2
chr1	1135026	1135026	CBFB
chr1	1135026	1135026	RUNX2
chr1	1135061	1135061	MAFA
chr1	1135192	1135192	PATZ1
chr1	1135193	1135193	SP1
chr1	1135193	1135193	SP2
chr1	1135193	1135193	SP3
chr1	1135193	1135193	SP4
chr1	1135392	1135392	MZF1
chr1	1135447	1135447	BHLHE40
chr1	1135447	1135447	BHLHE41
chr1	1135886	1135886	SP1
chr1	1135886	1135886	SP2
chr1	1135886	1135886	SP3
chr1	1135886	1135886	SP4
chr1	1135907	1135907	EBF1
chr1	1135982	1135982	STAT5A
chr1	1136123	1136123	MAFA
chr1	1136168	1136168	LMO2
chr1	1136214	1136214	MYF6
chr1	1136214	1136214	MYOD1
chr1	1136214	1136214	MYOG
chr1	1136214	1136214	TCF3
chr1	1136334	1136334	MAZ
chr1	1136447	1136447	RUNX3
chr1	1136463	1136463	TAL1
chr1	1136559	1136559	EGR1
chr1	1136559	1136559	EGR2
chr1	1136559	1136559	EGR3
chr1	1136559	1136559	EGR4
chr1	1136560	1136560	SP1
chr1	1136560	1136560	SP3
chr1	1136602	1136602	MTF1
chr1	1136638	1136638	PATZ1
chr1	1136640	1136640	SP1
chr1	1136640	1136640	SP3
chr1	1136700	1136700	ZNF219
chr1	1136702	1136702	EGR1
chr1	1136702	1136702	EGR2
chr1	1136702	1136702	EGR3
chr1	1136702	1136702	EGR4
chr1	1136702	1136702	SP1
chr1	1136702	1136702	SP2
chr1	1136702	1136702	SP3
chr1	1136702	1136702	SP4
chr1	1136729	1136729	SP1
chr1	1136729	1136729	SP3
chr1	1136910	1136910	TCF3
chr1	1136913	1136913	CREB1
chr1	1136913	1136913	CREM
chr1	1136917	1136917	EGR1
chr1	1136938	1136938	PAX5
chr1	1136943	1136943	FOXM1
chr1	1136944	1136944	EP300
chr1	1136944	1136944	MEF2A
chr1	1136948	1136948	SP1
chr1	1136949	1136949	BCL11A
chr1	1136949	1136949	MAZ
chr1	1136952	1136952	BATF
chr1	1136953	1136953	BCL3
chr1	1136955	1136955	ELF1
chr1	1136961	1136961	CHD2
chr1	1136966	1136966	BACH1
chr1	1136966	1136966	BACH2
chr1	1136966	1136966	MAF
chr1	1136966	1136966	MAFB
chr1	1136966	1136966	MAFF
chr1	1136966	1136966	MAFG
chr1	1136966	1136966	MAFK
chr1	1136966	1136966	NFE2
chr1	1136966	1136966	NFE2L1
chr1	1136966	1136966	NFE2L2
chr1	1136966	1136966	NFE2L3
chr1	1136966	1136966	TCF12
chr1	1136995	1136995	EBF1
chr1	1138399	1138399	ZEB1
chr1	1138757	1138757	STAT5A
chr1	1139368	1139368	MAFA
chr1	1139370	1139370	TCF12
chr1	1139435	1139435	MAFK
chr1	1139435	1139435	NFE2L2
chr1	1139518	1139518	SMAD4
chr1	1139705	1139705	HNF4A
chr1	1139705	1139705	HNF4G
chr1	1139705	1139705	NR2F1
chr1	1139705	1139705	NR2F2
chr1	1139705	1139705	PPARA
chr1	1139705	1139705	PPARG
chr1	1139705	1139705	RARA
chr1	1139705	1139705	RXRA
chr1	1139805	1139805	NR1I2
chr1	1139805	1139805	NR1I3
chr1	1139805	1139805	RXRA
chr1	1139805	1139805	RXRB
chr1	1139805	1139805	VDR
chr1	1139886	1139886	MAZ
chr1	1140244	1140244	NR2F1
chr1	1140244	1140244	NR2F2
chr1	1140477	1140477	SMAD4
chr1	1140670	1140670	ZEB1
chr1	1140920	1140920	SP1
chr1	1140920	1140920	SP3
chr1	1141040	1141040	MYF6
chr1	1141040	1141040	MYOD1
chr1	1141040	1141040	MYOG
chr1	1141040	1141040	TCF3
chr1	1141232	1141232	MAFA
chr1	1141332	1141332	SPI1
chr1	1141372	1141372	LMO2
chr1	1141372	1141372	ZEB1
chr1	1141394	1141394	TCF12
chr1	1141435	1141435	SP1
chr1	1141435	1141435	SP3
chr1	1141451	1141451	CTCF
chr1	1141575	1141575	TFAP4
chr1	1141595	1141595	GTF2I
chr1	1141618	1141618	SP3
chr1	1142102	1142102	EGR1
chr1	1142173	1142173	POU2F2
chr1	1142179	1142179	RUNX3
chr1	1142200	1142200	MAZ
chr1	1142237	1142237	EBF1
chr1	1142262	1142262	SMAD4
chr1	1142265	1142265	NFYA
chr1	1142265	1142265	NFYB
chr1	1142265	1142265	NFYC
chr1	1142476	1142476	PATZ1
chr1	1142477	1142477	MAZ
chr1	1142509	1142509	TFAP2A
chr1	1142509	1142509	TFAP2B
chr1	1142509	1142509	TFAP2C
chr1	1142526	1142526	NFKB1
chr1	1142526	1142526	RELA
chr1	1142534	1142534	CTCF
chr1	1142610	1142610	EGR1
chr1	1143119	1143119	NR2F1
chr1	1143119	1143119	NR2F2
chr1	1143121	1143121	SMAD4
chr1	1143125	1143125	TCF12
chr1	1143456	1143456	YY1
chr1	1143526	1143526	CTCF
chr1	1143538	1143538	RUNX3
chr1	1143604	1143604	TFAP2A
chr1	1143604	1143604	TFAP2B
chr1	1143604	1143604	TFAP2C
chr1	1143618	1143618	MAZ
chr1	1143688	1143688	EBF1
chr1	1143746	1143746	PATZ1
chr1	1143747	1143747	MAZ
chr1	1143926	1143926	MAZ
chr1	1143929	1143929	MTF1
chr1	1143993	1143993	EBF1
chr1	1144005	1144005	ATF4
chr1	1144005	1144005	CREB1
chr1	1144024	1144024	MAZ
chr1	1144445	1144445	ELF1
chr1	1144462	1144462	HES1
chr1	1144463	1144463	CBFB
chr1	1144463	1144463	RUNX1
chr1	1144463	1144463	RUNX2
chr1	1144469	1144469	RUNX3
chr1	1144471	1144471	EGR1
chr1	1144507	1144507	EBF1
chr1	1144517	1144517	PAX5
chr1	1144557	1144557	TCF12
chr1	1144686	1144686	ZNF219
chr1	1145147	1145147	BCL3
chr1	1146022	1146022	CBFB
chr1	1146022	1146022	RUNX2
chr1	1146261	1146261	TCF12
chr1	1147583	1147583	EBF1
chr1	1147832	1147832	ETS1
chr1	1147980	1147980	PATZ1
chr1	1148218	1148218	EGR1
chr1	1148218	1148218	EGR2
chr1	1148218	1148218	EGR3
chr1	1148218	1148218	EGR4
chr1	1148299	1148299	EBF1
chr1	1148394	1148394	REST
chr1	1148412	1148412	TCF3
chr1	1148432	1148432	TCF12
chr1	1148449	1148449	SPI1
chr1	1148450	1148450	NHLH1
chr1	1148459	1148459	EGR1
chr1	1148459	1148459	ELF1
chr1	1148460	1148460	MAZ
chr1	1148465	1148465	RUNX3
chr1	1148469	1148469	NKX2-5
chr1	1148470	1148470	ELF2
chr1	1148470	1148470	ELK4
chr1	1148470	1148470	ERF
chr1	1148470	1148470	ERG
chr1	1148470	1148470	ETS1
chr1	1148470	1148470	ETS2
chr1	1148470	1148470	ETV7
chr1	1148470	1148470	FLI1
chr1	1148503	1148503	ARID5B
chr1	1148503	1148503	ASCL1
chr1	1148503	1148503	ASCL2
chr1	1148503	1148503	BHLHE40
chr1	1148503	1148503	BHLHE41
chr1	1148503	1148503	HAND1
chr1	1148503	1148503	HAND2
chr1	1148503	1148503	MAX
chr1	1148503	1148503	MITF
chr1	1148503	1148503	MXD1
chr1	1148503	1148503	MXD3
chr1	1148503	1148503	MXD4
chr1	1148503	1148503	MXI1
chr1	1148503	1148503	MYCN
chr1	1148503	1148503	MYF5
chr1	1148503	1148503	MYF6
chr1	1148503	1148503	MYOD1
chr1	1148503	1148503	MYOG
chr1	1148503	1148503	NHLH1
chr1	1148503	1148503	TAL1
chr1	1148503	1148503	TAL2
chr1	1148503	1148503	TCF4
chr1	1148503	1148503	TFEB
chr1	1148503	1148503	USF1
chr1	1148503	1148503	USF2
chr1	1148588	1148588	NR2F1
chr1	1148588	1148588	NR2F2
chr1	1148650	1148650	ETS1
chr1	1148739	1148739	TFAP2A
chr1	1148739	1148739	TFAP2B
chr1	1148739	1148739	TFAP2C
chr1	1148809	1148809	MAX
chr1	1148828	1148828	ARNTL
chr1	1148828	1148828	ARNTL2
chr1	1148828	1148828	CLOCK
chr1	1148928	1148928	CBFB
chr1	1148928	1148928	RUNX1
chr1	1148928	1148928	RUNX2
chr1	1148981	1148981	RUNX3
chr1	1148994	1148994	USF1
chr1	1149227	1149227	TFAP2A
chr1	1149505	1149505	ETS1
chr1	1149578	1149578	MAZ
chr1	1149578	1149578	SP1
chr1	1149578	1149578	SP2
chr1	1149578	1149578	SP3
chr1	1149578	1149578	SP4
chr1	1149580	1149580	PATZ1
chr1	1150504	1150504	NHLH1
chr1	1150504	1150504	ZEB1
chr1	1150643	1150643	NFKB1
chr1	1150643	1150643	NFKB2
chr1	1150643	1150643	RELA
chr1	1150645	1150645	REL
chr1	1150668	1150668	ELF3
chr1	1150671	1150671	ETS1
chr1	1150689	1150689	TCF12
chr1	1150699	1150699	TCF3
chr1	1150702	1150702	NFKB2
chr1	1150703	1150703	NFKB1
chr1	1150703	1150703	RELA
chr1	1150704	1150704	REL
chr1	1150738	1150738	GTF2I
chr1	1150798	1150798	MAZ
chr1	1150882	1150882	TFCP2
chr1	1151070	1151070	LMO2
chr1	1151070	1151070	ZEB1
chr1	1151396	1151396	NFYA
chr1	1151396	1151396	NFYB
chr1	1151396	1151396	NFYC
chr1	1151431	1151431	TFAP4
chr1	1151481	1151481	SMAD4
chr1	1151602	1151602	TFAP2A
chr1	1151602	1151602	TFAP2B
chr1	1151602	1151602	TFAP2C
chr1	1151788	1151788	MYF6
chr1	1151788	1151788	MYOD1
chr1	1151788	1151788	MYOG
chr1	1151788	1151788	TCF3
chr1	1152091	1152091	NR2F1
chr1	1152091	1152091	NR2F2
chr1	1152194	1152194	USF1
chr1	1152203	1152203	HIVEP2
chr1	1152203	1152203	RFX1
chr1	1152242	1152242	CBFB
chr1	1152242	1152242	RUNX1
chr1	1152242	1152242	RUNX2
chr1	1152245	1152245	RUNX3
chr1	1152302	1152302	SRF
chr1	1152355	1152355	POU2F1
chr1	1152370	1152370	MYF6
chr1	1152370	1152370	MYOD1
chr1	1152370	1152370	MYOG
chr1	1152370	1152370	TCF3
chr1	1152472	1152472	MEF2C
chr1	1152472	1152472	MEF2D
chr1	1152474	1152474	MEF2A
chr1	1152981	1152981	LMO2
chr1	1153087	1153087	HNF4A
chr1	1153087	1153087	HNF4G
chr1	1153087	1153087	NR2F1
chr1	1153087	1153087	NR2F2
chr1	1153087	1153087	PPARA
chr1	1153087	1153087	PPARG
chr1	1153087	1153087	RARA
chr1	1153087	1153087	RXRA
chr1	1153392	1153392	BACH2
chr1	1153392	1153392	FOS
chr1	1153392	1153392	FOSB
chr1	1153392	1153392	FOSL1
chr1	1153392	1153392	JUN
chr1	1153392	1153392	JUNB
chr1	1153392	1153392	JUND
chr1	1153451	1153451	SPI1
chr1	1153502	1153502	LMO2
chr1	1153952	1153952	PAX5
chr1	1154238	1154238	MAFA
chr1	1154426	1154426	PATZ1
chr1	1156045	1156045	NFE2
chr1	1158157	1158157	MAFA
chr1	1158473	1158473	TCF3
chr1	1158485	1158485	NFATC1
chr1	1158488	1158488	BCL3
chr1	1158512	1158512	PBX3
chr1	1158732	1158732	MAX
chr1	1160394	1160394	CBFB
chr1	1160394	1160394	RUNX1
chr1	1160394	1160394	RUNX2
chr1	1160394	1160394	RUNX3
chr1	1161001	1161001	MYF6
chr1	1161001	1161001	MYOD1
chr1	1161001	1161001	MYOG
chr1	1161001	1161001	TCF3
chr1	1161225	1161225	CBFB
chr1	1161225	1161225	RUNX2
chr1	1161231	1161231	MYF6
chr1	1161231	1161231	MYOD1
chr1	1161231	1161231	MYOG
chr1	1161231	1161231	TCF3
chr1	1163244	1163244	NFE2
chr1	1163345	1163345	AHR
chr1	1163766	1163766	ZNF219
chr1	1164366	1164366	BCL3
chr1	1164482	1164482	EGR1
chr1	1164484	1164484	ARNTL
chr1	1164484	1164484	ARNTL2
chr1	1164484	1164484	CLOCK
chr1	1164484	1164484	MAX
chr1	1164996	1164996	LMO2
chr1	1165169	1165169	SMAD4
chr1	1165312	1165312	BCL3
chr1	1165317	1165317	PBX3
chr1	1165336	1165336	TCF3
chr1	1165561	1165561	NHLH1
chr1	1166255	1166255	CTCF
chr1	1166290	1166290	SMC3
chr1	1166299	1166299	MTF1
chr1	1166531	1166531	NKX2-5
chr1	1166538	1166538	ETS1
chr1	1166538	1166538	ETS2
chr1	1166540	1166540	SPI1
chr1	1166899	1166899	SPI1
chr1	1166919	1166919	GABPA
chr1	1166919	1166919	GABPB1
chr1	1166935	1166935	NRF1
chr1	1166935	1166935	PAX5
chr1	1167048	1167048	ARNT
chr1	1167048	1167048	HIF1A
chr1	1167223	1167223	CHD1
chr1	1167225	1167225	MXI1
chr1	1167293	1167293	SIN3A
chr1	1167296	1167296	TCF3
[truncated: 998,000+ more rows]
