# Supplementary material for: The Functional Consequences of Variation in Transcription Factor Binding
Source: PLoS Genet. 2014 Mar 6;10(3):e1004226. doi: 10.1371/journal.pgen.1004226 (PMC3945204; doi:10.1371/journal.pgen.1004226)
Supplement: Table S7 — Summary of overlap of binding and differential expression using ENCODE's DNase-based assignments of target genes for regulatory regions. Using DNase-based assignments of target genes for intergenic regions genome-wide, we assessed the overlap between factor binding and differential expression of factor binding in the knockdowns. The results are summarized in this table. (TXT) [file pgen.1004226.s015.txt]

TF	Expressed Genes	Bound Genes	DE Genes	Bound & DE Genes	Bound Genes (incl. Downstream Binding)	Bound & DE Genes (incl. Downstream Binding)	FET	FET (incl. downstream binding)
ARNTL2	7414	674	772	64	4435	442	0.810785506	0.942035746
BATF	7897	3093	211	86	5246	140	0.339972176	0.542311208
BCL3	8158	2625	532	171	5888	389	0.524112938	0.326988152
CEBPG	7454	N/A	476	N/A	4889	317	N/A	0.335534096
CEBPZ	7394	N/A	458	N/A	3012	195	N/A	0.217788473
CLOCK	7394	669	522	48	5378	387	0.475563009	0.244361086
CREBBP	7972	N/A	2692	N/A	6203	2118	N/A	0.096101797
DIP2B	7964	N/A	895	N/A	5914	680	N/A	0.113136869
E2F1	7259	671	452	33	4245	272	0.943975059	0.240120168
E2F4	7387	1806	536	134	4808	351	0.396101982	0.440550428
E2F6	7993	N/A	392	N/A	4764	242	N/A	0.203667083
EP300	7999	2922	2919	1087	6173	2277	0.164912123	0.093329641
ESRRA	7866	N/A	615	N/A	4206	316	N/A	0.869373842
EZH2	7463	351	467	19	4407	278	0.779500924	0.434214083
FOXA3	7202	N/A	479	N/A	5311	360	N/A	0.25153716
HCST	7867	N/A	39	N/A	1572	4	N/A	0.966915227
HOXB7	7304	N/A	866	N/A	5427	674	N/A	0.005906767
IKZF3	7913	N/A	1800	N/A	5955	1347	N/A	0.693527575
IRF3	7848	244	113	6	2667	41	0.139527265	0.334241399
IRF4	7778	3108	3892	1624	6072	3077	0.000781838	0.018246299
IRF5	7259	N/A	948	N/A	5259	693	N/A	0.32984029
IRF7	7799	N/A	190	N/A	3707	84	N/A	0.841738029
IRF8	7831	1567	67	12	1567	12	0.713620777	0.713620777
IRF9	7804	N/A	243	N/A	4151	142	N/A	0.054531636
JUND	7547	982	324	46	3889	161	0.28198639	0.768538118
KLF13	7935	N/A	654	N/A	5177	438	N/A	0.177106264
LCORL	7395	N/A	814	N/A	5543	575	N/A	0.998711948
NFE2L1	7772	659	867	71	5352	618	0.647264681	0.054988432
NFKB2	8249	1153	1177	182	5953	859	0.062768224	0.262017225
NFX1	7408	N/A	425	N/A	5172	316	N/A	0.019399744
NFYC	7728	2007	188	43	3566	98	0.857039606	0.055872066
NR1D2	7418	N/A	633	N/A	5085	413	N/A	0.971652665
NR2F6	7301	N/A	1198	N/A	5413	897	N/A	0.275513786
NR3C1	7791	N/A	487	N/A	5521	359	N/A	0.082944759
PAX5	8006	3851	2483	1256	6169	1965	0.0015571	0.001537939
POU2F1	7581	1283	688	143	5130	479	0.003255333	0.134200966
POU2F2	7238	3655	859	444	5393	640	0.239769492	0.519922229
RAD21	8005	4794	2780	1696	6237	2188	0.071126436	0.111746089
RELA	7789	2319	438	150	5032	305	0.020919819	0.012727191
RELB	7920	N/A	462	N/A	5476	319	N/A	0.540882529
RXRA	7843	2167	232	65	3987	124	0.47214129	0.229265375
SKIL	7163	N/A	402	N/A	3737	209	N/A	0.550418869
SP1	7850	4954	3674	2332	6181	2932	0.272678235	0.016286334
SP3	7677	3525	877	407	5680	649	0.391565705	0.514016522
SREBF2	7885	N/A	1286	N/A	5950	986	N/A	0.142455193
STAT2	7813	N/A	72	N/A	2540	24	N/A	0.484844393
STAT6	7833	N/A	555	N/A	5498	402	N/A	0.124699813
TAF1	7854	3406	800	344	5708	595	0.601433079	0.136345015
TCF12	7874	4247	958	547	5778	698	0.019576307	0.667042318
TFDP1	7364	227	1178	40	5503	893	0.274604522	0.186314345
TFDP2	7139	588	787	51	4774	508	0.978151285	0.933693695
TFE3	7215	N/A	733	N/A	5045	511	N/A	0.570558869
USF1	7972	2897	547	212	5833	402	0.120882587	0.452169244
YY1	7976	4744	1868	1131	5991	1420	0.147503968	0.158066445
ZBTB38	8026	N/A	322	N/A	5052	202	N/A	0.55726365
ZHX2	7730	N/A	501	N/A	4614	298	N/A	0.558843802
